# Supplementary material for: Interrogating site dependent kinetics over SiO2-supported Pt nanoparticles
Source: Nat Commun. 2024 Mar 7;15:2074. doi: 10.1038/s41467-024-46496-1 (PMC10920675; doi:10.1038/s41467-024-46496-1)
Supplement: Supplementary file 4 — Supplementary Data 1 [file 41467_2024_46496_MOESM4_ESM.zip]

Archive with 5 entries (4 files):
- 23_InterrogatingSites_3PathwayModel/
- 23_InterrogatingSites_3PathwayModel/25TPO-32.0.txt
- 23_InterrogatingSites_3PathwayModel/25TPO-40.0.txt
- 23_InterrogatingSites_3PathwayModel/25TPO-44.0.txt
- 23_InterrogatingSites_3PathwayModel/MZTRT_Model_Fitting.m
