# Supplementary material for: Interrogating site dependent kinetics over SiO2-supported Pt nanoparticles
Source: Nat Commun. 2024 Mar 7;15:2074. doi: 10.1038/s41467-024-46496-1 (PMC10920675; doi:10.1038/s41467-024-46496-1)
Supplement: Supplementary file 4 — Supplementary Data 1 [file 41467_2024_46496_MOESM4_ESM.zip › 23_InterrogatingSites_3PathwayModel/25TPO-40.0.txt]

1.00000000E-3	-1.12200193E-2
2.00000000E-3	-1.37484744E-2
3.00000000E-3	-1.31163606E-2
4.00000000E-3	-1.21681904E-2
5.00000000E-3	-1.34324180E-2
6.00000000E-3	-1.43805882E-2
7.00000000E-3	-1.28003042E-2
8.00000000E-3	-1.24842469E-2
9.00000000E-3	-1.37484744E-2
1.00000000E-2	-1.28003042E-2
1.10000000E-2	-1.28003042E-2
1.20000000E-2	-1.34324180E-2
1.30000000E-2	-1.28003042E-2
1.40000000E-2	-1.37484744E-2
1.50000000E-2	-1.37484744E-2
1.60000000E-2	-1.15360767E-2
1.70000000E-2	-1.15360767E-2
1.80000000E-2	-8.69156420E-3
1.90000000E-2	-5.21493889E-3
2.00000000E-2	-4.26676776E-3
2.10000000E-2	7.90070684E-4
2.20000000E-2	5.84652321E-3
2.30000000E-2	1.34312017E-2
2.40000000E-2	2.06998531E-2
2.50000000E-2	3.17608416E-2
2.60000000E-2	4.28218320E-2
2.70000000E-2	5.26187085E-2
2.80000000E-2	6.65239543E-2
2.90000000E-2	8.20093378E-2
3.00000000E-2	1.00971036E-1
3.10000000E-2	1.18352592E-1
3.20000000E-2	1.33837983E-1
3.30000000E-2	1.54063791E-1
3.40000000E-2	1.75553709E-1
3.50000000E-2	2.01468036E-1
3.60000000E-2	2.20429718E-1
3.70000000E-2	2.45395958E-1
3.80000000E-2	2.70046175E-1
3.90000000E-2	2.92168140E-1
4.00000000E-2	3.16186279E-1
4.10000000E-2	3.47473085E-1
4.20000000E-2	3.71175200E-1
4.30000000E-2	3.98353636E-1
4.40000000E-2	4.23635900E-1
4.50000000E-2	4.50498313E-1
4.60000000E-2	4.77044702E-1
4.70000000E-2	5.02326965E-1
4.80000000E-2	5.26661098E-1
4.90000000E-2	5.54471612E-1
5.00000000E-2	5.72801232E-1
5.10000000E-2	6.03772044E-1
5.20000000E-2	6.31582499E-1
5.30000000E-2	6.59393013E-1
5.40000000E-2	6.85939372E-1
5.50000000E-2	7.07113266E-1
5.60000000E-2	7.35239804E-1
5.70000000E-2	7.52305329E-1
5.80000000E-2	7.77903616E-1
5.90000000E-2	7.99709558E-1
6.00000000E-2	8.21199477E-1
6.10000000E-2	8.49326015E-1
6.20000000E-2	8.67339611E-1
6.30000000E-2	8.80612791E-1
6.40000000E-2	9.02102709E-1
6.50000000E-2	9.28965151E-1
6.60000000E-2	9.47294772E-1
6.70000000E-2	9.67836618E-1
6.80000000E-2	9.89958584E-1
6.90000000E-2	1.00259972E+0
7.00000000E-2	1.01745307E+0
7.10000000E-2	1.03546667E+0
7.20000000E-2	1.05190015E+0
7.30000000E-2	1.06959772E+0
7.40000000E-2	1.09077156E+0
7.50000000E-2	1.09898829E+0
7.60000000E-2	1.11352563E+0
7.70000000E-2	1.12774694E+0
7.80000000E-2	1.14038801E+0
7.90000000E-2	1.14955282E+0
8.00000000E-2	1.17072678E+0
8.10000000E-2	1.18115568E+0
8.20000000E-2	1.19379687E+0
8.30000000E-2	1.20201361E+0
8.40000000E-2	1.21023035E+0
8.50000000E-2	1.22350347E+0
8.60000000E-2	1.22950804E+0
8.70000000E-2	1.23962092E+0
8.80000000E-2	1.25289416E+0
8.90000000E-2	1.26964366E+0
9.00000000E-2	1.26995969E+0
9.10000000E-2	1.28196871E+0
9.20000000E-2	1.28576100E+0
9.30000000E-2	1.29745412E+0
9.40000000E-2	1.29777014E+0
9.50000000E-2	1.31009519E+0
9.60000000E-2	1.31862795E+0
9.70000000E-2	1.32842493E+0
9.80000000E-2	1.32368445E+0
9.90000000E-2	1.33537745E+0
1.00000000E-1	1.34485829E+0
1.01000000E-1	1.34928274E+0
1.02000000E-1	1.34517431E+0
1.03000000E-1	1.35307503E+0
1.04000000E-1	1.36097574E+0
1.05000000E-1	1.36192381E+0
1.06000000E-1	1.36887646E+0
1.07000000E-1	1.37330091E+0
1.08000000E-1	1.38372982E+0
1.09000000E-1	1.37740922E+0
1.10000000E-1	1.38183367E+0
1.11000000E-1	1.37804127E+0
1.12000000E-1	1.38657403E+0
1.13000000E-1	1.38562596E+0
1.14000000E-1	1.39479077E+0
1.15000000E-1	1.38815427E+0
1.16000000E-1	1.39005041E+0
1.17000000E-1	1.39194655E+0
1.18000000E-1	1.39384270E+0
1.19000000E-1	1.39984727E+0
1.20000000E-1	1.39352667E+0
1.21000000E-1	1.41059220E+0
1.22000000E-1	1.39257860E+0
1.23000000E-1	1.40363955E+0
1.24000000E-1	1.39700305E+0
1.25000000E-1	1.39542282E+0
1.26000000E-1	1.39700305E+0
1.27000000E-1	1.39953125E+0
1.28000000E-1	1.40269148E+0
1.29000000E-1	1.40079534E+0
1.30000000E-1	1.39763510E+0
1.31000000E-1	1.39257860E+0
1.32000000E-1	1.40174341E+0
1.33000000E-1	1.39826715E+0
1.34000000E-1	1.39415872E+0
1.35000000E-1	1.38941836E+0
1.36000000E-1	1.39953125E+0
1.37000000E-1	1.39194655E+0
1.38000000E-1	1.39289463E+0
1.39000000E-1	1.38847029E+0
1.40000000E-1	1.38436186E+0
1.41000000E-1	1.38183367E+0
1.42000000E-1	1.38720608E+0
1.43000000E-1	1.38214970E+0
1.44000000E-1	1.38341379E+0
1.45000000E-1	1.37898934E+0
1.46000000E-1	1.36950850E+0
1.47000000E-1	1.37424898E+0
1.48000000E-1	1.38278174E+0
1.49000000E-1	1.37298489E+0
1.50000000E-1	1.36192381E+0
1.51000000E-1	1.37551308E+0
1.52000000E-1	1.36350405E+0
1.53000000E-1	1.36634827E+0
1.54000000E-1	1.36666429E+0
1.55000000E-1	1.35813153E+0
1.56000000E-1	1.35718346E+0
1.57000000E-1	1.35275900E+0
1.58000000E-1	1.34896672E+0
1.59000000E-1	1.33727372E+0
1.60000000E-1	1.33348131E+0
1.61000000E-1	1.34296215E+0
1.62000000E-1	1.33790576E+0
1.63000000E-1	1.33063710E+0
1.64000000E-1	1.33190119E+0
1.65000000E-1	1.31862795E+0
1.66000000E-1	1.32716072E+0
1.67000000E-1	1.31767988E+0
1.68000000E-1	1.31989217E+0
1.69000000E-1	1.32052422E+0
1.70000000E-1	1.31546772E+0
1.71000000E-1	1.31515169E+0
1.72000000E-1	1.30282652E+0
1.73000000E-1	1.30661893E+0
1.74000000E-1	1.29871821E+0
1.75000000E-1	1.29713809E+0
1.76000000E-1	1.29587400E+0
1.77000000E-1	1.29366171E+0
1.78000000E-1	1.29144955E+0
1.79000000E-1	1.28860533E+0
1.80000000E-1	1.27912450E+0
1.81000000E-1	1.27406800E+0
1.82000000E-1	1.27122378E+0
1.83000000E-1	1.26995969E+0
1.84000000E-1	1.26869547E+0
1.85000000E-1	1.25605440E+0
1.86000000E-1	1.25953066E+0
1.87000000E-1	1.25321019E+0
1.88000000E-1	1.24499345E+0
1.89000000E-1	1.24278116E+0
1.90000000E-1	1.24973381E+0
1.91000000E-1	1.24499345E+0
1.92000000E-1	1.24151707E+0
1.93000000E-1	1.23298430E+0
1.94000000E-1	1.23582864E+0
1.95000000E-1	1.22571564E+0
1.96000000E-1	1.22919202E+0
1.97000000E-1	1.21718287E+0
1.98000000E-1	1.21433866E+0
1.99000000E-1	1.20296168E+0
2.00000000E-1	1.20896614E+0
2.01000000E-1	1.20517385E+0
2.02000000E-1	1.20264566E+0
2.03000000E-1	1.19664109E+0
2.04000000E-1	1.19980133E+0
2.05000000E-1	1.19253266E+0
2.06000000E-1	1.18937242E+0
2.07000000E-1	1.18747628E+0
2.08000000E-1	1.17957556E+0
2.09000000E-1	1.17199087E+0
2.10000000E-1	1.16946268E+0
2.11000000E-1	1.17167485E+0
2.12000000E-1	1.16851461E+0
2.13000000E-1	1.16061389E+0
2.14000000E-1	1.15302920E+0
2.15000000E-1	1.14797270E+0
2.16000000E-1	1.15208113E+0
2.17000000E-1	1.14449644E+0
2.18000000E-1	1.13849187E+0
2.19000000E-1	1.14418042E+0
2.20000000E-1	1.14449644E+0
2.21000000E-1	1.13375151E+0
2.22000000E-1	1.12964308E+0
2.23000000E-1	1.12521863E+0
2.24000000E-1	1.12458658E+0
2.25000000E-1	1.12205839E+0
2.26000000E-1	1.11131346E+0
2.27000000E-1	1.11004937E+0
2.28000000E-1	1.10341275E+0
2.29000000E-1	1.09804022E+0
2.30000000E-1	1.09867227E+0
2.31000000E-1	1.10436082E+0
2.32000000E-1	1.09551203E+0
2.33000000E-1	1.08855939E+0
2.34000000E-1	1.08192277E+0
2.35000000E-1	1.09013951E+0
2.36000000E-1	1.07054579E+0
2.37000000E-1	1.06864965E+0
2.38000000E-1	1.06833363E+0
2.39000000E-1	1.06485724E+0
2.40000000E-1	1.06390917E+0
2.41000000E-1	1.06485724E+0
2.42000000E-1	1.05853677E+0
2.43000000E-1	1.05822074E+0
2.44000000E-1	1.04557955E+0
2.45000000E-1	1.04494750E+0
2.46000000E-1	1.04779172E+0
2.47000000E-1	1.04747570E+0
2.48000000E-1	1.03357053E+0
2.49000000E-1	1.02914608E+0
2.50000000E-1	1.03104222E+0
2.51000000E-1	1.03041017E+0
2.52000000E-1	1.02219343E+0
2.53000000E-1	1.01903319E+0
2.54000000E-1	1.02029729E+0
2.55000000E-1	1.01618898E+0
2.56000000E-1	1.01144850E+0
2.57000000E-1	1.00323176E+0
2.58000000E-1	1.00512791E+0
2.59000000E-1	1.00007153E+0
2.60000000E-1	9.94699001E-1
2.61000000E-1	9.95647073E-1
2.62000000E-1	9.88378465E-1
2.63000000E-1	9.88694489E-1
2.64000000E-1	9.77949500E-1
2.65000000E-1	9.80477750E-1
2.66000000E-1	9.86482263E-1
2.67000000E-1	9.80477750E-1
2.68000000E-1	9.67836618E-1
2.69000000E-1	9.60883975E-1
2.70000000E-1	9.66572464E-1
2.71000000E-1	9.68152642E-1
2.72000000E-1	9.57723677E-1
2.73000000E-1	9.65308368E-1
2.74000000E-1	9.58355784E-1
2.75000000E-1	9.53931391E-1
2.76000000E-1	9.36233759E-1
2.77000000E-1	9.36865807E-1
2.78000000E-1	9.37181890E-1
2.79000000E-1	9.31177318E-1
2.80000000E-1	9.39710081E-1
2.81000000E-1	9.28649127E-1
2.82000000E-1	9.21380460E-1
2.83000000E-1	9.17904139E-1
2.84000000E-1	9.17272091E-1
2.85000000E-1	9.14111793E-1
2.86000000E-1	9.22644556E-1
2.87000000E-1	9.07475233E-1
2.88000000E-1	9.10635471E-1
2.89000000E-1	9.02418733E-1
2.90000000E-1	8.96098197E-1
2.91000000E-1	8.96414220E-1
2.92000000E-1	8.94518018E-1
2.93000000E-1	8.89145553E-1
2.94000000E-1	8.93569946E-1
2.95000000E-1	8.85037184E-1
2.96000000E-1	8.83141041E-1
2.97000000E-1	8.83773088E-1
2.98000000E-1	8.74292254E-1
2.99000000E-1	8.73660207E-1
3.00000000E-1	8.67339611E-1
3.01000000E-1	8.69867861E-1
3.02000000E-1	8.69867861E-1
3.03000000E-1	8.67023587E-1
3.04000000E-1	8.55646551E-1
3.05000000E-1	8.53118360E-1
3.06000000E-1	8.54698479E-1
3.07000000E-1	8.50590110E-1
3.08000000E-1	8.55014503E-1
3.09000000E-1	8.40793252E-1
3.10000000E-1	8.36684883E-1
3.11000000E-1	8.36368859E-1
3.12000000E-1	8.38581026E-1
3.13000000E-1	8.38897049E-1
3.14000000E-1	8.34156632E-1
3.15000000E-1	8.30048263E-1
3.16000000E-1	8.21831524E-1
3.17000000E-1	8.19619358E-1
3.18000000E-1	8.21831524E-1
3.19000000E-1	8.17091107E-1
3.20000000E-1	8.15827012E-1
3.21000000E-1	8.11086595E-1
3.22000000E-1	8.09190392E-1
3.23000000E-1	8.06030154E-1
3.24000000E-1	8.06030154E-1
3.25000000E-1	8.03817928E-1
3.26000000E-1	7.97813416E-1
3.27000000E-1	7.90228724E-1
3.28000000E-1	7.94969141E-1
3.29000000E-1	7.91492820E-1
3.30000000E-1	7.85488307E-1
3.31000000E-1	7.81379938E-1
3.32000000E-1	7.77587593E-1
3.33000000E-1	7.75059342E-1
3.34000000E-1	7.71583021E-1
3.35000000E-1	7.66526580E-1
3.36000000E-1	7.70950973E-1
3.37000000E-1	7.67790735E-1
3.38000000E-1	7.67474651E-1
3.39000000E-1	7.59257913E-1
3.40000000E-1	7.58941889E-1
3.41000000E-1	7.60206044E-1
3.42000000E-1	7.55149603E-1
3.43000000E-1	7.51357257E-1
3.44000000E-1	7.50093102E-1
3.45000000E-1	7.46932864E-1
3.46000000E-1	7.43456542E-1
3.47000000E-1	7.36187875E-1
3.48000000E-1	7.43456542E-1
3.49000000E-1	7.41876364E-1
3.50000000E-1	7.32711554E-1
3.51000000E-1	7.33659625E-1
3.52000000E-1	7.33343601E-1
3.53000000E-1	7.26074994E-1
3.54000000E-1	7.23546743E-1
3.55000000E-1	7.20702469E-1
3.56000000E-1	7.21334577E-1
3.57000000E-1	7.17226207E-1
3.58000000E-1	7.15962052E-1
3.59000000E-1	7.08377361E-1
3.60000000E-1	7.10589588E-1
3.61000000E-1	7.11537659E-1
3.62000000E-1	6.97000384E-1
3.63000000E-1	6.98896527E-1
3.64000000E-1	6.99212551E-1
3.65000000E-1	6.94156110E-1
3.66000000E-1	6.90679789E-1
3.67000000E-1	6.86887443E-1
3.68000000E-1	6.89731717E-1
3.69000000E-1	6.85307324E-1
3.70000000E-1	6.84043229E-1
3.71000000E-1	6.82463050E-1
3.72000000E-1	6.80566907E-1
3.73000000E-1	6.72666192E-1
3.74000000E-1	6.72350168E-1
3.75000000E-1	6.68873847E-1
3.76000000E-1	6.74246311E-1
3.77000000E-1	6.69821918E-1
3.78000000E-1	6.68241799E-1
3.79000000E-1	6.66661680E-1
3.80000000E-1	6.60025060E-1
3.81000000E-1	6.57812893E-1
3.82000000E-1	6.52756393E-1
3.83000000E-1	6.56548738E-1
3.84000000E-1	6.52440369E-1
3.85000000E-1	6.54020548E-1
3.86000000E-1	6.46119833E-1
3.87000000E-1	6.45171762E-1
3.88000000E-1	6.41063392E-1
3.89000000E-1	6.43907607E-1
3.90000000E-1	6.39167190E-1
3.91000000E-1	6.36955023E-1
3.92000000E-1	6.35690868E-1
3.93000000E-1	6.29686356E-1
3.94000000E-1	6.29686356E-1
3.95000000E-1	6.22101665E-1
3.96000000E-1	6.23049736E-1
3.97000000E-1	6.22417688E-1
3.98000000E-1	6.21469617E-1
3.99000000E-1	6.14516973E-1
4.00000000E-1	6.14516973E-1
4.01000000E-1	6.15149021E-1
4.02000000E-1	6.14516973E-1
4.03000000E-1	6.11988783E-1
4.04000000E-1	6.15149021E-1
4.05000000E-1	6.06300235E-1
4.06000000E-1	6.08196437E-1
4.07000000E-1	6.07248366E-1
4.08000000E-1	6.04404092E-1
4.09000000E-1	5.96819401E-1
4.10000000E-1	5.96187353E-1
4.11000000E-1	5.99031627E-1
4.12000000E-1	5.91762960E-1
4.13000000E-1	5.92395008E-1
4.14000000E-1	5.88602662E-1
4.15000000E-1	5.85126340E-1
4.16000000E-1	5.87022543E-1
4.17000000E-1	5.82282126E-1
4.18000000E-1	5.76277554E-1
4.19000000E-1	5.76277554E-1
4.20000000E-1	5.74381411E-1
4.21000000E-1	5.76909602E-1
4.22000000E-1	5.69324970E-1
4.23000000E-1	5.74381411E-1
4.24000000E-1	5.67744792E-1
4.25000000E-1	5.66480696E-1
4.26000000E-1	5.66480696E-1
4.27000000E-1	5.64900577E-1
4.28000000E-1	5.64268470E-1
4.29000000E-1	5.53839564E-1
4.30000000E-1	5.56683838E-1
4.31000000E-1	5.61108232E-1
4.32000000E-1	5.54155588E-1
4.33000000E-1	5.49731195E-1
4.34000000E-1	5.50047219E-1
4.35000000E-1	5.47835052E-1
4.36000000E-1	5.42778552E-1
4.37000000E-1	5.41830480E-1
4.38000000E-1	5.40250361E-1
4.39000000E-1	5.35509944E-1
4.40000000E-1	5.35193920E-1
4.41000000E-1	5.35825968E-1
4.42000000E-1	5.34561813E-1
4.43000000E-1	5.38038135E-1
4.44000000E-1	5.31717598E-1
4.45000000E-1	5.26977181E-1
4.46000000E-1	5.23184836E-1
4.47000000E-1	5.20972610E-1
4.48000000E-1	5.26661098E-1
4.49000000E-1	5.17496288E-1
4.50000000E-1	5.23184836E-1
4.51000000E-1	5.18760443E-1
4.52000000E-1	5.14336050E-1
4.53000000E-1	5.16232193E-1
4.54000000E-1	5.07383406E-1
4.55000000E-1	5.09911656E-1
4.56000000E-1	5.13703942E-1
4.57000000E-1	5.04539132E-1
4.58000000E-1	5.03591061E-1
4.59000000E-1	5.03275037E-1
4.60000000E-1	4.97586519E-1
4.61000000E-1	5.00746787E-1
4.62000000E-1	5.01062810E-1
4.63000000E-1	4.96638447E-1
4.64000000E-1	4.96638447E-1
4.65000000E-1	4.93478149E-1
4.66000000E-1	4.89053756E-1
4.67000000E-1	4.90317881E-1
4.68000000E-1	4.87473607E-1
4.69000000E-1	4.85577464E-1
4.70000000E-1	4.82733190E-1
4.71000000E-1	4.86209512E-1
4.72000000E-1	4.81469095E-1
4.73000000E-1	4.75780576E-1
4.74000000E-1	4.81469095E-1
4.75000000E-1	4.76728648E-1
4.76000000E-1	4.70408082E-1
4.77000000E-1	4.70724136E-1
4.78000000E-1	4.73252356E-1
4.79000000E-1	4.65351641E-1
4.80000000E-1	4.66931790E-1
4.81000000E-1	4.66299713E-1
4.82000000E-1	4.64087516E-1
4.83000000E-1	4.61875319E-1
4.84000000E-1	4.59031075E-1
4.85000000E-1	4.63771492E-1
4.86000000E-1	4.60295200E-1
4.87000000E-1	4.50182289E-1
4.88000000E-1	4.50182289E-1
4.89000000E-1	4.51762438E-1
4.90000000E-1	4.51130360E-1
4.91000000E-1	4.52710509E-1
4.92000000E-1	4.42281574E-1
4.93000000E-1	4.49550241E-1
4.94000000E-1	4.42597598E-1
4.95000000E-1	4.46389943E-1
4.96000000E-1	4.40701425E-1
4.97000000E-1	4.37541157E-1
4.98000000E-1	4.39753354E-1
4.99000000E-1	4.38805252E-1
5.00000000E-1	4.38805252E-1
5.01000000E-1	4.31852639E-1
5.02000000E-1	4.38805252E-1
5.03000000E-1	4.33432788E-1
5.04000000E-1	4.27112222E-1
5.05000000E-1	4.27428246E-1
5.06000000E-1	4.29956466E-1
5.07000000E-1	4.29324418E-1
5.08000000E-1	4.26164120E-1
5.09000000E-1	4.18895483E-1
5.10000000E-1	4.24267977E-1
5.11000000E-1	4.24584001E-1
5.12000000E-1	4.20475632E-1
5.13000000E-1	4.22055781E-1
5.14000000E-1	4.16051239E-1
5.15000000E-1	4.18895483E-1
5.16000000E-1	4.09098595E-1
5.17000000E-1	4.12574917E-1
5.18000000E-1	4.17631358E-1
5.19000000E-1	4.05622303E-1
5.20000000E-1	4.09098595E-1
5.21000000E-1	4.09414649E-1
5.22000000E-1	4.03410107E-1
5.23000000E-1	4.05938327E-1
5.24000000E-1	4.03410107E-1
5.25000000E-1	3.98037612E-1
5.26000000E-1	4.00249809E-1
5.27000000E-1	3.96457464E-1
5.28000000E-1	3.95509392E-1
5.29000000E-1	3.91401023E-1
5.30000000E-1	3.92981172E-1
5.31000000E-1	3.92665148E-1
5.32000000E-1	3.86660606E-1
5.33000000E-1	3.92665148E-1
5.34000000E-1	3.86344582E-1
5.35000000E-1	3.92665148E-1
5.36000000E-1	3.91401023E-1
5.37000000E-1	3.89188826E-1
5.38000000E-1	3.86660606E-1
5.39000000E-1	3.78127843E-1
5.40000000E-1	3.79391938E-1
5.41000000E-1	3.80340040E-1
5.42000000E-1	3.76231670E-1
5.43000000E-1	3.78759891E-1
5.44000000E-1	3.74651521E-1
5.45000000E-1	3.76547694E-1
5.46000000E-1	3.69279057E-1
5.47000000E-1	3.66434783E-1
5.48000000E-1	3.69911104E-1
5.49000000E-1	3.65802735E-1
5.50000000E-1	3.64538610E-1
5.51000000E-1	3.62642437E-1
5.52000000E-1	3.62642437E-1
5.53000000E-1	3.64854634E-1
5.54000000E-1	3.63274515E-1
5.55000000E-1	3.61062318E-1
5.56000000E-1	3.56953949E-1
5.57000000E-1	3.54109675E-1
5.58000000E-1	3.59798193E-1
5.59000000E-1	3.58534098E-1
5.60000000E-1	3.53477627E-1
5.61000000E-1	3.55057776E-1
5.62000000E-1	3.52529556E-1
5.63000000E-1	3.47473085E-1
5.64000000E-1	3.48421186E-1
5.65000000E-1	3.50001305E-1
5.66000000E-1	3.48105162E-1
5.67000000E-1	3.45576912E-1
5.68000000E-1	3.46525013E-1
5.69000000E-1	3.41152519E-1
5.70000000E-1	3.39256346E-1
5.71000000E-1	3.37360173E-1
5.72000000E-1	3.35464031E-1
5.73000000E-1	3.40520471E-1
5.74000000E-1	3.37044150E-1
5.75000000E-1	3.35464031E-1
5.76000000E-1	3.35464031E-1
5.77000000E-1	3.30723584E-1
5.78000000E-1	3.31355661E-1
5.79000000E-1	3.28827411E-1
5.80000000E-1	3.30407560E-1
5.81000000E-1	3.30091536E-1
5.82000000E-1	3.31039637E-1
5.83000000E-1	3.27879339E-1
5.84000000E-1	3.24086994E-1
5.85000000E-1	3.22822899E-1
5.86000000E-1	3.22506845E-1
5.87000000E-1	3.20294648E-1
5.88000000E-1	3.21242750E-1
5.89000000E-1	3.18714529E-1
5.90000000E-1	3.19030553E-1
5.91000000E-1	3.18082452E-1
5.92000000E-1	3.16186279E-1
5.93000000E-1	3.15554231E-1
5.94000000E-1	3.11129838E-1
5.95000000E-1	3.13026011E-1
5.96000000E-1	3.12077940E-1
5.97000000E-1	3.15238208E-1
5.98000000E-1	3.10497791E-1
5.99000000E-1	3.07653517E-1
6.00000000E-1	3.07969570E-1
6.01000000E-1	3.05757374E-1
6.02000000E-1	3.04177225E-1
6.03000000E-1	3.04177225E-1
6.04000000E-1	3.04177225E-1
6.05000000E-1	3.02281052E-1
6.06000000E-1	3.02597076E-1
6.07000000E-1	2.99120754E-1
6.08000000E-1	3.01649004E-1
6.09000000E-1	2.97224611E-1
6.10000000E-1	2.94064313E-1
6.11000000E-1	2.97224611E-1
6.12000000E-1	2.99436808E-1
6.13000000E-1	2.96908557E-1
6.14000000E-1	2.90271968E-1
6.15000000E-1	2.92800188E-1
6.16000000E-1	2.93116242E-1
6.17000000E-1	2.88059771E-1
6.18000000E-1	2.86479622E-1
6.19000000E-1	2.87427723E-1
6.20000000E-1	2.87111700E-1
6.21000000E-1	2.84899503E-1
6.22000000E-1	2.84583479E-1
6.23000000E-1	2.83951402E-1
6.24000000E-1	2.82055229E-1
6.25000000E-1	2.82687306E-1
6.26000000E-1	2.77946860E-1
6.27000000E-1	2.81739205E-1
6.28000000E-1	2.80159056E-1
6.29000000E-1	2.76998788E-1
6.30000000E-1	2.76998788E-1
6.31000000E-1	2.76998788E-1
6.32000000E-1	2.73838490E-1
6.33000000E-1	2.73206443E-1
6.34000000E-1	2.70046175E-1
6.35000000E-1	2.72574395E-1
6.36000000E-1	2.70678222E-1
6.37000000E-1	2.72574395E-1
6.38000000E-1	2.71942347E-1
6.39000000E-1	2.65621781E-1
6.40000000E-1	2.69730151E-1
6.41000000E-1	2.66885877E-1
6.42000000E-1	2.64041632E-1
6.43000000E-1	2.66253829E-1
6.44000000E-1	2.67201900E-1
6.45000000E-1	2.63725609E-1
6.46000000E-1	2.62461483E-1
6.47000000E-1	2.58985162E-1
6.48000000E-1	2.61829436E-1
6.49000000E-1	2.58985162E-1
6.50000000E-1	2.58669138E-1
6.51000000E-1	2.53612697E-1
6.52000000E-1	2.53612697E-1
6.53000000E-1	2.57405043E-1
6.54000000E-1	2.50452399E-1
6.55000000E-1	2.53612697E-1
6.56000000E-1	2.50136375E-1
6.57000000E-1	2.51716524E-1
6.58000000E-1	2.51716524E-1
6.59000000E-1	2.47292131E-1
6.60000000E-1	2.49820352E-1
6.61000000E-1	2.42867738E-1
6.62000000E-1	2.49504328E-1
6.63000000E-1	2.52032548E-1
6.64000000E-1	2.47292131E-1
6.65000000E-1	2.47608155E-1
6.66000000E-1	2.48872265E-1
6.67000000E-1	2.43183762E-1
6.68000000E-1	2.46028021E-1
6.69000000E-1	2.39075392E-1
6.70000000E-1	2.41919652E-1
6.71000000E-1	2.41287589E-1
6.72000000E-1	2.40339503E-1
6.73000000E-1	2.39707455E-1
6.74000000E-1	2.37811282E-1
6.75000000E-1	2.34650999E-1
6.76000000E-1	2.35599086E-1
6.77000000E-1	2.35915110E-1
6.78000000E-1	2.36231133E-1
6.79000000E-1	2.34650999E-1
6.80000000E-1	2.34650999E-1
6.81000000E-1	2.31490716E-1
6.82000000E-1	2.30858654E-1
6.83000000E-1	2.27066323E-1
6.84000000E-1	2.29910567E-1
6.85000000E-1	2.29278520E-1
6.86000000E-1	2.25170150E-1
6.87000000E-1	2.28330433E-1
6.88000000E-1	2.26434261E-1
6.89000000E-1	2.21693844E-1
6.90000000E-1	2.25486174E-1
6.91000000E-1	2.25486174E-1
6.92000000E-1	2.18533561E-1
6.93000000E-1	2.19165608E-1
6.94000000E-1	2.18849584E-1
6.95000000E-1	2.22957954E-1
6.96000000E-1	2.22641930E-1
6.97000000E-1	2.17585474E-1
6.98000000E-1	2.16953412E-1
6.99000000E-1	2.18217522E-1
7.00000000E-1	2.16321364E-1
7.01000000E-1	2.12845042E-1
7.02000000E-1	2.15689301E-1
7.03000000E-1	2.15373278E-1
7.04000000E-1	2.10948870E-1
7.05000000E-1	2.14741215E-1
7.06000000E-1	2.13161081E-1
7.07000000E-1	2.11264908E-1
7.08000000E-1	2.11264908E-1
7.09000000E-1	2.07156539E-1
7.10000000E-1	2.09684759E-1
7.11000000E-1	2.07788587E-1
7.12000000E-1	2.06524476E-1
7.13000000E-1	2.03048170E-1
7.14000000E-1	2.02732146E-1
7.15000000E-1	2.07472563E-1
7.16000000E-1	2.02100083E-1
7.17000000E-1	2.04312280E-1
7.18000000E-1	2.03680232E-1
7.19000000E-1	2.05260366E-1
7.20000000E-1	2.06840515E-1
7.21000000E-1	2.03996256E-1
7.22000000E-1	1.99571863E-1
7.23000000E-1	1.97359666E-1
7.24000000E-1	1.97359666E-1
7.25000000E-1	1.99887887E-1
7.26000000E-1	1.93567321E-1
7.27000000E-1	1.94199383E-1
7.28000000E-1	1.92935258E-1
7.29000000E-1	1.91039100E-1
7.30000000E-1	1.96095541E-1
7.31000000E-1	1.96411580E-1
7.32000000E-1	1.93251297E-1
7.33000000E-1	1.94199383E-1
7.34000000E-1	1.91039100E-1
7.35000000E-1	1.92303210E-1
7.36000000E-1	1.89142928E-1
7.37000000E-1	1.90407038E-1
7.38000000E-1	1.87878817E-1
7.39000000E-1	1.90091014E-1
7.40000000E-1	1.86614692E-1
7.41000000E-1	1.87878817E-1
7.42000000E-1	1.86298668E-1
7.43000000E-1	1.86298668E-1
7.44000000E-1	1.81874275E-1
7.45000000E-1	1.86614692E-1
7.46000000E-1	1.83138385E-1
7.47000000E-1	1.82190299E-1
7.48000000E-1	1.79030016E-1
7.49000000E-1	1.78081930E-1
7.50000000E-1	1.81558251E-1
7.51000000E-1	1.80926189E-1
7.52000000E-1	1.82506338E-1
7.53000000E-1	1.77765906E-1
7.54000000E-1	1.75553709E-1
7.55000000E-1	1.79030016E-1
7.56000000E-1	1.77449882E-1
7.57000000E-1	1.79030016E-1
7.58000000E-1	1.76501796E-1
7.59000000E-1	1.72077402E-1
7.60000000E-1	1.75237685E-1
7.61000000E-1	1.72393426E-1
7.62000000E-1	1.73025489E-1
7.63000000E-1	1.73657537E-1
7.64000000E-1	1.71445340E-1
7.65000000E-1	1.71445340E-1
7.66000000E-1	1.68285057E-1
7.67000000E-1	1.70181230E-1
7.68000000E-1	1.68285057E-1
7.69000000E-1	1.67653009E-1
7.70000000E-1	1.67336971E-1
7.71000000E-1	1.65440798E-1
7.72000000E-1	1.65756837E-1
7.73000000E-1	1.66704923E-1
7.74000000E-1	1.63860664E-1
7.75000000E-1	1.67653009E-1
7.76000000E-1	1.64492726E-1
7.77000000E-1	1.64176688E-1
7.78000000E-1	1.59436271E-1
7.79000000E-1	1.63228601E-1
7.80000000E-1	1.63860664E-1
7.81000000E-1	1.61332443E-1
7.82000000E-1	1.62596554E-1
7.83000000E-1	1.63228601E-1
7.84000000E-1	1.59436271E-1
7.85000000E-1	1.61964491E-1
7.86000000E-1	1.59436271E-1
7.87000000E-1	1.57856122E-1
7.88000000E-1	1.59436271E-1
7.89000000E-1	1.53747752E-1
7.90000000E-1	1.58172160E-1
7.91000000E-1	1.56592011E-1
7.92000000E-1	1.56275988E-1
7.93000000E-1	1.54063791E-1
7.94000000E-1	1.53747752E-1
7.95000000E-1	1.56908035E-1
7.96000000E-1	1.51535556E-1
7.97000000E-1	1.53115705E-1
7.98000000E-1	1.53115705E-1
7.99000000E-1	1.49323359E-1
8.00000000E-1	1.49639383E-1
8.01000000E-1	1.49639383E-1
8.02000000E-1	1.47427186E-1
8.03000000E-1	1.48059249E-1
8.04000000E-1	1.46795139E-1
8.05000000E-1	1.46163076E-1
8.06000000E-1	1.46795139E-1
8.07000000E-1	1.44898966E-1
8.08000000E-1	1.44898966E-1
8.09000000E-1	1.43318832E-1
8.10000000E-1	1.46795139E-1
8.11000000E-1	1.45847052E-1
8.12000000E-1	1.43002793E-1
8.13000000E-1	1.43634856E-1
8.14000000E-1	1.46795139E-1
8.15000000E-1	1.43950880E-1
8.16000000E-1	1.43002793E-1
8.17000000E-1	1.40158549E-1
8.18000000E-1	1.38894424E-1
8.19000000E-1	1.40790597E-1
8.20000000E-1	1.40474573E-1
8.21000000E-1	1.38262376E-1
8.22000000E-1	1.37946337E-1
8.23000000E-1	1.38894424E-1
8.24000000E-1	1.36998266E-1
8.25000000E-1	1.38578400E-1
8.26000000E-1	1.37630314E-1
8.27000000E-1	1.36366203E-1
8.28000000E-1	1.38894424E-1
8.29000000E-1	1.33205920E-1
8.30000000E-1	1.35734141E-1
8.31000000E-1	1.32573858E-1
8.32000000E-1	1.34154007E-1
8.33000000E-1	1.34470031E-1
8.34000000E-1	1.32573858E-1
8.35000000E-1	1.34470031E-1
8.36000000E-1	1.30361661E-1
8.37000000E-1	1.30677700E-1
8.38000000E-1	1.33205920E-1
8.39000000E-1	1.29097551E-1
8.40000000E-1	1.32889897E-1
8.41000000E-1	1.33205920E-1
8.42000000E-1	1.30045637E-1
8.43000000E-1	1.29729614E-1
8.44000000E-1	1.26885355E-1
8.45000000E-1	1.27833441E-1
8.46000000E-1	1.25621244E-1
8.47000000E-1	1.27833441E-1
8.48000000E-1	1.28465489E-1
8.49000000E-1	1.25305206E-1
8.50000000E-1	1.27517417E-1
8.51000000E-1	1.24357127E-1
8.52000000E-1	1.24041103E-1
8.53000000E-1	1.25621244E-1
8.54000000E-1	1.20564789E-1
8.55000000E-1	1.23409040E-1
8.56000000E-1	1.23409040E-1
8.57000000E-1	1.21196844E-1
8.58000000E-1	1.24673158E-1
8.59000000E-1	1.20564789E-1
8.60000000E-1	1.20564789E-1
8.61000000E-1	1.16456419E-1
8.62000000E-1	1.19300678E-1
8.63000000E-1	1.22776985E-1
8.64000000E-1	1.16772451E-1
8.65000000E-1	1.20880820E-1
8.66000000E-1	1.14876278E-1
8.67000000E-1	1.17088474E-1
8.68000000E-1	1.18352592E-1
8.69000000E-1	1.14244223E-1
8.70000000E-1	1.16772451E-1
8.71000000E-1	1.16456419E-1
8.72000000E-1	1.14244223E-1
8.73000000E-1	1.14560254E-1
8.74000000E-1	1.12664081E-1
8.75000000E-1	1.17720537E-1
8.76000000E-1	1.13928191E-1
8.77000000E-1	1.11083940E-1
8.78000000E-1	1.13296136E-1
8.79000000E-1	1.11715995E-1
8.80000000E-1	1.14244223E-1
8.81000000E-1	1.12664081E-1
8.82000000E-1	1.11399971E-1
8.83000000E-1	1.09187767E-1
8.84000000E-1	1.11083940E-1
8.85000000E-1	1.09503798E-1
8.86000000E-1	1.07291602E-1
8.87000000E-1	1.07607633E-1
8.88000000E-1	1.06343515E-1
8.89000000E-1	1.08239688E-1
8.90000000E-1	1.09819829E-1
8.91000000E-1	1.06659546E-1
8.92000000E-1	1.06027491E-1
8.93000000E-1	1.06659546E-1
8.94000000E-1	1.00971036E-1
8.95000000E-1	1.05079405E-1
8.96000000E-1	1.06659546E-1
8.97000000E-1	1.04763374E-1
8.98000000E-1	1.06343515E-1
8.99000000E-1	1.02867208E-1
9.00000000E-1	1.01919122E-1
9.01000000E-1	1.02551177E-1
9.02000000E-1	1.03183232E-1
9.03000000E-1	1.03499264E-1
9.04000000E-1	1.00655004E-1
9.05000000E-1	1.02867208E-1
9.06000000E-1	9.97069255E-2
9.07000000E-1	1.00022949E-1
9.08000000E-1	1.03183232E-1
9.09000000E-1	9.71786976E-2
9.10000000E-1	1.01287067E-1
9.11000000E-1	9.78107527E-2
9.12000000E-1	9.87588391E-2
9.13000000E-1	9.87588391E-2
9.14000000E-1	9.90748629E-2
9.15000000E-1	1.00022949E-1
9.16000000E-1	9.62306112E-2
9.17000000E-1	9.68626663E-2
9.18000000E-1	9.97069255E-2
9.19000000E-1	9.55985561E-2
9.20000000E-1	9.40184146E-2
9.21000000E-1	9.71786976E-2
9.22000000E-1	9.65466425E-2
9.23000000E-1	9.68626663E-2
9.24000000E-1	9.49665010E-2
9.25000000E-1	9.52825248E-2
9.26000000E-1	9.40184146E-2
9.27000000E-1	9.49665010E-2
9.28000000E-1	9.49665010E-2
9.29000000E-1	9.08581316E-2
9.30000000E-1	9.27542970E-2
9.31000000E-1	9.05421004E-2
9.32000000E-1	8.99100453E-2
9.33000000E-1	9.49665010E-2
9.34000000E-1	8.76978487E-2
9.35000000E-1	9.14901868E-2
9.36000000E-1	9.05421004E-2
9.37000000E-1	8.86459351E-2
9.38000000E-1	9.02260765E-2
9.39000000E-1	8.95940140E-2
9.40000000E-1	8.95940140E-2
9.41000000E-1	8.64337310E-2
9.42000000E-1	8.76978487E-2
9.43000000E-1	8.86459351E-2
9.44000000E-1	8.54856521E-2
9.45000000E-1	8.92779902E-2
9.46000000E-1	8.64337310E-2
9.47000000E-1	8.70657936E-2
9.48000000E-1	8.92779902E-2
9.49000000E-1	8.20093378E-2
9.50000000E-1	8.70657936E-2
9.51000000E-1	8.61177072E-2
9.52000000E-1	8.54856521E-2
9.53000000E-1	8.54856521E-2
9.54000000E-1	7.97971413E-2
9.55000000E-1	8.61177072E-2
9.56000000E-1	8.13772827E-2
9.57000000E-1	8.45375657E-2
9.58000000E-1	8.76978487E-2
9.59000000E-1	8.23253691E-2
9.60000000E-1	8.54856521E-2
9.61000000E-1	8.23253691E-2
9.62000000E-1	8.23253691E-2
9.63000000E-1	8.20093378E-2
9.64000000E-1	8.23253691E-2
9.65000000E-1	8.42215344E-2
9.66000000E-1	7.75849447E-2
9.67000000E-1	8.07452276E-2
9.68000000E-1	8.16933066E-2
9.69000000E-1	7.72689134E-2
9.70000000E-1	8.26413929E-2
9.71000000E-1	7.66368583E-2
9.72000000E-1	7.91650862E-2
9.73000000E-1	7.97971413E-2
9.74000000E-1	7.63208270E-2
9.75000000E-1	7.60048032E-2
9.76000000E-1	7.82169998E-2
9.77000000E-1	7.82169998E-2
9.78000000E-1	7.75849447E-2
9.79000000E-1	7.69528896E-2
9.80000000E-1	7.53727481E-2
9.81000000E-1	7.44246617E-2
9.82000000E-1	7.53727481E-2
9.83000000E-1	7.56887719E-2
9.84000000E-1	7.47406855E-2
9.85000000E-1	7.53727481E-2
9.86000000E-1	7.41086304E-2
9.87000000E-1	7.69528896E-2
9.88000000E-1	7.50567168E-2
9.89000000E-1	7.09483474E-2
9.90000000E-1	7.37926066E-2
9.91000000E-1	7.47406855E-2
9.92000000E-1	7.25284889E-2
9.93000000E-1	7.44246617E-2
9.94000000E-1	7.06323236E-2
9.95000000E-1	7.37926066E-2
9.96000000E-1	7.03162923E-2
9.97000000E-1	7.00002611E-2
9.98000000E-1	7.12643787E-2
9.99000000E-1	6.84201196E-2
1.00000000E+0	7.18964338E-2
1.00100000E+0	7.15804026E-2
1.00200000E+0	7.06323236E-2
1.00300000E+0	6.96842372E-2
1.00400000E+0	6.87361509E-2
1.00500000E+0	7.06323236E-2
1.00600000E+0	6.74720407E-2
1.00700000E+0	6.96842372E-2
1.00800000E+0	6.84201196E-2
1.00900000E+0	6.49438128E-2
1.01000000E+0	6.81040958E-2
1.01100000E+0	6.58918992E-2
1.01200000E+0	6.52598366E-2
1.01300000E+0	6.68399781E-2
1.01400000E+0	6.49438128E-2
1.01500000E+0	6.46277815E-2
1.01600000E+0	6.77880645E-2
1.01700000E+0	6.36796951E-2
1.01800000E+0	6.46277815E-2
1.01900000E+0	6.49438128E-2
1.02000000E+0	6.62079230E-2
1.02100000E+0	6.08354434E-2
1.02200000E+0	6.43117577E-2
1.02300000E+0	6.58918992E-2
1.02400000E+0	6.27316162E-2
1.02500000E+0	6.62079230E-2
1.02600000E+0	6.27316162E-2
1.02700000E+0	6.20995574E-2
1.02800000E+0	6.36796951E-2
1.02900000E+0	6.08354434E-2
1.03000000E+0	6.14674985E-2
1.03100000E+0	6.24155849E-2
1.03200000E+0	6.14674985E-2
1.03300000E+0	5.95713295E-2
1.03400000E+0	6.14674985E-2
1.03500000E+0	6.24155849E-2
1.03600000E+0	5.92553020E-2
1.03700000E+0	6.08354434E-2
1.03800000E+0	6.11514710E-2
1.03900000E+0	5.98873608E-2
1.04000000E+0	6.14674985E-2
1.04100000E+0	6.05194159E-2
1.04200000E+0	6.02033883E-2
1.04300000E+0	5.79911880E-2
1.04400000E+0	5.95713295E-2
1.04500000E+0	6.05194159E-2
1.04600000E+0	5.70431054E-2
1.04700000E+0	5.83072193E-2
1.04800000E+0	5.86232468E-2
1.04900000E+0	5.64110465E-2
1.05000000E+0	6.05194159E-2
1.05100000E+0	5.60950190E-2
1.05200000E+0	5.76751605E-2
1.05300000E+0	5.92553020E-2
1.05400000E+0	5.60950190E-2
1.05500000E+0	5.83072193E-2
1.05600000E+0	5.57789914E-2
1.05700000E+0	5.83072193E-2
1.05800000E+0	5.67270778E-2
1.05900000E+0	5.51469363E-2
1.06000000E+0	5.70431054E-2
1.06100000E+0	5.35667948E-2
1.06200000E+0	5.54629639E-2
1.06300000E+0	5.64110465E-2
1.06400000E+0	5.35667948E-2
1.06500000E+0	5.45148775E-2
1.06600000E+0	5.35667948E-2
1.06700000E+0	5.35667948E-2
1.06800000E+0	5.35667948E-2
1.06900000E+0	4.97744530E-2
1.07000000E+0	5.23026809E-2
1.07100000E+0	5.23026809E-2
1.07200000E+0	5.07225394E-2
1.07300000E+0	5.29347360E-2
1.07400000E+0	5.26187085E-2
1.07500000E+0	5.41988499E-2
1.07600000E+0	5.04065119E-2
1.07700000E+0	5.26187085E-2
1.07800000E+0	5.19866534E-2
1.07900000E+0	4.97744530E-2
1.08000000E+0	5.48309051E-2
1.08100000E+0	5.10385670E-2
1.08200000E+0	4.94584255E-2
1.08300000E+0	4.91423979E-2
1.08400000E+0	5.04065119E-2
1.08500000E+0	5.00904806E-2
1.08600000E+0	4.75622565E-2
1.08700000E+0	4.97744530E-2
1.08800000E+0	5.00904806E-2
1.08900000E+0	5.00904806E-2
1.09000000E+0	5.00904806E-2
1.09100000E+0	4.59821150E-2
1.09200000E+0	4.72462289E-2
1.09300000E+0	5.07225394E-2
1.09400000E+0	4.75622565E-2
1.09500000E+0	4.81943116E-2
1.09600000E+0	4.62981425E-2
1.09700000E+0	4.85103391E-2
1.09800000E+0	4.72462289E-2
1.09900000E+0	4.81943116E-2
1.10000000E+0	4.81943116E-2
1.10100000E+0	4.56660874E-2
1.10200000E+0	4.78782840E-2
1.10300000E+0	4.66141701E-2
1.10400000E+0	4.50340286E-2
1.10500000E+0	4.75622565E-2
1.10600000E+0	4.47180010E-2
1.10700000E+0	4.59821150E-2
1.10800000E+0	4.62981425E-2
1.10900000E+0	4.37699184E-2
1.11000000E+0	4.66141701E-2
1.11100000E+0	4.31378596E-2
1.11200000E+0	4.44019735E-2
1.11300000E+0	4.56660874E-2
1.11400000E+0	4.50340286E-2
1.11500000E+0	4.78782840E-2
1.11600000E+0	4.21897769E-2
1.11700000E+0	4.31378596E-2
1.11800000E+0	4.31378596E-2
1.11900000E+0	4.21897769E-2
1.12000000E+0	4.53500599E-2
1.12100000E+0	4.25058044E-2
1.12200000E+0	4.31378596E-2
1.12300000E+0	4.40859459E-2
1.12400000E+0	4.25058044E-2
1.12500000E+0	4.28218320E-2
1.12600000E+0	4.09256630E-2
1.12700000E+0	4.21897769E-2
1.12800000E+0	4.06096354E-2
1.12900000E+0	3.90294939E-2
1.13000000E+0	4.50340286E-2
1.13100000E+0	3.99775766E-2
1.13200000E+0	4.02936041E-2
1.13300000E+0	4.21897769E-2
1.13400000E+0	4.15577181E-2
1.13500000E+0	4.06096354E-2
1.13600000E+0	3.93455215E-2
1.13700000E+0	3.80814075E-2
1.13800000E+0	3.93455215E-2
1.13900000E+0	3.99775766E-2
1.14000000E+0	4.12416905E-2
1.14100000E+0	3.80814075E-2
1.14200000E+0	4.06096354E-2
1.14300000E+0	3.87134627E-2
1.14400000E+0	3.68172936E-2
1.14500000E+0	3.99775766E-2
1.14600000E+0	3.80814075E-2
1.14700000E+0	3.83974351E-2
1.14800000E+0	3.87134627E-2
1.14900000E+0	3.61852385E-2
1.15000000E+0	3.71333212E-2
1.15100000E+0	3.74493524E-2
1.15200000E+0	3.80814075E-2
1.15300000E+0	3.71333212E-2
1.15400000E+0	3.58692110E-2
1.15500000E+0	3.83974351E-2
1.15600000E+0	3.71333212E-2
1.15700000E+0	3.80814075E-2
1.15800000E+0	3.65012661E-2
1.15900000E+0	3.39730382E-2
1.16000000E+0	3.68172936E-2
1.16100000E+0	3.65012661E-2
1.16200000E+0	3.68172936E-2
1.16300000E+0	3.58692110E-2
1.16400000E+0	3.61852385E-2
1.16500000E+0	3.58692110E-2
1.16600000E+0	3.33409831E-2
1.16700000E+0	3.49211246E-2
1.16800000E+0	3.58692110E-2
1.16900000E+0	3.33409831E-2
1.17000000E+0	3.49211246E-2
1.17100000E+0	3.23929004E-2
1.17200000E+0	3.39730382E-2
1.17300000E+0	3.46050970E-2
1.17400000E+0	3.33409831E-2
1.17500000E+0	3.49211246E-2
1.17600000E+0	3.42890695E-2
1.17700000E+0	3.27089280E-2
1.17800000E+0	3.30249555E-2
1.17900000E+0	3.17608416E-2
1.18000000E+0	3.36570106E-2
1.18100000E+0	3.11287846E-2
1.18200000E+0	3.52371521E-2
1.18300000E+0	3.14448141E-2
1.18400000E+0	3.08127571E-2
1.18500000E+0	3.27089280E-2
1.18600000E+0	3.17608416E-2
1.18700000E+0	3.17608416E-2
1.18800000E+0	3.11287846E-2
1.18900000E+0	2.92326156E-2
1.19000000E+0	3.08127571E-2
1.19100000E+0	2.95486450E-2
1.19200000E+0	3.23929004E-2
1.19300000E+0	3.01807001E-2
1.19400000E+0	3.17608416E-2
1.19500000E+0	3.33409831E-2
1.19600000E+0	2.89165881E-2
1.19700000E+0	2.98646726E-2
1.19800000E+0	3.17608416E-2
1.19900000E+0	2.95486450E-2
1.20000000E+0	3.04967295E-2
1.20100000E+0	2.86005586E-2
1.20200000E+0	3.01807001E-2
1.20300000E+0	2.95486450E-2
1.20400000E+0	3.08127571E-2
1.20500000E+0	3.01807001E-2
1.20600000E+0	2.86005586E-2
1.20700000E+0	3.08127571E-2
1.20800000E+0	2.92326156E-2
1.20900000E+0	2.73364466E-2
1.21000000E+0	3.01807001E-2
1.21100000E+0	2.63883621E-2
1.21200000E+0	2.76524741E-2
1.21300000E+0	2.86005586E-2
1.21400000E+0	2.76524741E-2
1.21500000E+0	2.79685035E-2
1.21600000E+0	2.70204172E-2
1.21700000E+0	2.76524741E-2
1.21800000E+0	2.67043896E-2
1.21900000E+0	2.73364466E-2
1.22000000E+0	2.76524741E-2
1.22100000E+0	2.48082206E-2
1.22200000E+0	2.89165881E-2
1.22300000E+0	2.60723326E-2
1.22400000E+0	2.60723326E-2
1.22500000E+0	2.82845311E-2
1.22600000E+0	2.44921912E-2
1.22700000E+0	2.67043896E-2
1.22800000E+0	2.60723326E-2
1.22900000E+0	2.51242481E-2
1.23000000E+0	2.63883621E-2
1.23100000E+0	2.29120497E-2
1.23200000E+0	2.54402757E-2
1.23300000E+0	2.32280791E-2
1.23400000E+0	2.54402757E-2
1.23500000E+0	2.67043896E-2
1.23600000E+0	2.51242481E-2
1.23700000E+0	2.63883621E-2
1.23800000E+0	2.48082206E-2
1.23900000E+0	2.44921912E-2
1.24000000E+0	2.54402757E-2
1.24100000E+0	2.35441066E-2
1.24200000E+0	2.32280791E-2
1.24300000E+0	2.48082206E-2
1.24400000E+0	2.29120497E-2
1.24500000E+0	2.54402757E-2
1.24600000E+0	1.94357391E-2
1.24700000E+0	2.51242481E-2
1.24800000E+0	2.35441066E-2
1.24900000E+0	2.22799946E-2
1.25000000E+0	2.41761636E-2
1.25100000E+0	2.03838237E-2
1.25200000E+0	2.16479376E-2
1.25300000E+0	2.32280791E-2
1.25400000E+0	2.22799946E-2
1.25500000E+0	2.35441066E-2
1.25600000E+0	2.32280791E-2
1.25700000E+0	2.25960221E-2
1.25800000E+0	2.13319082E-2
1.25900000E+0	2.29120497E-2
1.26000000E+0	2.29120497E-2
1.26100000E+0	1.97517667E-2
1.26200000E+0	2.22799946E-2
1.26300000E+0	2.13319082E-2
1.26400000E+0	2.13319082E-2
1.26500000E+0	2.13319082E-2
1.26600000E+0	2.03838237E-2
1.26700000E+0	2.13319082E-2
1.26800000E+0	2.19639651E-2
1.26900000E+0	1.97517667E-2
1.27000000E+0	2.06998531E-2
1.27100000E+0	1.97517667E-2
1.27200000E+0	2.00677961E-2
1.27300000E+0	2.00677961E-2
1.27400000E+0	2.16479376E-2
1.27500000E+0	2.06998531E-2
1.27600000E+0	1.75395701E-2
1.27700000E+0	2.19639651E-2
1.27800000E+0	2.16479376E-2
1.27900000E+0	1.88036822E-2
1.28000000E+0	2.06998531E-2
1.28100000E+0	2.03838237E-2
1.28200000E+0	2.06998531E-2
1.28300000E+0	2.00677961E-2
1.28400000E+0	1.94357391E-2
1.28500000E+0	1.91197116E-2
1.28600000E+0	1.65914856E-2
1.28700000E+0	1.97517667E-2
1.28800000E+0	1.84876546E-2
1.28900000E+0	1.75395701E-2
1.29000000E+0	1.97517667E-2
1.29100000E+0	1.88036822E-2
1.29200000E+0	1.81716252E-2
1.29300000E+0	1.91197116E-2
1.29400000E+0	1.88036822E-2
1.29500000E+0	1.75395701E-2
1.29600000E+0	1.72235407E-2
1.29700000E+0	1.75395701E-2
1.29800000E+0	1.75395701E-2
1.29900000E+0	1.75395701E-2
1.30000000E+0	1.78555977E-2
1.30100000E+0	1.50113432E-2
1.30200000E+0	1.94357391E-2
1.30300000E+0	1.69075131E-2
1.30400000E+0	1.72235407E-2
1.30500000E+0	1.94357391E-2
1.30600000E+0	1.65914856E-2
1.30700000E+0	1.75395701E-2
1.30800000E+0	1.81716252E-2
1.30900000E+0	1.59594286E-2
1.31000000E+0	1.69075131E-2
1.31100000E+0	1.53273717E-2
1.31200000E+0	1.81716252E-2
1.31300000E+0	1.46953147E-2
1.31400000E+0	1.59594286E-2
1.31500000E+0	1.72235407E-2
1.31600000E+0	1.59594286E-2
1.31700000E+0	1.65914856E-2
1.31800000E+0	1.62754562E-2
1.31900000E+0	1.53273717E-2
1.32000000E+0	1.72235407E-2
1.32100000E+0	1.65914856E-2
1.32200000E+0	1.65914856E-2
1.32300000E+0	1.62754562E-2
1.32400000E+0	1.65914856E-2
1.32500000E+0	1.65914856E-2
1.32600000E+0	1.46953147E-2
1.32700000E+0	1.65914856E-2
1.32800000E+0	1.53273717E-2
1.32900000E+0	1.43792871E-2
1.33000000E+0	1.53273717E-2
1.33100000E+0	1.24831172E-2
1.33200000E+0	1.40632587E-2
1.33300000E+0	1.46953147E-2
1.33400000E+0	1.37472302E-2
1.33500000E+0	1.43792871E-2
1.33600000E+0	1.27991457E-2
1.33700000E+0	1.46953147E-2
1.33800000E+0	1.46953147E-2
1.33900000E+0	1.40632587E-2
1.34000000E+0	1.34312017E-2
1.34100000E+0	1.24831172E-2
1.34200000E+0	1.46953147E-2
1.34300000E+0	1.27991457E-2
1.34400000E+0	1.27991457E-2
1.34500000E+0	1.50113432E-2
1.34600000E+0	1.27991457E-2
1.34700000E+0	1.46953147E-2
1.34800000E+0	1.46953147E-2
1.34900000E+0	1.18510602E-2
1.35000000E+0	1.15350327E-2
1.35100000E+0	1.24831172E-2
1.35200000E+0	1.34312017E-2
1.35300000E+0	1.21670887E-2
1.35400000E+0	1.21670887E-2
1.35500000E+0	1.40632587E-2
1.35600000E+0	1.12190042E-2
1.35700000E+0	1.18510602E-2
1.35800000E+0	1.31151732E-2
1.35900000E+0	1.12190042E-2
1.36000000E+0	1.34312017E-2
1.36100000E+0	1.05869472E-2
1.36200000E+0	1.40632587E-2
1.36300000E+0	1.18510602E-2
1.36400000E+0	1.27991457E-2
1.36500000E+0	1.18510602E-2
1.36600000E+0	1.02709187E-2
1.36700000E+0	1.24831172E-2
1.36800000E+0	1.02709187E-2
1.36900000E+0	9.00680572E-3
1.37000000E+0	1.21670887E-2
1.37100000E+0	8.05872120E-3
1.37200000E+0	1.15350327E-2
1.37300000E+0	1.12190042E-2
1.37400000E+0	1.12190042E-2
1.37500000E+0	9.95489117E-3
1.37600000E+0	1.15350327E-2
1.37700000E+0	1.02709187E-2
1.37800000E+0	9.63886268E-3
1.37900000E+0	1.05869472E-2
1.38000000E+0	1.15350327E-2
1.38100000E+0	8.05872120E-3
1.38200000E+0	1.27991457E-2
1.38300000E+0	1.02709187E-2
1.38400000E+0	9.32283420E-3
1.38500000E+0	9.95489117E-3
1.38600000E+0	9.63886268E-3
1.38700000E+0	1.02709187E-2
1.38800000E+0	1.15350327E-2
1.38900000E+0	1.02709187E-2
1.39000000E+0	1.02709187E-2
1.39100000E+0	1.02709187E-2
1.39200000E+0	1.12190042E-2
1.39300000E+0	8.05872120E-3
1.39400000E+0	9.63886268E-3
1.39500000E+0	1.12190042E-2
1.39600000E+0	8.69077723E-3
1.39700000E+0	1.15350327E-2
1.39800000E+0	9.63886268E-3
1.39900000E+0	8.37474968E-3
1.40000000E+0	1.05869472E-2
1.40100000E+0	1.02709187E-2
1.40200000E+0	9.95489117E-3
1.40300000E+0	9.32283420E-3
1.40400000E+0	1.02709187E-2
1.40500000E+0	1.02709187E-2
1.40600000E+0	6.79460820E-3
1.40700000E+0	1.09029757E-2
1.40800000E+0	7.11063622E-3
1.40900000E+0	6.79460820E-3
1.41000000E+0	9.63886268E-3
1.41100000E+0	6.79460820E-3
1.41200000E+0	8.69077723E-3
1.41300000E+0	7.74269272E-3
1.41400000E+0	6.47857971E-3
1.41500000E+0	8.05872120E-3
1.41600000E+0	6.47857971E-3
1.41700000E+0	9.32283420E-3
1.41800000E+0	7.11063622E-3
1.41900000E+0	8.37474968E-3
1.42000000E+0	7.42666470E-3
1.42100000E+0	4.89843823E-3
1.42200000E+0	7.74269272E-3
1.42300000E+0	8.05872120E-3
1.42400000E+0	6.79460820E-3
1.42500000E+0	9.32283420E-3
1.42600000E+0	5.84652321E-3
1.42700000E+0	7.11063622E-3
1.42800000E+0	6.47857971E-3
1.42900000E+0	6.47857971E-3
1.43000000E+0	7.74269272E-3
1.43100000E+0	6.79460820E-3
1.43200000E+0	7.11063622E-3
1.43300000E+0	6.16255123E-3
1.43400000E+0	6.79460820E-3
1.43500000E+0	6.16255123E-3
1.43600000E+0	5.21446671E-3
1.43700000E+0	8.69077723E-3
1.43800000E+0	6.79460820E-3
1.43900000E+0	7.11063622E-3
1.44000000E+0	6.79460820E-3
1.44100000E+0	6.16255123E-3
1.44200000E+0	7.74269272E-3
1.44300000E+0	5.84652321E-3
1.44400000E+0	7.11063622E-3
1.44500000E+0	5.84652321E-3
1.44600000E+0	3.63432523E-3
1.44700000E+0	7.74269272E-3
1.44800000E+0	5.84652321E-3
1.44900000E+0	4.58241021E-3
1.45000000E+0	6.47857971E-3
1.45100000E+0	4.26638173E-3
1.45200000E+0	4.89843823E-3
1.45300000E+0	5.21446671E-3
1.45400000E+0	4.26638173E-3
1.45500000E+0	5.53049473E-3
1.45600000E+0	5.21446671E-3
1.45700000E+0	6.47857971E-3
1.45800000E+0	3.63432523E-3
1.45900000E+0	5.53049473E-3
1.46000000E+0	4.58241021E-3
1.46100000E+0	3.95035371E-3
1.46200000E+0	6.47857971E-3
1.46300000E+0	3.95035371E-3
1.46400000E+0	3.00226873E-3
1.46500000E+0	5.53049473E-3
1.46600000E+0	4.26638173E-3
1.46700000E+0	4.58241021E-3
1.46800000E+0	3.95035371E-3
1.46900000E+0	3.63432523E-3
1.47000000E+0	3.95035371E-3
1.47100000E+0	3.63432523E-3
1.47200000E+0	4.89843823E-3
1.47300000E+0	3.31829698E-3
1.47400000E+0	4.89843823E-3
1.47500000E+0	6.47857971E-3
1.47600000E+0	2.68624048E-3
1.47700000E+0	4.89843823E-3
1.47800000E+0	4.26638173E-3
1.47900000E+0	4.58241021E-3
1.48000000E+0	3.95035371E-3
1.48100000E+0	3.95035371E-3
1.48200000E+0	4.89843823E-3
1.48300000E+0	2.68624048E-3
1.48400000E+0	5.53049473E-3
1.48500000E+0	2.68624048E-3
1.48600000E+0	2.05418374E-3
1.48700000E+0	4.58241021E-3
1.48800000E+0	2.68624048E-3
1.48900000E+0	3.31829698E-3
1.49000000E+0	4.89843823E-3
1.49100000E+0	2.05418374E-3
1.49200000E+0	3.63432523E-3
1.49300000E+0	1.73815549E-3
1.49400000E+0	3.00226873E-3
1.49500000E+0	4.26638173E-3
1.49600000E+0	4.26638173E-3
1.49700000E+0	4.26638173E-3
1.49800000E+0	1.42212724E-3
1.49900000E+0	3.31829698E-3
1.50000000E+0	2.05418374E-3
1.50100000E+0	1.42212724E-3
1.50200000E+0	3.31829698E-3
1.50300000E+0	2.68624048E-3
1.50400000E+0	2.05418374E-3
1.50500000E+0	3.31829698E-3
1.50600000E+0	4.26638173E-3
1.50700000E+0	3.31829698E-3
1.50800000E+0	3.31829698E-3
1.50900000E+0	2.68624048E-3
1.51000000E+0	1.73815549E-3
1.51100000E+0	2.68624048E-3
1.51200000E+0	2.68624048E-3
1.51300000E+0	1.42212724E-3
1.51400000E+0	2.37021199E-3
1.51500000E+0	3.31829698E-3
1.51600000E+0	1.58014140E-4
1.51700000E+0	2.68624048E-3
1.51800000E+0	2.05418374E-3
1.51900000E+0	1.73815549E-3
1.52000000E+0	1.73815549E-3
1.52100000E+0	2.68624048E-3
1.52200000E+0	2.68624048E-3
1.52300000E+0	2.05418374E-3
1.52400000E+0	2.05418374E-3
1.52500000E+0	2.05418374E-3
1.52600000E+0	-1.58028444E-4
1.52700000E+0	2.68624048E-3
1.52800000E+0	3.31829698E-3
1.52900000E+0	1.10609899E-3
1.53000000E+0	2.05418374E-3
1.53100000E+0	1.58014140E-4
1.53200000E+0	1.10609899E-3
1.53300000E+0	2.05418374E-3
1.53400000E+0	1.73815549E-3
1.53500000E+0	1.58014140E-4
1.53600000E+0	7.90070684E-4
1.53700000E+0	1.10609899E-3
1.53800000E+0	-1.58028444E-4
1.53900000E+0	1.42212724E-3
1.54000000E+0	1.73815549E-3
1.54100000E+0	7.90070684E-4
1.54200000E+0	1.73815549E-3
1.54300000E+0	-1.58028444E-4
1.54400000E+0	-4.74085333E-4
1.54500000E+0	7.90070684E-4
1.54600000E+0	4.74042434E-4
1.54700000E+0	-1.58028444E-4
1.54800000E+0	7.90070684E-4
1.54900000E+0	-1.58028444E-4
1.55000000E+0	1.58014140E-4
1.55100000E+0	4.74042434E-4
1.55200000E+0	1.58014140E-4
1.55300000E+0	-1.42225600E-3
1.55400000E+0	-1.58028444E-4
1.55500000E+0	7.90070684E-4
1.55600000E+0	-1.73831289E-3
1.55700000E+0	1.42212724E-3
1.55800000E+0	-1.58028444E-4
1.55900000E+0	-4.74085333E-4
1.56000000E+0	1.58014140E-4
1.56100000E+0	-1.58028444E-4
1.56200000E+0	1.58014140E-4
1.56300000E+0	-1.42225600E-3
1.56400000E+0	7.90070684E-4
1.56500000E+0	2.05418374E-3
1.56600000E+0	-1.10619911E-3
1.56700000E+0	7.90070684E-4
1.56800000E+0	-2.37042666E-3
1.56900000E+0	4.74042434E-4
1.57000000E+0	1.58014140E-4
1.57100000E+0	-2.05436978E-3
1.57200000E+0	-4.74085333E-4
1.57300000E+0	-1.58028444E-4
1.57400000E+0	-7.90142221E-4
1.57500000E+0	-4.74085333E-4
1.57600000E+0	-4.74085333E-4
1.57700000E+0	4.74042434E-4
1.57800000E+0	-1.10619911E-3
1.57900000E+0	-7.90142221E-4
1.58000000E+0	-4.74085333E-4
1.58100000E+0	-2.68648355E-3
1.58200000E+0	1.10609899E-3
1.58300000E+0	-3.00254044E-3
1.58400000E+0	-1.73831289E-3
1.58500000E+0	1.58014140E-4
1.58600000E+0	-1.10619911E-3
1.58700000E+0	1.58014140E-4
1.58800000E+0	-1.10619911E-3
1.58900000E+0	-1.42225600E-3
1.59000000E+0	-7.90142221E-4
1.59100000E+0	-1.73831289E-3
1.59200000E+0	-1.58028444E-4
1.59300000E+0	-1.10619911E-3
1.59400000E+0	-1.73831289E-3
1.59500000E+0	1.58014140E-4
1.59600000E+0	-2.05436978E-3
1.59700000E+0	1.10609899E-3
1.59800000E+0	-4.74085333E-4
1.59900000E+0	-2.37042666E-3
1.60000000E+0	-7.90142221E-4
1.60100000E+0	-2.68648355E-3
1.60200000E+0	-4.74085333E-4
1.60300000E+0	-3.31859733E-3
1.60400000E+0	-1.58028444E-4
1.60500000E+0	-1.73831289E-3
1.60600000E+0	-2.05436978E-3
1.60700000E+0	4.74042434E-4
1.60800000E+0	-3.31859733E-3
1.60900000E+0	-1.42225600E-3
1.61000000E+0	-1.58028444E-4
1.61100000E+0	-3.00254044E-3
1.61200000E+0	-1.58028444E-4
1.61300000E+0	-2.05436978E-3
1.61400000E+0	-1.10619911E-3
1.61500000E+0	-3.00254044E-3
1.61600000E+0	-3.00254044E-3
1.61700000E+0	-1.10619911E-3
1.61800000E+0	-4.26676776E-3
1.61900000E+0	-1.10619911E-3
1.62000000E+0	-3.31859733E-3
1.62100000E+0	-3.63465422E-3
1.62200000E+0	-1.10619911E-3
1.62300000E+0	-3.00254044E-3
1.62400000E+0	-3.00254044E-3
1.62500000E+0	-2.05436978E-3
1.62600000E+0	-2.68648355E-3
1.62700000E+0	-2.68648355E-3
1.62800000E+0	-2.05436978E-3
1.62900000E+0	-2.68648355E-3
1.63000000E+0	-1.10619911E-3
1.63100000E+0	-3.31859733E-3
1.63200000E+0	-1.42225600E-3
1.63300000E+0	-3.95071134E-3
1.63400000E+0	-2.05436978E-3
1.63500000E+0	-1.73831289E-3
1.63600000E+0	-5.53099532E-3
1.63700000E+0	-1.73831289E-3
1.63800000E+0	-3.00254044E-3
1.63900000E+0	-3.00254044E-3
1.64000000E+0	-2.68648355E-3
1.64100000E+0	-3.00254044E-3
1.64200000E+0	-3.00254044E-3
1.64300000E+0	-2.68648355E-3
1.64400000E+0	-1.42225600E-3
1.64500000E+0	-3.63465422E-3
1.64600000E+0	-4.26676776E-3
1.64700000E+0	-1.10619911E-3
1.64800000E+0	-3.00254044E-3
1.64900000E+0	-3.00254044E-3
1.65000000E+0	-3.95071134E-3
1.65100000E+0	-4.89888154E-3
1.65200000E+0	-3.63465422E-3
1.65300000E+0	-3.63465422E-3
1.65400000E+0	-3.63465422E-3
1.65500000E+0	-5.21493889E-3
1.65600000E+0	-3.63465422E-3
1.65700000E+0	-2.68648355E-3
1.65800000E+0	-4.89888154E-3
1.65900000E+0	-3.00254044E-3
1.66000000E+0	-3.63465422E-3
1.66100000E+0	-5.53099532E-3
1.66200000E+0	-2.37042666E-3
1.66300000E+0	-5.21493889E-3
1.66400000E+0	-3.63465422E-3
1.66500000E+0	-3.31859733E-3
1.66600000E+0	-4.89888154E-3
1.66700000E+0	-5.21493889E-3
1.66800000E+0	-5.53099532E-3
1.66900000E+0	-4.89888154E-3
1.67000000E+0	-4.89888154E-3
1.67100000E+0	-3.95071134E-3
1.67200000E+0	-2.37042666E-3
1.67300000E+0	-5.21493889E-3
1.67400000E+0	-3.31859733E-3
1.67500000E+0	-2.68648355E-3
1.67600000E+0	-4.58282512E-3
1.67700000E+0	-3.00254044E-3
1.67800000E+0	-4.58282512E-3
1.67900000E+0	-3.63465422E-3
1.68000000E+0	-2.68648355E-3
1.68100000E+0	-3.63465422E-3
1.68200000E+0	-3.31859733E-3
1.68300000E+0	-4.89888154E-3
1.68400000E+0	-2.68648355E-3
1.68500000E+0	-4.58282512E-3
1.68600000E+0	-5.53099532E-3
1.68700000E+0	-3.31859733E-3
1.68800000E+0	-5.84705267E-3
1.68900000E+0	-3.95071134E-3
1.69000000E+0	-3.63465422E-3
1.69100000E+0	-5.53099532E-3
1.69200000E+0	-3.00254044E-3
1.69300000E+0	-4.89888154E-3
1.69400000E+0	-5.21493889E-3
1.69500000E+0	-5.53099532E-3
1.69600000E+0	-5.53099532E-3
1.69700000E+0	-4.26676776E-3
1.69800000E+0	-6.79522287E-3
1.69900000E+0	-4.58282512E-3
1.70000000E+0	-5.21493889E-3
1.70100000E+0	-5.21493889E-3
1.70200000E+0	-3.31859733E-3
1.70300000E+0	-5.21493889E-3
1.70400000E+0	-5.21493889E-3
1.70500000E+0	-5.53099532E-3
1.70600000E+0	-4.58282512E-3
1.70700000E+0	-4.26676776E-3
1.70800000E+0	-4.89888154E-3
1.70900000E+0	-4.89888154E-3
1.71000000E+0	-4.58282512E-3
1.71100000E+0	-4.89888154E-3
1.71200000E+0	-5.21493889E-3
1.71300000E+0	-7.42733665E-3
1.71400000E+0	-4.26676776E-3
1.71500000E+0	-3.95071134E-3
1.71600000E+0	-5.84705267E-3
1.71700000E+0	-4.26676776E-3
1.71800000E+0	-5.53099532E-3
1.71900000E+0	-5.21493889E-3
1.72000000E+0	-4.26676776E-3
1.72100000E+0	-5.21493889E-3
1.72200000E+0	-4.26676776E-3
1.72300000E+0	-6.16310909E-3
1.72400000E+0	-3.63465422E-3
1.72500000E+0	-5.21493889E-3
1.72600000E+0	-6.16310909E-3
1.72700000E+0	-4.26676776E-3
1.72800000E+0	-6.47916645E-3
1.72900000E+0	-5.53099532E-3
1.73000000E+0	-5.21493889E-3
1.73100000E+0	-6.47916645E-3
1.73200000E+0	-5.21493889E-3
1.73300000E+0	-6.16310909E-3
1.73400000E+0	-5.53099532E-3
1.73500000E+0	-7.42733665E-3
1.73600000E+0	-5.53099532E-3
1.73700000E+0	-5.21493889E-3
1.73800000E+0	-7.42733665E-3
1.73900000E+0	-3.63465422E-3
1.74000000E+0	-6.47916645E-3
1.74100000E+0	-5.53099532E-3
1.74200000E+0	-3.63465422E-3
1.74300000E+0	-7.11128023E-3
1.74400000E+0	-6.47916645E-3
1.74500000E+0	-4.26676776E-3
1.74600000E+0	-4.89888154E-3
1.74700000E+0	-6.79522287E-3
1.74800000E+0	-6.79522287E-3
1.74900000E+0	-6.16310909E-3
1.75000000E+0	-6.47916645E-3
1.75100000E+0	-5.84705267E-3
1.75200000E+0	-5.53099532E-3
1.75300000E+0	-6.47916645E-3
1.75400000E+0	-5.21493889E-3
1.75500000E+0	-5.21493889E-3
1.75600000E+0	-6.16310909E-3
1.75700000E+0	-4.58282512E-3
1.75800000E+0	-4.89888154E-3
1.75900000E+0	-5.53099532E-3
1.76000000E+0	-5.53099532E-3
1.76100000E+0	-5.84705267E-3
1.76200000E+0	-5.53099532E-3
1.76300000E+0	-7.42733665E-3
1.76400000E+0	-5.21493889E-3
1.76500000E+0	-5.53099532E-3
1.76600000E+0	-7.11128023E-3
1.76700000E+0	-5.21493889E-3
1.76800000E+0	-8.69156420E-3
1.76900000E+0	-5.84705267E-3
1.77000000E+0	-6.47916645E-3
1.77100000E+0	-7.42733665E-3
1.77200000E+0	-6.16310909E-3
1.77300000E+0	-6.79522287E-3
1.77400000E+0	-6.47916645E-3
1.77500000E+0	-7.11128023E-3
1.77600000E+0	-5.53099532E-3
1.77700000E+0	-6.16310909E-3
1.77800000E+0	-8.05945043E-3
1.77900000E+0	-4.89888154E-3
1.78000000E+0	-6.47916645E-3
1.78100000E+0	-8.69156420E-3
1.78200000E+0	-5.21493889E-3
1.78300000E+0	-8.05945043E-3
1.78400000E+0	-6.16310909E-3
1.78500000E+0	-6.16310909E-3
1.78600000E+0	-5.21493889E-3
1.78700000E+0	-7.42733665E-3
1.78800000E+0	-7.42733665E-3
1.78900000E+0	-7.11128023E-3
1.79000000E+0	-7.42733665E-3
1.79100000E+0	-6.47916645E-3
1.79200000E+0	-6.79522287E-3
1.79300000E+0	-8.37550778E-3
1.79400000E+0	-7.11128023E-3
1.79500000E+0	-5.53099532E-3
1.79600000E+0	-6.16310909E-3
1.79700000E+0	-5.84705267E-3
1.79800000E+0	-7.11128023E-3
1.79900000E+0	-7.11128023E-3
1.80000000E+0	-8.05945043E-3
1.80100000E+0	-8.05945043E-3
1.80200000E+0	-7.42733665E-3
1.80300000E+0	-7.11128023E-3
1.80400000E+0	-6.47916645E-3
1.80500000E+0	-7.74339400E-3
1.80600000E+0	-8.69156420E-3
1.80700000E+0	-6.16310909E-3
1.80800000E+0	-7.42733665E-3
1.80900000E+0	-6.79522287E-3
1.81000000E+0	-5.84705267E-3
1.81100000E+0	-6.47916645E-3
1.81200000E+0	-7.11128023E-3
1.81300000E+0	-6.79522287E-3
1.81400000E+0	-8.05945043E-3
1.81500000E+0	-8.69156420E-3
1.81600000E+0	-8.69156420E-3
1.81700000E+0	-6.16310909E-3
1.81800000E+0	-8.69156420E-3
1.81900000E+0	-5.53099532E-3
1.82000000E+0	-7.74339400E-3
1.82100000E+0	-8.05945043E-3
1.82200000E+0	-4.89888154E-3
1.82300000E+0	-9.95579176E-3
1.82400000E+0	-6.79522287E-3
1.82500000E+0	-6.79522287E-3
1.82600000E+0	-7.42733665E-3
1.82700000E+0	-6.79522287E-3
1.82800000E+0	-9.00762156E-3
1.82900000E+0	-7.42733665E-3
1.83000000E+0	-7.74339400E-3
1.83100000E+0	-7.74339400E-3
1.83200000E+0	-8.37550778E-3
1.83300000E+0	-8.69156420E-3
1.83400000E+0	-6.16310909E-3
1.83500000E+0	-6.79522287E-3
1.83600000E+0	-7.11128023E-3
1.83700000E+0	-6.16310909E-3
1.83800000E+0	-8.69156420E-3
1.83900000E+0	-7.74339400E-3
1.84000000E+0	-7.74339400E-3
1.84100000E+0	-6.79522287E-3
1.84200000E+0	-7.42733665E-3
1.84300000E+0	-8.37550778E-3
1.84400000E+0	-6.16310909E-3
1.84500000E+0	-8.05945043E-3
1.84600000E+0	-9.00762156E-3
1.84700000E+0	-5.53099532E-3
1.84800000E+0	-8.69156420E-3
1.84900000E+0	-8.69156420E-3
1.85000000E+0	-6.16310909E-3
1.85100000E+0	-8.05945043E-3
1.85200000E+0	-8.37550778E-3
1.85300000E+0	-8.05945043E-3
1.85400000E+0	-7.11128023E-3
1.85500000E+0	-9.00762156E-3
1.85600000E+0	-7.42733665E-3
1.85700000E+0	-7.42733665E-3
1.85800000E+0	-9.00762156E-3
1.85900000E+0	-6.16310909E-3
1.86000000E+0	-8.05945043E-3
1.86100000E+0	-8.37550778E-3
1.86200000E+0	-6.79522287E-3
1.86300000E+0	-9.32367798E-3
1.86400000E+0	-8.69156420E-3
1.86500000E+0	-7.74339400E-3
1.86600000E+0	-7.74339400E-3
1.86700000E+0	-8.05945043E-3
1.86800000E+0	-8.37550778E-3
1.86900000E+0	-8.37550778E-3
1.87000000E+0	-9.00762156E-3
1.87100000E+0	-7.42733665E-3
1.87200000E+0	-9.95579176E-3
1.87300000E+0	-9.63973533E-3
1.87400000E+0	-7.42733665E-3
1.87500000E+0	-7.42733665E-3
1.87600000E+0	-8.69156420E-3
1.87700000E+0	-7.42733665E-3
1.87800000E+0	-8.05945043E-3
1.87900000E+0	-8.05945043E-3
1.88000000E+0	-9.63973533E-3
1.88100000E+0	-7.74339400E-3
1.88200000E+0	-9.00762156E-3
1.88300000E+0	-8.37550778E-3
1.88400000E+0	-5.53099532E-3
1.88500000E+0	-9.00762156E-3
1.88600000E+0	-9.63973533E-3
1.88700000E+0	-7.74339400E-3
1.88800000E+0	-9.63973533E-3
1.88900000E+0	-8.37550778E-3
1.89000000E+0	-8.05945043E-3
1.89100000E+0	-9.00762156E-3
1.89200000E+0	-9.63973533E-3
1.89300000E+0	-9.63973533E-3
1.89400000E+0	-7.11128023E-3
1.89500000E+0	-9.32367798E-3
1.89600000E+0	-8.69156420E-3
1.89700000E+0	-8.05945043E-3
1.89800000E+0	-9.95579176E-3
1.89900000E+0	-7.42733665E-3
1.90000000E+0	-8.37550778E-3
1.90100000E+0	-8.69156420E-3
1.90200000E+0	-8.05945043E-3
1.90300000E+0	-9.63973533E-3
1.90400000E+0	-8.37550778E-3
1.90500000E+0	-9.00762156E-3
1.90600000E+0	-8.05945043E-3
1.90700000E+0	-9.32367798E-3
1.90800000E+0	-9.00762156E-3
1.90900000E+0	-8.05945043E-3
1.91000000E+0	-9.32367798E-3
1.91100000E+0	-7.74339400E-3
1.91200000E+0	-9.95579176E-3
1.91300000E+0	-1.05879055E-2
1.91400000E+0	-8.05945043E-3
1.91500000E+0	-9.32367798E-3
1.91600000E+0	-9.32367798E-3
1.91700000E+0	-8.05945043E-3
1.91800000E+0	-8.69156420E-3
1.91900000E+0	-8.05945043E-3
1.92000000E+0	-9.32367798E-3
1.92100000E+0	-9.00762156E-3
1.92200000E+0	-8.69156420E-3
1.92300000E+0	-9.63973533E-3
1.92400000E+0	-7.74339400E-3
1.92500000E+0	-9.63973533E-3
1.92600000E+0	-9.32367798E-3
1.92700000E+0	-8.37550778E-3
1.92800000E+0	-1.05879055E-2
1.92900000E+0	-9.32367798E-3
1.93000000E+0	-8.37550778E-3
1.93100000E+0	-9.32367798E-3
1.93200000E+0	-9.32367798E-3
1.93300000E+0	-9.63973533E-3
1.93400000E+0	-7.11128023E-3
1.93500000E+0	-9.32367798E-3
1.93600000E+0	-9.63973533E-3
1.93700000E+0	-8.69156420E-3
1.93800000E+0	-1.02718491E-2
1.93900000E+0	-7.11128023E-3
1.94000000E+0	-9.32367798E-3
1.94100000E+0	-9.32367798E-3
1.94200000E+0	-8.37550778E-3
1.94300000E+0	-1.05879055E-2
1.94400000E+0	-8.05945043E-3
1.94500000E+0	-1.02718491E-2
1.94600000E+0	-9.00762156E-3
1.94700000E+0	-9.00762156E-3
1.94800000E+0	-1.02718491E-2
1.94900000E+0	-8.05945043E-3
1.95000000E+0	-9.32367798E-3
1.95100000E+0	-9.95579176E-3
1.95200000E+0	-1.02718491E-2
1.95300000E+0	-1.02718491E-2
1.95400000E+0	-8.69156420E-3
1.95500000E+0	-9.63973533E-3
1.95600000E+0	-9.95579176E-3
1.95700000E+0	-8.37550778E-3
1.95800000E+0	-9.95579176E-3
1.95900000E+0	-1.02718491E-2
1.96000000E+0	-9.95579176E-3
1.96100000E+0	-8.37550778E-3
1.96200000E+0	-9.32367798E-3
1.96300000E+0	-9.95579176E-3
1.96400000E+0	-9.00762156E-3
1.96500000E+0	-1.05879055E-2
1.96600000E+0	-1.09039629E-2
1.96700000E+0	-9.00762156E-3
1.96800000E+0	-9.63973533E-3
1.96900000E+0	-9.32367798E-3
1.97000000E+0	-8.69156420E-3
1.97100000E+0	-1.02718491E-2
1.97200000E+0	-9.63973533E-3
1.97300000E+0	-1.05879055E-2
1.97400000E+0	-8.69156420E-3
1.97500000E+0	-1.02718491E-2
1.97600000E+0	-8.37550778E-3
1.97700000E+0	-8.69156420E-3
1.97800000E+0	-1.05879055E-2
1.97900000E+0	-9.00762156E-3
1.98000000E+0	-1.02718491E-2
1.98100000E+0	-1.09039629E-2
1.98200000E+0	-9.32367798E-3
1.98300000E+0	-1.15360767E-2
1.98400000E+0	-9.00762156E-3
1.98500000E+0	-9.00762156E-3
1.98600000E+0	-8.05945043E-3
1.98700000E+0	-9.95579176E-3
1.98800000E+0	-1.05879055E-2
1.98900000E+0	-9.00762156E-3
1.99000000E+0	-8.69156420E-3
1.99100000E+0	-9.32367798E-3
1.99200000E+0	-9.32367798E-3
1.99300000E+0	-1.15360767E-2
1.99400000E+0	-9.63973533E-3
1.99500000E+0	-1.02718491E-2
1.99600000E+0	-9.95579176E-3
1.99700000E+0	-9.63973533E-3
1.99800000E+0	-9.95579176E-3
1.99900000E+0	-8.69156420E-3
2.00000000E+0	-1.02718491E-2
[truncated: 962,000 more rows]
