# Supplementary material for: Interrogating site dependent kinetics over SiO2-supported Pt nanoparticles
Source: Nat Commun. 2024 Mar 7;15:2074. doi: 10.1038/s41467-024-46496-1 (PMC10920675; doi:10.1038/s41467-024-46496-1)
Supplement: Supplementary file 4 — Supplementary Data 1 [file 41467_2024_46496_MOESM4_ESM.zip › 23_InterrogatingSites_3PathwayModel/25TPO-44.0.txt]

1.00000000E-3	-1.02718491E-2
2.00000000E-3	-1.21681904E-2
3.00000000E-3	-1.31163606E-2
4.00000000E-3	-1.24842469E-2
5.00000000E-3	-1.18521331E-2
6.00000000E-3	-1.15360767E-2
7.00000000E-3	-1.24842469E-2
8.00000000E-3	-1.21681904E-2
9.00000000E-3	-1.05879055E-2
1.00000000E-2	-1.37484744E-2
1.10000000E-2	-1.12200193E-2
1.20000000E-2	-1.12200193E-2
1.30000000E-2	-1.28003042E-2
1.40000000E-2	-9.95579176E-3
1.50000000E-2	-1.24842469E-2
1.60000000E-2	-1.28003042E-2
1.70000000E-2	-1.05879055E-2
1.80000000E-2	-1.34324180E-2
1.90000000E-2	-1.12200193E-2
2.00000000E-2	-1.28003042E-2
2.10000000E-2	-1.21681904E-2
2.20000000E-2	-1.21681904E-2
2.30000000E-2	-1.18521331E-2
2.40000000E-2	-1.18521331E-2
2.50000000E-2	-1.31163606E-2
2.60000000E-2	-1.15360767E-2
2.70000000E-2	-1.37484744E-2
2.80000000E-2	-1.37484744E-2
2.90000000E-2	-1.02718491E-2
3.00000000E-2	-1.24842469E-2
3.10000000E-2	-1.24842469E-2
3.20000000E-2	-1.09039629E-2
3.30000000E-2	-1.12200193E-2
3.40000000E-2	-1.12200193E-2
3.50000000E-2	-1.05879055E-2
3.60000000E-2	-1.15360767E-2
3.70000000E-2	-1.18521331E-2
3.80000000E-2	-1.31163606E-2
3.90000000E-2	-1.09039629E-2
4.00000000E-2	-1.24842469E-2
4.10000000E-2	-1.12200193E-2
4.20000000E-2	-1.09039629E-2
4.30000000E-2	-1.34324180E-2
4.40000000E-2	-1.12200193E-2
4.50000000E-2	-1.21681904E-2
4.60000000E-2	-1.21681904E-2
4.70000000E-2	-1.24842469E-2
4.80000000E-2	-1.24842469E-2
4.90000000E-2	-1.12200193E-2
5.00000000E-2	-1.24842469E-2
5.10000000E-2	-1.05879055E-2
5.20000000E-2	-1.12200193E-2
5.30000000E-2	-1.40645318E-2
5.40000000E-2	-1.18521331E-2
5.50000000E-2	-1.37484744E-2
5.60000000E-2	-1.24842469E-2
5.70000000E-2	-1.15360767E-2
5.80000000E-2	-1.21681904E-2
5.90000000E-2	-1.31163606E-2
6.00000000E-2	-1.18521331E-2
6.10000000E-2	-1.15360767E-2
6.20000000E-2	-1.15360767E-2
6.30000000E-2	-1.24842469E-2
6.40000000E-2	-1.15360767E-2
6.50000000E-2	-1.31163606E-2
6.60000000E-2	-1.09039629E-2
6.70000000E-2	-1.31163606E-2
6.80000000E-2	-1.34324180E-2
6.90000000E-2	-1.12200193E-2
7.00000000E-2	-1.12200193E-2
7.10000000E-2	-1.24842469E-2
7.20000000E-2	-1.09039629E-2
7.30000000E-2	-1.15360767E-2
7.40000000E-2	-1.15360767E-2
7.50000000E-2	-1.21681904E-2
7.60000000E-2	-1.24842469E-2
7.70000000E-2	-1.21681904E-2
7.80000000E-2	-1.12200193E-2
7.90000000E-2	-1.05879055E-2
8.00000000E-2	-1.18521331E-2
8.10000000E-2	-1.31163606E-2
8.20000000E-2	-1.09039629E-2
8.30000000E-2	-1.28003042E-2
8.40000000E-2	-1.12200193E-2
8.50000000E-2	-1.05879055E-2
8.60000000E-2	-1.21681904E-2
8.70000000E-2	-1.31163606E-2
8.80000000E-2	-1.21681904E-2
8.90000000E-2	-1.18521331E-2
9.00000000E-2	-1.31163606E-2
9.10000000E-2	-1.02718491E-2
9.20000000E-2	-1.21681904E-2
9.30000000E-2	-1.40645318E-2
9.40000000E-2	-1.02718491E-2
9.50000000E-2	-1.24842469E-2
9.60000000E-2	-1.15360767E-2
9.70000000E-2	-1.05879055E-2
9.80000000E-2	-1.28003042E-2
9.90000000E-2	-1.28003042E-2
1.00000000E-1	-1.05879055E-2
1.01000000E-1	-1.05879055E-2
1.02000000E-1	-1.12200193E-2
1.03000000E-1	-1.28003042E-2
1.04000000E-1	-1.24842469E-2
1.05000000E-1	-1.21681904E-2
1.06000000E-1	-1.18521331E-2
1.07000000E-1	-1.31163606E-2
1.08000000E-1	-1.34324180E-2
1.09000000E-1	-1.05879055E-2
1.10000000E-1	-1.28003042E-2
1.11000000E-1	-1.21681904E-2
1.12000000E-1	-1.12200193E-2
1.13000000E-1	-1.12200193E-2
1.14000000E-1	-1.15360767E-2
1.15000000E-1	-1.24842469E-2
1.16000000E-1	-1.05879055E-2
1.17000000E-1	-1.28003042E-2
1.18000000E-1	-1.21681904E-2
1.19000000E-1	-9.32367798E-3
1.20000000E-1	-1.28003042E-2
1.21000000E-1	-1.24842469E-2
1.22000000E-1	-1.12200193E-2
1.23000000E-1	-1.31163606E-2
1.24000000E-1	-1.15360767E-2
1.25000000E-1	-1.18521331E-2
1.26000000E-1	-1.21681904E-2
1.27000000E-1	-1.21681904E-2
1.28000000E-1	-1.24842469E-2
1.29000000E-1	-1.05879055E-2
1.30000000E-1	-1.24842469E-2
1.31000000E-1	-1.15360767E-2
1.32000000E-1	-1.24842469E-2
1.33000000E-1	-1.34324180E-2
1.34000000E-1	-1.05879055E-2
1.35000000E-1	-1.28003042E-2
1.36000000E-1	-1.28003042E-2
1.37000000E-1	-1.12200193E-2
1.38000000E-1	-1.37484744E-2
1.39000000E-1	-1.12200193E-2
1.40000000E-1	-1.28003042E-2
1.41000000E-1	-1.18521331E-2
1.42000000E-1	-1.15360767E-2
1.43000000E-1	-1.34324180E-2
1.44000000E-1	-1.12200193E-2
1.45000000E-1	-1.31163606E-2
1.46000000E-1	-1.15360767E-2
1.47000000E-1	-1.24842469E-2
1.48000000E-1	-1.31163606E-2
1.49000000E-1	-1.12200193E-2
1.50000000E-1	-1.18521331E-2
1.51000000E-1	-1.18521331E-2
1.52000000E-1	-1.12200193E-2
1.53000000E-1	-1.31163606E-2
1.54000000E-1	-1.09039629E-2
1.55000000E-1	-1.37484744E-2
1.56000000E-1	-9.95579176E-3
1.57000000E-1	-1.24842469E-2
1.58000000E-1	-1.24842469E-2
1.59000000E-1	-9.95579176E-3
1.60000000E-1	-1.28003042E-2
1.61000000E-1	-1.21681904E-2
1.62000000E-1	-1.12200193E-2
1.63000000E-1	-1.31163606E-2
1.64000000E-1	-1.12200193E-2
1.65000000E-1	-1.18521331E-2
1.66000000E-1	-1.15360767E-2
1.67000000E-1	-1.28003042E-2
1.68000000E-1	-1.24842469E-2
1.69000000E-1	-1.12200193E-2
1.70000000E-1	-1.46966456E-2
1.71000000E-1	-1.12200193E-2
1.72000000E-1	-1.21681904E-2
1.73000000E-1	-1.34324180E-2
1.74000000E-1	-1.05879055E-2
1.75000000E-1	-1.28003042E-2
1.76000000E-1	-1.28003042E-2
1.77000000E-1	-1.15360767E-2
1.78000000E-1	-1.31163606E-2
1.79000000E-1	-1.05879055E-2
1.80000000E-1	-1.24842469E-2
1.81000000E-1	-1.02718491E-2
1.82000000E-1	-1.28003042E-2
1.83000000E-1	-1.31163606E-2
1.84000000E-1	-1.12200193E-2
1.85000000E-1	-1.31163606E-2
1.86000000E-1	-9.95579176E-3
1.87000000E-1	-1.43805882E-2
1.88000000E-1	-1.31163606E-2
1.89000000E-1	-1.15360767E-2
1.90000000E-1	-1.12200193E-2
1.91000000E-1	-1.24842469E-2
1.92000000E-1	-1.05879055E-2
1.93000000E-1	-1.24842469E-2
1.94000000E-1	-1.05879055E-2
1.95000000E-1	-1.21681904E-2
1.96000000E-1	-1.05879055E-2
1.97000000E-1	-1.34324180E-2
1.98000000E-1	-1.28003042E-2
1.99000000E-1	-1.05879055E-2
2.00000000E-1	-1.34324180E-2
2.01000000E-1	-1.18521331E-2
2.02000000E-1	-1.15360767E-2
2.03000000E-1	-1.24842469E-2
2.04000000E-1	-1.31163606E-2
2.05000000E-1	-1.24842469E-2
2.06000000E-1	-1.24842469E-2
2.07000000E-1	-1.28003042E-2
2.08000000E-1	-1.18521331E-2
2.09000000E-1	-1.12200193E-2
2.10000000E-1	-1.34324180E-2
2.11000000E-1	-1.05879055E-2
2.12000000E-1	-1.21681904E-2
2.13000000E-1	-1.24842469E-2
2.14000000E-1	-1.02718491E-2
2.15000000E-1	-1.21681904E-2
2.16000000E-1	-1.12200193E-2
2.17000000E-1	-1.09039629E-2
2.18000000E-1	-1.21681904E-2
2.19000000E-1	-1.12200193E-2
2.20000000E-1	-1.18521331E-2
2.21000000E-1	-1.05879055E-2
2.22000000E-1	-1.31163606E-2
2.23000000E-1	-1.21681904E-2
2.24000000E-1	-1.05879055E-2
2.25000000E-1	-1.31163606E-2
2.26000000E-1	-1.24842469E-2
2.27000000E-1	-1.37484744E-2
2.28000000E-1	-1.31163606E-2
2.29000000E-1	-1.05879055E-2
2.30000000E-1	-1.18521331E-2
2.31000000E-1	-1.05879055E-2
2.32000000E-1	-1.05879055E-2
2.33000000E-1	-1.24842469E-2
2.34000000E-1	-1.05879055E-2
2.35000000E-1	-1.31163606E-2
2.36000000E-1	-1.21681904E-2
2.37000000E-1	-1.21681904E-2
2.38000000E-1	-1.24842469E-2
2.39000000E-1	-1.05879055E-2
2.40000000E-1	-1.31163606E-2
2.41000000E-1	-1.21681904E-2
2.42000000E-1	-1.15360767E-2
2.43000000E-1	-1.37484744E-2
2.44000000E-1	-1.15360767E-2
2.45000000E-1	-1.18521331E-2
2.46000000E-1	-1.21681904E-2
2.47000000E-1	-1.31163606E-2
2.48000000E-1	-1.12200193E-2
2.49000000E-1	-1.12200193E-2
2.50000000E-1	-1.37484744E-2
2.51000000E-1	-1.09039629E-2
2.52000000E-1	-1.28003042E-2
2.53000000E-1	-1.28003042E-2
2.54000000E-1	-1.12200193E-2
2.55000000E-1	-1.34324180E-2
2.56000000E-1	-1.18521331E-2
2.57000000E-1	-1.15360767E-2
2.58000000E-1	-1.28003042E-2
2.59000000E-1	-1.09039629E-2
2.60000000E-1	-1.24842469E-2
2.61000000E-1	-1.02718491E-2
2.62000000E-1	-1.31163606E-2
2.63000000E-1	-1.24842469E-2
2.64000000E-1	-1.21681904E-2
2.65000000E-1	-1.34324180E-2
2.66000000E-1	-1.09039629E-2
2.67000000E-1	-1.31163606E-2
2.68000000E-1	-1.28003042E-2
2.69000000E-1	-1.05879055E-2
2.70000000E-1	-1.24842469E-2
2.71000000E-1	-1.18521331E-2
2.72000000E-1	-1.09039629E-2
2.73000000E-1	-1.09039629E-2
2.74000000E-1	-1.18521331E-2
2.75000000E-1	-1.24842469E-2
2.76000000E-1	-1.02718491E-2
2.77000000E-1	-1.09039629E-2
2.78000000E-1	-1.24842469E-2
2.79000000E-1	-9.95579176E-3
2.80000000E-1	-1.28003042E-2
2.81000000E-1	-1.31163606E-2
2.82000000E-1	-1.12200193E-2
2.83000000E-1	-1.31163606E-2
2.84000000E-1	-1.09039629E-2
2.85000000E-1	-1.28003042E-2
2.86000000E-1	-1.18521331E-2
2.87000000E-1	-1.31163606E-2
2.88000000E-1	-1.31163606E-2
2.89000000E-1	-1.15360767E-2
2.90000000E-1	-1.21681904E-2
2.91000000E-1	-1.02718491E-2
2.92000000E-1	-1.18521331E-2
2.93000000E-1	-1.28003042E-2
2.94000000E-1	-9.63973533E-3
2.95000000E-1	-1.28003042E-2
2.96000000E-1	-1.09039629E-2
2.97000000E-1	-1.18521331E-2
2.98000000E-1	-1.31163606E-2
2.99000000E-1	-1.18521331E-2
3.00000000E-1	-1.28003042E-2
3.01000000E-1	-1.02718491E-2
3.02000000E-1	-1.28003042E-2
3.03000000E-1	-1.09039629E-2
3.04000000E-1	-1.12200193E-2
3.05000000E-1	-1.37484744E-2
3.06000000E-1	-1.12200193E-2
3.07000000E-1	-1.31163606E-2
3.08000000E-1	-1.24842469E-2
3.09000000E-1	-1.09039629E-2
3.10000000E-1	-1.24842469E-2
3.11000000E-1	-1.15360767E-2
3.12000000E-1	-1.15360767E-2
3.13000000E-1	-1.21681904E-2
3.14000000E-1	-1.15360767E-2
3.15000000E-1	-1.31163606E-2
3.16000000E-1	-1.05879055E-2
3.17000000E-1	-1.15360767E-2
3.18000000E-1	-1.24842469E-2
3.19000000E-1	-1.12200193E-2
3.20000000E-1	-1.28003042E-2
3.21000000E-1	-1.15360767E-2
3.22000000E-1	-1.05879055E-2
3.23000000E-1	-1.34324180E-2
3.24000000E-1	-1.15360767E-2
3.25000000E-1	-1.24842469E-2
3.26000000E-1	-1.18521331E-2
3.27000000E-1	-1.24842469E-2
3.28000000E-1	-1.15360767E-2
3.29000000E-1	-1.05879055E-2
3.30000000E-1	-1.37484744E-2
3.31000000E-1	-1.12200193E-2
3.32000000E-1	-1.18521331E-2
3.33000000E-1	-1.28003042E-2
3.34000000E-1	-9.95579176E-3
3.35000000E-1	-1.34324180E-2
3.36000000E-1	-1.21681904E-2
3.37000000E-1	-1.12200193E-2
3.38000000E-1	-1.28003042E-2
3.39000000E-1	-1.28003042E-2
3.40000000E-1	-1.24842469E-2
3.41000000E-1	-1.12200193E-2
3.42000000E-1	-1.24842469E-2
3.43000000E-1	-1.12200193E-2
3.44000000E-1	-1.12200193E-2
3.45000000E-1	-1.18521331E-2
3.46000000E-1	-1.02718491E-2
3.47000000E-1	-1.24842469E-2
3.48000000E-1	-1.15360767E-2
3.49000000E-1	-1.05879055E-2
3.50000000E-1	-1.18521331E-2
3.51000000E-1	-1.05879055E-2
3.52000000E-1	-1.21681904E-2
3.53000000E-1	-1.24842469E-2
3.54000000E-1	-1.21681904E-2
3.55000000E-1	-1.24842469E-2
3.56000000E-1	-1.05879055E-2
3.57000000E-1	-1.28003042E-2
3.58000000E-1	-1.05879055E-2
3.59000000E-1	-1.05879055E-2
3.60000000E-1	-1.37484744E-2
3.61000000E-1	-1.18521331E-2
3.62000000E-1	-1.12200193E-2
3.63000000E-1	-1.28003042E-2
3.64000000E-1	-1.18521331E-2
3.65000000E-1	-1.18521331E-2
3.66000000E-1	-1.18521331E-2
3.67000000E-1	-1.21681904E-2
3.68000000E-1	-1.21681904E-2
3.69000000E-1	-1.18521331E-2
3.70000000E-1	-1.37484744E-2
3.71000000E-1	-1.12200193E-2
3.72000000E-1	-1.18521331E-2
3.73000000E-1	-1.24842469E-2
3.74000000E-1	-1.09039629E-2
3.75000000E-1	-1.34324180E-2
3.76000000E-1	-1.18521331E-2
3.77000000E-1	-1.15360767E-2
3.78000000E-1	-1.12200193E-2
3.79000000E-1	-1.09039629E-2
3.80000000E-1	-1.15360767E-2
3.81000000E-1	-1.09039629E-2
3.82000000E-1	-1.15360767E-2
3.83000000E-1	-1.15360767E-2
3.84000000E-1	-1.15360767E-2
3.85000000E-1	-1.24842469E-2
3.86000000E-1	-1.12200193E-2
3.87000000E-1	-1.34324180E-2
3.88000000E-1	-1.28003042E-2
3.89000000E-1	-1.15360767E-2
3.90000000E-1	-1.12200193E-2
3.91000000E-1	-1.05879055E-2
3.92000000E-1	-1.15360767E-2
3.93000000E-1	-1.15360767E-2
3.94000000E-1	-1.05879055E-2
3.95000000E-1	-1.28003042E-2
3.96000000E-1	-9.00762156E-3
3.97000000E-1	-1.18521331E-2
3.98000000E-1	-1.15360767E-2
3.99000000E-1	-9.95579176E-3
4.00000000E-1	-1.31163606E-2
4.01000000E-1	-1.09039629E-2
4.02000000E-1	-1.15360767E-2
4.03000000E-1	-1.31163606E-2
4.04000000E-1	-1.15360767E-2
4.05000000E-1	-1.28003042E-2
4.06000000E-1	-1.24842469E-2
4.07000000E-1	-1.24842469E-2
4.08000000E-1	-1.15360767E-2
4.09000000E-1	-1.12200193E-2
4.10000000E-1	-1.46966456E-2
4.11000000E-1	-1.05879055E-2
4.12000000E-1	-1.31163606E-2
4.13000000E-1	-1.21681904E-2
4.14000000E-1	-1.21681904E-2
4.15000000E-1	-1.28003042E-2
4.16000000E-1	-1.21681904E-2
4.17000000E-1	-1.18521331E-2
4.18000000E-1	-1.21681904E-2
4.19000000E-1	-1.24842469E-2
4.20000000E-1	-1.24842469E-2
4.21000000E-1	-1.05879055E-2
4.22000000E-1	-1.21681904E-2
4.23000000E-1	-1.12200193E-2
4.24000000E-1	-1.02718491E-2
4.25000000E-1	-1.28003042E-2
4.26000000E-1	-1.12200193E-2
4.27000000E-1	-1.31163606E-2
4.28000000E-1	-1.24842469E-2
4.29000000E-1	-1.05879055E-2
4.30000000E-1	-1.21681904E-2
4.31000000E-1	-1.12200193E-2
4.32000000E-1	-1.15360767E-2
4.33000000E-1	-1.09039629E-2
4.34000000E-1	-1.24842469E-2
4.35000000E-1	-1.37484744E-2
4.36000000E-1	-9.63973533E-3
4.37000000E-1	-1.31163606E-2
4.38000000E-1	-1.21681904E-2
4.39000000E-1	-9.95579176E-3
4.40000000E-1	-1.28003042E-2
4.41000000E-1	-1.21681904E-2
4.42000000E-1	-1.24842469E-2
4.43000000E-1	-1.28003042E-2
4.44000000E-1	-1.15360767E-2
4.45000000E-1	-1.15360767E-2
4.46000000E-1	-1.09039629E-2
4.47000000E-1	-1.24842469E-2
4.48000000E-1	-1.31163606E-2
4.49000000E-1	-1.15360767E-2
4.50000000E-1	-1.34324180E-2
4.51000000E-1	-1.02718491E-2
4.52000000E-1	-1.21681904E-2
4.53000000E-1	-1.15360767E-2
4.54000000E-1	-1.12200193E-2
4.55000000E-1	-1.31163606E-2
4.56000000E-1	-1.15360767E-2
4.57000000E-1	-1.24842469E-2
4.58000000E-1	-1.21681904E-2
4.59000000E-1	-1.21681904E-2
4.60000000E-1	-1.21681904E-2
4.61000000E-1	-8.69156420E-3
4.62000000E-1	-1.18521331E-2
4.63000000E-1	-1.15360767E-2
4.64000000E-1	-1.24842469E-2
4.65000000E-1	-1.34324180E-2
4.66000000E-1	-1.05879055E-2
4.67000000E-1	-1.28003042E-2
4.68000000E-1	-1.21681904E-2
4.69000000E-1	-1.05879055E-2
4.70000000E-1	-1.21681904E-2
4.71000000E-1	-1.24842469E-2
4.72000000E-1	-1.09039629E-2
4.73000000E-1	-1.09039629E-2
4.74000000E-1	-1.18521331E-2
4.75000000E-1	-1.18521331E-2
4.76000000E-1	-9.63973533E-3
4.77000000E-1	-1.24842469E-2
4.78000000E-1	-1.12200193E-2
4.79000000E-1	-1.02718491E-2
4.80000000E-1	-1.37484744E-2
4.81000000E-1	-1.15360767E-2
4.82000000E-1	-1.21681904E-2
4.83000000E-1	-1.31163606E-2
4.84000000E-1	-1.31163606E-2
4.85000000E-1	-1.28003042E-2
4.86000000E-1	-1.18521331E-2
4.87000000E-1	-1.37484744E-2
4.88000000E-1	-1.15360767E-2
4.89000000E-1	-1.09039629E-2
4.90000000E-1	-1.34324180E-2
4.91000000E-1	-1.12200193E-2
4.92000000E-1	-1.18521331E-2
4.93000000E-1	-1.31163606E-2
4.94000000E-1	-9.95579176E-3
4.95000000E-1	-1.24842469E-2
4.96000000E-1	-1.18521331E-2
4.97000000E-1	-1.15360767E-2
4.98000000E-1	-1.15360767E-2
4.99000000E-1	-1.12200193E-2
5.00000000E-1	-1.18521331E-2
5.01000000E-1	-9.32367798E-3
5.02000000E-1	-1.24842469E-2
5.03000000E-1	-1.18521331E-2
5.04000000E-1	-1.09039629E-2
5.05000000E-1	-1.56448167E-2
5.06000000E-1	-9.95579176E-3
5.07000000E-1	-1.31163606E-2
5.08000000E-1	-1.15360767E-2
5.09000000E-1	-1.05879055E-2
5.10000000E-1	-1.31163606E-2
5.11000000E-1	-1.12200193E-2
5.12000000E-1	-1.05879055E-2
5.13000000E-1	-1.15360767E-2
5.14000000E-1	-1.28003042E-2
5.15000000E-1	-1.24842469E-2
5.16000000E-1	-1.09039629E-2
5.17000000E-1	-1.21681904E-2
5.18000000E-1	-1.15360767E-2
5.19000000E-1	-1.05879055E-2
5.20000000E-1	-1.31163606E-2
5.21000000E-1	-1.18521331E-2
5.22000000E-1	-1.12200193E-2
5.23000000E-1	-1.28003042E-2
5.24000000E-1	-1.12200193E-2
5.25000000E-1	-1.21681904E-2
5.26000000E-1	-1.21681904E-2
5.27000000E-1	-1.34324180E-2
5.28000000E-1	-1.12200193E-2
5.29000000E-1	-1.05879055E-2
5.30000000E-1	-1.34324180E-2
5.31000000E-1	-1.05879055E-2
5.32000000E-1	-1.31163606E-2
5.33000000E-1	-1.18521331E-2
5.34000000E-1	-1.15360767E-2
5.35000000E-1	-1.24842469E-2
5.36000000E-1	-1.12200193E-2
5.37000000E-1	-1.24842469E-2
5.38000000E-1	-1.21681904E-2
5.39000000E-1	-1.31163606E-2
5.40000000E-1	-1.15360767E-2
5.41000000E-1	-1.05879055E-2
5.42000000E-1	-1.34324180E-2
5.43000000E-1	-1.09039629E-2
5.44000000E-1	-1.15360767E-2
5.45000000E-1	-1.31163606E-2
5.46000000E-1	-1.02718491E-2
5.47000000E-1	-1.37484744E-2
5.48000000E-1	-1.28003042E-2
5.49000000E-1	-1.12200193E-2
5.50000000E-1	-1.24842469E-2
5.51000000E-1	-1.18521331E-2
5.52000000E-1	-1.18521331E-2
5.53000000E-1	-1.05879055E-2
5.54000000E-1	-1.21681904E-2
5.55000000E-1	-1.18521331E-2
5.56000000E-1	-1.05879055E-2
5.57000000E-1	-1.31163606E-2
5.58000000E-1	-1.18521331E-2
5.59000000E-1	-1.02718491E-2
5.60000000E-1	-1.31163606E-2
5.61000000E-1	-1.21681904E-2
5.62000000E-1	-1.21681904E-2
5.63000000E-1	-1.24842469E-2
5.64000000E-1	-1.28003042E-2
5.65000000E-1	-1.09039629E-2
5.66000000E-1	-1.12200193E-2
5.67000000E-1	-1.37484744E-2
5.68000000E-1	-1.18521331E-2
5.69000000E-1	-1.24842469E-2
5.70000000E-1	-1.37484744E-2
5.71000000E-1	-1.05879055E-2
5.72000000E-1	-1.28003042E-2
5.73000000E-1	-1.15360767E-2
5.74000000E-1	-1.09039629E-2
5.75000000E-1	-1.28003042E-2
5.76000000E-1	-1.28003042E-2
5.77000000E-1	-1.15360767E-2
5.78000000E-1	-1.24842469E-2
5.79000000E-1	-1.12200193E-2
5.80000000E-1	-1.24842469E-2
5.81000000E-1	-1.05879055E-2
5.82000000E-1	-1.28003042E-2
5.83000000E-1	-1.15360767E-2
5.84000000E-1	-1.15360767E-2
5.85000000E-1	-1.28003042E-2
5.86000000E-1	-1.24842469E-2
5.87000000E-1	-1.40645318E-2
5.88000000E-1	-1.15360767E-2
5.89000000E-1	-1.18521331E-2
5.90000000E-1	-1.21681904E-2
5.91000000E-1	-1.09039629E-2
5.92000000E-1	-1.09039629E-2
5.93000000E-1	-1.12200193E-2
5.94000000E-1	-1.18521331E-2
5.95000000E-1	-1.09039629E-2
5.96000000E-1	-9.63973533E-3
5.97000000E-1	-1.31163606E-2
5.98000000E-1	-1.15360767E-2
5.99000000E-1	-1.05879055E-2
6.00000000E-1	-1.21681904E-2
6.01000000E-1	-1.05879055E-2
6.02000000E-1	-1.09039629E-2
6.03000000E-1	-1.21681904E-2
6.04000000E-1	-1.31163606E-2
6.05000000E-1	-1.28003042E-2
6.06000000E-1	-1.12200193E-2
6.07000000E-1	-1.31163606E-2
6.08000000E-1	-1.18521331E-2
6.09000000E-1	-1.21681904E-2
6.10000000E-1	-1.34324180E-2
6.11000000E-1	-9.95579176E-3
6.12000000E-1	-1.18521331E-2
6.13000000E-1	-1.05879055E-2
6.14000000E-1	-1.12200193E-2
6.15000000E-1	-1.28003042E-2
6.16000000E-1	-1.05879055E-2
6.17000000E-1	-1.21681904E-2
6.18000000E-1	-1.21681904E-2
6.19000000E-1	-1.31163606E-2
6.20000000E-1	-1.28003042E-2
6.21000000E-1	-1.15360767E-2
6.22000000E-1	-1.31163606E-2
6.23000000E-1	-1.05879055E-2
6.24000000E-1	-1.15360767E-2
6.25000000E-1	-1.31163606E-2
6.26000000E-1	-1.12200193E-2
6.27000000E-1	-1.43805882E-2
6.28000000E-1	-1.15360767E-2
6.29000000E-1	-1.15360767E-2
6.30000000E-1	-1.24842469E-2
6.31000000E-1	-1.12200193E-2
6.32000000E-1	-1.31163606E-2
6.33000000E-1	-9.95579176E-3
6.34000000E-1	-1.21681904E-2
6.35000000E-1	-1.12200193E-2
6.36000000E-1	-1.05879055E-2
6.37000000E-1	-1.24842469E-2
6.38000000E-1	-1.15360767E-2
6.39000000E-1	-1.05879055E-2
6.40000000E-1	-1.31163606E-2
6.41000000E-1	-1.09039629E-2
6.42000000E-1	-1.24842469E-2
6.43000000E-1	-1.21681904E-2
6.44000000E-1	-1.21681904E-2
6.45000000E-1	-1.18521331E-2
6.46000000E-1	-1.09039629E-2
6.47000000E-1	-1.34324180E-2
6.48000000E-1	-1.12200193E-2
6.49000000E-1	-1.28003042E-2
6.50000000E-1	-1.24842469E-2
6.51000000E-1	-1.02718491E-2
6.52000000E-1	-1.24842469E-2
6.53000000E-1	-1.21681904E-2
6.54000000E-1	-1.12200193E-2
6.55000000E-1	-1.31163606E-2
6.56000000E-1	-1.28003042E-2
6.57000000E-1	-1.09039629E-2
6.58000000E-1	-1.21681904E-2
6.59000000E-1	-1.24842469E-2
6.60000000E-1	-1.31163606E-2
6.61000000E-1	-9.63973533E-3
6.62000000E-1	-1.37484744E-2
6.63000000E-1	-1.05879055E-2
6.64000000E-1	-1.18521331E-2
6.65000000E-1	-1.24842469E-2
6.66000000E-1	-1.05879055E-2
6.67000000E-1	-1.46966456E-2
6.68000000E-1	-1.24842469E-2
6.69000000E-1	-1.15360767E-2
6.70000000E-1	-1.24842469E-2
6.71000000E-1	-1.15360767E-2
6.72000000E-1	-1.24842469E-2
6.73000000E-1	-1.12200193E-2
6.74000000E-1	-1.12200193E-2
6.75000000E-1	-1.31163606E-2
6.76000000E-1	-1.12200193E-2
6.77000000E-1	-1.31163606E-2
6.78000000E-1	-1.09039629E-2
6.79000000E-1	-1.02718491E-2
6.80000000E-1	-1.28003042E-2
6.81000000E-1	-1.15360767E-2
6.82000000E-1	-1.28003042E-2
6.83000000E-1	-1.12200193E-2
6.84000000E-1	-1.21681904E-2
6.85000000E-1	-1.21681904E-2
6.86000000E-1	-1.21681904E-2
6.87000000E-1	-1.31163606E-2
6.88000000E-1	-1.09039629E-2
6.89000000E-1	-1.21681904E-2
6.90000000E-1	-1.31163606E-2
6.91000000E-1	-1.02718491E-2
6.92000000E-1	-1.28003042E-2
6.93000000E-1	-1.21681904E-2
6.94000000E-1	-1.12200193E-2
6.95000000E-1	-1.28003042E-2
6.96000000E-1	-1.12200193E-2
6.97000000E-1	-1.15360767E-2
6.98000000E-1	-1.15360767E-2
6.99000000E-1	-1.24842469E-2
7.00000000E-1	-1.18521331E-2
7.01000000E-1	-9.00762156E-3
7.02000000E-1	-1.37484744E-2
7.03000000E-1	-1.05879055E-2
7.04000000E-1	-1.28003042E-2
7.05000000E-1	-1.28003042E-2
7.06000000E-1	-9.63973533E-3
7.07000000E-1	-1.40645318E-2
7.08000000E-1	-1.21681904E-2
7.09000000E-1	-1.12200193E-2
7.10000000E-1	-1.40645318E-2
7.11000000E-1	-1.05879055E-2
7.12000000E-1	-1.18521331E-2
7.13000000E-1	-1.09039629E-2
7.14000000E-1	-1.18521331E-2
7.15000000E-1	-1.24842469E-2
7.16000000E-1	-9.95579176E-3
7.17000000E-1	-1.37484744E-2
7.18000000E-1	-1.12200193E-2
7.19000000E-1	-1.12200193E-2
7.20000000E-1	-1.31163606E-2
7.21000000E-1	-1.12200193E-2
7.22000000E-1	-1.24842469E-2
7.23000000E-1	-1.24842469E-2
7.24000000E-1	-1.24842469E-2
7.25000000E-1	-1.21681904E-2
7.26000000E-1	-1.12200193E-2
7.27000000E-1	-1.28003042E-2
7.28000000E-1	-1.12200193E-2
7.29000000E-1	-1.28003042E-2
7.30000000E-1	-1.24842469E-2
7.31000000E-1	-1.18521331E-2
7.32000000E-1	-1.31163606E-2
7.33000000E-1	-1.18521331E-2
7.34000000E-1	-1.21681904E-2
7.35000000E-1	-1.24842469E-2
7.36000000E-1	-1.12200193E-2
7.37000000E-1	-1.24842469E-2
7.38000000E-1	-1.18521331E-2
7.39000000E-1	-1.21681904E-2
7.40000000E-1	-1.18521331E-2
7.41000000E-1	-1.09039629E-2
7.42000000E-1	-1.37484744E-2
7.43000000E-1	-1.05879055E-2
7.44000000E-1	-1.12200193E-2
7.45000000E-1	-1.28003042E-2
7.46000000E-1	-9.63973533E-3
7.47000000E-1	-1.43805882E-2
7.48000000E-1	-1.21681904E-2
7.49000000E-1	-1.09039629E-2
7.50000000E-1	-1.28003042E-2
7.51000000E-1	-1.02718491E-2
7.52000000E-1	-1.24842469E-2
7.53000000E-1	-1.05879055E-2
7.54000000E-1	-1.34324180E-2
7.55000000E-1	-1.21681904E-2
7.56000000E-1	-1.05879055E-2
7.57000000E-1	-1.37484744E-2
7.58000000E-1	-1.02718491E-2
7.59000000E-1	-1.09039629E-2
7.60000000E-1	-1.21681904E-2
7.61000000E-1	-1.09039629E-2
7.62000000E-1	-1.18521331E-2
7.63000000E-1	-1.12200193E-2
7.64000000E-1	-1.18521331E-2
7.65000000E-1	-1.15360767E-2
7.66000000E-1	-1.12200193E-2
7.67000000E-1	-1.34324180E-2
7.68000000E-1	-1.05879055E-2
7.69000000E-1	-1.31163606E-2
7.70000000E-1	-1.28003042E-2
7.71000000E-1	-1.02718491E-2
7.72000000E-1	-1.31163606E-2
7.73000000E-1	-1.24842469E-2
7.74000000E-1	-1.21681904E-2
7.75000000E-1	-1.34324180E-2
7.76000000E-1	-1.18521331E-2
7.77000000E-1	-1.24842469E-2
7.78000000E-1	-1.15360767E-2
7.79000000E-1	-1.15360767E-2
7.80000000E-1	-1.21681904E-2
7.81000000E-1	-1.02718491E-2
7.82000000E-1	-1.31163606E-2
7.83000000E-1	-1.02718491E-2
7.84000000E-1	-1.18521331E-2
7.85000000E-1	-1.31163606E-2
7.86000000E-1	-1.05879055E-2
7.87000000E-1	-1.50127020E-2
7.88000000E-1	-1.28003042E-2
7.89000000E-1	-1.09039629E-2
7.90000000E-1	-1.21681904E-2
7.91000000E-1	-1.05879055E-2
7.92000000E-1	-1.24842469E-2
7.93000000E-1	-1.02718491E-2
7.94000000E-1	-1.24842469E-2
7.95000000E-1	-1.24842469E-2
7.96000000E-1	-1.05879055E-2
7.97000000E-1	-1.31163606E-2
7.98000000E-1	-1.09039629E-2
7.99000000E-1	-1.05879055E-2
8.00000000E-1	-1.18521331E-2
8.01000000E-1	-1.15360767E-2
8.02000000E-1	-1.21681904E-2
8.03000000E-1	-1.18521331E-2
8.04000000E-1	-1.21681904E-2
8.05000000E-1	-1.18521331E-2
8.06000000E-1	-1.05879055E-2
8.07000000E-1	-1.31163606E-2
8.08000000E-1	-1.02718491E-2
8.09000000E-1	-1.28003042E-2
8.10000000E-1	-1.37484744E-2
8.11000000E-1	-1.05879055E-2
8.12000000E-1	-1.28003042E-2
8.13000000E-1	-1.18521331E-2
8.14000000E-1	-9.95579176E-3
8.15000000E-1	-1.28003042E-2
8.16000000E-1	-1.12200193E-2
8.17000000E-1	-1.24842469E-2
8.18000000E-1	-1.09039629E-2
8.19000000E-1	-1.37484744E-2
8.20000000E-1	-1.12200193E-2
8.21000000E-1	-1.05879055E-2
8.22000000E-1	-1.34324180E-2
8.23000000E-1	-1.05879055E-2
8.24000000E-1	-1.18521331E-2
8.25000000E-1	-1.31163606E-2
8.26000000E-1	-1.12200193E-2
8.27000000E-1	-1.46966456E-2
8.28000000E-1	-1.15360767E-2
8.29000000E-1	-1.15360767E-2
8.30000000E-1	-1.31163606E-2
8.31000000E-1	-1.31163606E-2
8.32000000E-1	-1.28003042E-2
8.33000000E-1	-1.05879055E-2
8.34000000E-1	-1.28003042E-2
8.35000000E-1	-1.24842469E-2
8.36000000E-1	-9.95579176E-3
8.37000000E-1	-1.31163606E-2
8.38000000E-1	-1.09039629E-2
8.39000000E-1	-1.21681904E-2
8.40000000E-1	-1.28003042E-2
8.41000000E-1	-1.12200193E-2
8.42000000E-1	-1.28003042E-2
8.43000000E-1	-1.21681904E-2
8.44000000E-1	-1.21681904E-2
8.45000000E-1	-1.05879055E-2
8.46000000E-1	-1.21681904E-2
8.47000000E-1	-1.40645318E-2
8.48000000E-1	-1.12200193E-2
8.49000000E-1	-1.15360767E-2
8.50000000E-1	-1.34324180E-2
8.51000000E-1	-1.12200193E-2
8.52000000E-1	-1.28003042E-2
8.53000000E-1	-1.24842469E-2
8.54000000E-1	-1.21681904E-2
8.55000000E-1	-1.31163606E-2
8.56000000E-1	-1.12200193E-2
8.57000000E-1	-1.24842469E-2
8.58000000E-1	-1.09039629E-2
8.59000000E-1	-1.24842469E-2
8.60000000E-1	-1.15360767E-2
8.61000000E-1	-1.12200193E-2
8.62000000E-1	-1.31163606E-2
8.63000000E-1	-9.95579176E-3
8.64000000E-1	-1.21681904E-2
8.65000000E-1	-1.24842469E-2
8.66000000E-1	-1.05879055E-2
8.67000000E-1	-1.31163606E-2
8.68000000E-1	-1.05879055E-2
8.69000000E-1	-1.21681904E-2
8.70000000E-1	-1.15360767E-2
8.71000000E-1	-1.21681904E-2
8.72000000E-1	-1.31163606E-2
8.73000000E-1	-9.95579176E-3
8.74000000E-1	-1.24842469E-2
8.75000000E-1	-1.18521331E-2
8.76000000E-1	-9.95579176E-3
8.77000000E-1	-1.31163606E-2
8.78000000E-1	-1.12200193E-2
8.79000000E-1	-1.12200193E-2
8.80000000E-1	-1.18521331E-2
8.81000000E-1	-1.28003042E-2
8.82000000E-1	-1.21681904E-2
8.83000000E-1	-1.15360767E-2
8.84000000E-1	-1.24842469E-2
8.85000000E-1	-1.09039629E-2
8.86000000E-1	-1.09039629E-2
8.87000000E-1	-1.43805882E-2
8.88000000E-1	-9.63973533E-3
8.89000000E-1	-1.31163606E-2
8.90000000E-1	-1.34324180E-2
8.91000000E-1	-1.09039629E-2
8.92000000E-1	-1.31163606E-2
8.93000000E-1	-1.24842469E-2
8.94000000E-1	-1.05879055E-2
8.95000000E-1	-1.24842469E-2
8.96000000E-1	-1.12200193E-2
8.97000000E-1	-1.24842469E-2
8.98000000E-1	-1.31163606E-2
8.99000000E-1	-1.28003042E-2
9.00000000E-1	-1.12200193E-2
9.01000000E-1	-1.09039629E-2
9.02000000E-1	-1.24842469E-2
9.03000000E-1	-1.12200193E-2
9.04000000E-1	-1.21681904E-2
9.05000000E-1	-1.18521331E-2
9.06000000E-1	-1.05879055E-2
9.07000000E-1	-1.40645318E-2
9.08000000E-1	-1.15360767E-2
9.09000000E-1	-1.12200193E-2
9.10000000E-1	-1.18521331E-2
9.11000000E-1	-1.15360767E-2
9.12000000E-1	-1.12200193E-2
9.13000000E-1	-1.02718491E-2
9.14000000E-1	-1.37484744E-2
9.15000000E-1	-1.24842469E-2
9.16000000E-1	-1.09039629E-2
9.17000000E-1	-1.28003042E-2
9.18000000E-1	-1.09039629E-2
9.19000000E-1	-1.12200193E-2
9.20000000E-1	-1.09039629E-2
9.21000000E-1	-1.21681904E-2
9.22000000E-1	-1.21681904E-2
9.23000000E-1	-1.15360767E-2
9.24000000E-1	-1.34324180E-2
9.25000000E-1	-1.09039629E-2
9.26000000E-1	-1.09039629E-2
9.27000000E-1	-1.28003042E-2
9.28000000E-1	-1.09039629E-2
9.29000000E-1	-1.34324180E-2
9.30000000E-1	-1.21681904E-2
9.31000000E-1	-1.12200193E-2
9.32000000E-1	-1.28003042E-2
9.33000000E-1	-1.12200193E-2
9.34000000E-1	-1.18521331E-2
9.35000000E-1	-1.15360767E-2
9.36000000E-1	-1.18521331E-2
9.37000000E-1	-1.31163606E-2
9.38000000E-1	-1.15360767E-2
9.39000000E-1	-1.34324180E-2
9.40000000E-1	-1.09039629E-2
9.41000000E-1	-1.09039629E-2
9.42000000E-1	-1.40645318E-2
9.43000000E-1	-1.12200193E-2
9.44000000E-1	-1.12200193E-2
9.45000000E-1	-1.34324180E-2
9.46000000E-1	-1.09039629E-2
9.47000000E-1	-1.46966456E-2
9.48000000E-1	-1.21681904E-2
9.49000000E-1	-1.12200193E-2
9.50000000E-1	-1.21681904E-2
9.51000000E-1	-1.15360767E-2
9.52000000E-1	-1.21681904E-2
9.53000000E-1	-1.09039629E-2
9.54000000E-1	-1.28003042E-2
9.55000000E-1	-1.24842469E-2
9.56000000E-1	-1.02718491E-2
9.57000000E-1	-1.34324180E-2
9.58000000E-1	-1.09039629E-2
9.59000000E-1	-1.12200193E-2
9.60000000E-1	-1.12200193E-2
9.61000000E-1	-1.18521331E-2
9.62000000E-1	-1.21681904E-2
9.63000000E-1	-1.18521331E-2
9.64000000E-1	-1.34324180E-2
9.65000000E-1	-1.12200193E-2
9.66000000E-1	-1.12200193E-2
9.67000000E-1	-1.34324180E-2
9.68000000E-1	-9.95579176E-3
9.69000000E-1	-1.34324180E-2
9.70000000E-1	-1.18521331E-2
9.71000000E-1	-1.05879055E-2
9.72000000E-1	-1.28003042E-2
9.73000000E-1	-1.18521331E-2
9.74000000E-1	-1.15360767E-2
9.75000000E-1	-1.21681904E-2
9.76000000E-1	-1.18521331E-2
9.77000000E-1	-1.24842469E-2
9.78000000E-1	-1.12200193E-2
9.79000000E-1	-1.24842469E-2
9.80000000E-1	-1.15360767E-2
9.81000000E-1	-1.12200193E-2
9.82000000E-1	-1.31163606E-2
9.83000000E-1	-1.12200193E-2
9.84000000E-1	-1.21681904E-2
9.85000000E-1	-1.18521331E-2
9.86000000E-1	-1.12200193E-2
9.87000000E-1	-1.46966456E-2
9.88000000E-1	-1.28003042E-2
9.89000000E-1	-1.18521331E-2
9.90000000E-1	-1.24842469E-2
9.91000000E-1	-1.18521331E-2
9.92000000E-1	-1.28003042E-2
9.93000000E-1	-9.63973533E-3
9.94000000E-1	-1.18521331E-2
9.95000000E-1	-1.21681904E-2
9.96000000E-1	-1.02718491E-2
9.97000000E-1	-1.31163606E-2
9.98000000E-1	-1.02718491E-2
9.99000000E-1	-1.12200193E-2
1.00000000E+0	-1.24842469E-2
1.00100000E+0	-1.21681904E-2
1.00200000E+0	-1.21681904E-2
1.00300000E+0	-1.05879055E-2
1.00400000E+0	-1.50127020E-2
1.00500000E+0	-1.05879055E-2
1.00600000E+0	-1.12200193E-2
1.00700000E+0	-1.37484744E-2
1.00800000E+0	-1.02718491E-2
1.00900000E+0	-1.12200193E-2
1.01000000E+0	-1.21681904E-2
1.01100000E+0	-1.05879055E-2
1.01200000E+0	-1.31163606E-2
1.01300000E+0	-1.21681904E-2
1.01400000E+0	-1.15360767E-2
1.01500000E+0	-1.15360767E-2
1.01600000E+0	-1.28003042E-2
1.01700000E+0	-1.18521331E-2
1.01800000E+0	-1.12200193E-2
1.01900000E+0	-1.31163606E-2
1.02000000E+0	-1.15360767E-2
1.02100000E+0	-1.12200193E-2
1.02200000E+0	-1.34324180E-2
1.02300000E+0	-1.02718491E-2
1.02400000E+0	-1.28003042E-2
1.02500000E+0	-1.24842469E-2
1.02600000E+0	-1.05879055E-2
1.02700000E+0	-1.43805882E-2
1.02800000E+0	-1.15360767E-2
1.02900000E+0	-1.05879055E-2
1.03000000E+0	-1.21681904E-2
1.03100000E+0	-1.28003042E-2
1.03200000E+0	-1.24842469E-2
1.03300000E+0	-9.32367798E-3
1.03400000E+0	-1.21681904E-2
1.03500000E+0	-1.15360767E-2
1.03600000E+0	-1.09039629E-2
1.03700000E+0	-1.40645318E-2
1.03800000E+0	-1.12200193E-2
1.03900000E+0	-1.15360767E-2
1.04000000E+0	-1.12200193E-2
1.04100000E+0	-1.12200193E-2
1.04200000E+0	-1.24842469E-2
1.04300000E+0	-1.05879055E-2
1.04400000E+0	-1.34324180E-2
1.04500000E+0	-1.05879055E-2
1.04600000E+0	-1.18521331E-2
1.04700000E+0	-1.34324180E-2
1.04800000E+0	-1.15360767E-2
1.04900000E+0	-1.28003042E-2
1.05000000E+0	-1.15360767E-2
1.05100000E+0	-1.09039629E-2
1.05200000E+0	-1.40645318E-2
1.05300000E+0	-1.12200193E-2
1.05400000E+0	-1.24842469E-2
1.05500000E+0	-1.21681904E-2
1.05600000E+0	-1.37484744E-2
1.05700000E+0	-1.24842469E-2
1.05800000E+0	-1.12200193E-2
1.05900000E+0	-1.37484744E-2
1.06000000E+0	-1.02718491E-2
1.06100000E+0	-1.15360767E-2
1.06200000E+0	-1.28003042E-2
1.06300000E+0	-1.02718491E-2
1.06400000E+0	-1.28003042E-2
1.06500000E+0	-1.28003042E-2
1.06600000E+0	-1.12200193E-2
1.06700000E+0	-1.37484744E-2
1.06800000E+0	-1.05879055E-2
1.06900000E+0	-1.24842469E-2
1.07000000E+0	-1.12200193E-2
1.07100000E+0	-1.24842469E-2
1.07200000E+0	-1.31163606E-2
1.07300000E+0	-9.95579176E-3
1.07400000E+0	-1.34324180E-2
1.07500000E+0	-1.15360767E-2
1.07600000E+0	-1.05879055E-2
1.07700000E+0	-1.31163606E-2
1.07800000E+0	-1.09039629E-2
1.07900000E+0	-1.15360767E-2
1.08000000E+0	-1.09039629E-2
1.08100000E+0	-1.12200193E-2
1.08200000E+0	-1.18521331E-2
1.08300000E+0	-1.12200193E-2
1.08400000E+0	-1.31163606E-2
1.08500000E+0	-1.12200193E-2
1.08600000E+0	-1.24842469E-2
1.08700000E+0	-1.31163606E-2
1.08800000E+0	-1.09039629E-2
1.08900000E+0	-1.24842469E-2
1.09000000E+0	-1.18521331E-2
1.09100000E+0	-1.09039629E-2
1.09200000E+0	-1.37484744E-2
1.09300000E+0	-1.18521331E-2
1.09400000E+0	-1.21681904E-2
1.09500000E+0	-1.18521331E-2
1.09600000E+0	-1.15360767E-2
1.09700000E+0	-1.18521331E-2
1.09800000E+0	-1.12200193E-2
1.09900000E+0	-1.43805882E-2
1.10000000E+0	-1.15360767E-2
1.10100000E+0	-1.15360767E-2
1.10200000E+0	-1.31163606E-2
1.10300000E+0	-1.02718491E-2
1.10400000E+0	-1.24842469E-2
1.10500000E+0	-1.21681904E-2
1.10600000E+0	-1.18521331E-2
1.10700000E+0	-1.43805882E-2
1.10800000E+0	-1.21681904E-2
1.10900000E+0	-1.24842469E-2
1.11000000E+0	-1.18521331E-2
1.11100000E+0	-1.18521331E-2
1.11200000E+0	-1.09039629E-2
1.11300000E+0	-1.09039629E-2
1.11400000E+0	-1.24842469E-2
1.11500000E+0	-1.12200193E-2
1.11600000E+0	-1.09039629E-2
1.11700000E+0	-1.21681904E-2
1.11800000E+0	-1.09039629E-2
1.11900000E+0	-1.15360767E-2
1.12000000E+0	-1.21681904E-2
1.12100000E+0	-1.18521331E-2
1.12200000E+0	-1.21681904E-2
1.12300000E+0	-1.05879055E-2
1.12400000E+0	-1.31163606E-2
1.12500000E+0	-1.09039629E-2
1.12600000E+0	-1.05879055E-2
1.12700000E+0	-1.37484744E-2
1.12800000E+0	-1.05879055E-2
1.12900000E+0	-1.28003042E-2
1.13000000E+0	-1.21681904E-2
1.13100000E+0	-1.12200193E-2
1.13200000E+0	-1.31163606E-2
1.13300000E+0	-1.09039629E-2
1.13400000E+0	-1.21681904E-2
1.13500000E+0	-1.21681904E-2
1.13600000E+0	-1.34324180E-2
1.13700000E+0	-1.24842469E-2
1.13800000E+0	-1.21681904E-2
1.13900000E+0	-1.28003042E-2
1.14000000E+0	-1.12200193E-2
1.14100000E+0	-1.05879055E-2
1.14200000E+0	-1.34324180E-2
1.14300000E+0	-1.12200193E-2
1.14400000E+0	-1.15360767E-2
1.14500000E+0	-1.21681904E-2
1.14600000E+0	-1.02718491E-2
1.14700000E+0	-1.40645318E-2
1.14800000E+0	-1.12200193E-2
1.14900000E+0	-1.24842469E-2
1.15000000E+0	-1.12200193E-2
1.15100000E+0	-1.15360767E-2
1.15200000E+0	-1.18521331E-2
1.15300000E+0	-9.63973533E-3
1.15400000E+0	-1.31163606E-2
1.15500000E+0	-1.09039629E-2
1.15600000E+0	-1.02718491E-2
1.15700000E+0	-1.21681904E-2
1.15800000E+0	-1.05879055E-2
1.15900000E+0	-1.24842469E-2
1.16000000E+0	-1.15360767E-2
1.16100000E+0	-1.09039629E-2
1.16200000E+0	-1.09039629E-2
1.16300000E+0	-1.15360767E-2
1.16400000E+0	-1.37484744E-2
1.16500000E+0	-1.05879055E-2
1.16600000E+0	-1.21681904E-2
1.16700000E+0	-1.34324180E-2
1.16800000E+0	-1.05879055E-2
1.16900000E+0	-1.31163606E-2
1.17000000E+0	-1.34324180E-2
1.17100000E+0	-1.12200193E-2
1.17200000E+0	-1.24842469E-2
1.17300000E+0	-1.18521331E-2
1.17400000E+0	-1.18521331E-2
1.17500000E+0	-1.12200193E-2
1.17600000E+0	-1.21681904E-2
1.17700000E+0	-1.18521331E-2
1.17800000E+0	-1.15360767E-2
1.17900000E+0	-1.28003042E-2
1.18000000E+0	-1.05879055E-2
1.18100000E+0	-1.21681904E-2
1.18200000E+0	-1.37484744E-2
1.18300000E+0	-1.05879055E-2
1.18400000E+0	-1.28003042E-2
1.18500000E+0	-1.12200193E-2
1.18600000E+0	-1.18521331E-2
1.18700000E+0	-1.34324180E-2
1.18800000E+0	-1.15360767E-2
1.18900000E+0	-1.28003042E-2
1.19000000E+0	-1.15360767E-2
1.19100000E+0	-1.21681904E-2
1.19200000E+0	-1.28003042E-2
1.19300000E+0	-9.63973533E-3
1.19400000E+0	-1.37484744E-2
1.19500000E+0	-1.05879055E-2
1.19600000E+0	-1.09039629E-2
1.19700000E+0	-1.31163606E-2
1.19800000E+0	-1.05879055E-2
1.19900000E+0	-1.12200193E-2
1.20000000E+0	-1.18521331E-2
1.20100000E+0	-1.24842469E-2
1.20200000E+0	-1.18521331E-2
1.20300000E+0	-1.02718491E-2
1.20400000E+0	-1.43805882E-2
1.20500000E+0	-1.12200193E-2
1.20600000E+0	-1.24842469E-2
1.20700000E+0	-1.34324180E-2
1.20800000E+0	-1.05879055E-2
1.20900000E+0	-1.34324180E-2
1.21000000E+0	-1.15360767E-2
1.21100000E+0	-1.12200193E-2
1.21200000E+0	-1.28003042E-2
1.21300000E+0	-1.12200193E-2
1.21400000E+0	-1.28003042E-2
1.21500000E+0	-1.12200193E-2
1.21600000E+0	-1.31163606E-2
1.21700000E+0	-1.21681904E-2
1.21800000E+0	-1.15360767E-2
1.21900000E+0	-1.31163606E-2
1.22000000E+0	-1.18521331E-2
1.22100000E+0	-1.21681904E-2
1.22200000E+0	-1.34324180E-2
1.22300000E+0	-9.95579176E-3
1.22400000E+0	-1.28003042E-2
1.22500000E+0	-1.12200193E-2
1.22600000E+0	-1.24842469E-2
1.22700000E+0	-1.37484744E-2
1.22800000E+0	-1.24842469E-2
1.22900000E+0	-1.31163606E-2
1.23000000E+0	-1.15360767E-2
1.23100000E+0	-1.31163606E-2
1.23200000E+0	-1.28003042E-2
1.23300000E+0	-9.00762156E-3
1.23400000E+0	-1.37484744E-2
1.23500000E+0	-1.12200193E-2
1.23600000E+0	-1.12200193E-2
1.23700000E+0	-1.28003042E-2
1.23800000E+0	-1.12200193E-2
1.23900000E+0	-1.12200193E-2
1.24000000E+0	-1.12200193E-2
1.24100000E+0	-1.18521331E-2
1.24200000E+0	-1.21681904E-2
1.24300000E+0	-1.12200193E-2
1.24400000E+0	-1.37484744E-2
1.24500000E+0	-1.12200193E-2
1.24600000E+0	-1.15360767E-2
1.24700000E+0	-1.37484744E-2
1.24800000E+0	-1.05879055E-2
1.24900000E+0	-1.28003042E-2
1.25000000E+0	-1.18521331E-2
1.25100000E+0	-1.12200193E-2
1.25200000E+0	-1.37484744E-2
1.25300000E+0	-1.05879055E-2
1.25400000E+0	-1.28003042E-2
1.25500000E+0	-1.21681904E-2
1.25600000E+0	-1.24842469E-2
1.25700000E+0	-1.24842469E-2
1.25800000E+0	-1.09039629E-2
1.25900000E+0	-1.31163606E-2
1.26000000E+0	-1.05879055E-2
1.26100000E+0	-1.21681904E-2
1.26200000E+0	-1.24842469E-2
1.26300000E+0	-9.63973533E-3
1.26400000E+0	-1.31163606E-2
1.26500000E+0	-1.18521331E-2
1.26600000E+0	-1.09039629E-2
1.26700000E+0	-1.24842469E-2
1.26800000E+0	-1.21681904E-2
1.26900000E+0	-1.21681904E-2
1.27000000E+0	-1.12200193E-2
1.27100000E+0	-1.37484744E-2
1.27200000E+0	-1.24842469E-2
1.27300000E+0	-9.95579176E-3
1.27400000E+0	-1.24842469E-2
1.27500000E+0	-1.12200193E-2
1.27600000E+0	-1.21681904E-2
1.27700000E+0	-1.28003042E-2
1.27800000E+0	-1.12200193E-2
1.27900000E+0	-1.12200193E-2
1.28000000E+0	-1.15360767E-2
1.28100000E+0	-1.15360767E-2
1.28200000E+0	-1.09039629E-2
1.28300000E+0	-1.12200193E-2
1.28400000E+0	-1.43805882E-2
1.28500000E+0	-1.02718491E-2
1.28600000E+0	-1.18521331E-2
1.28700000E+0	-1.31163606E-2
1.28800000E+0	-1.09039629E-2
1.28900000E+0	-1.28003042E-2
1.29000000E+0	-1.18521331E-2
1.29100000E+0	-1.18521331E-2
1.29200000E+0	-1.21681904E-2
1.29300000E+0	-1.21681904E-2
1.29400000E+0	-1.12200193E-2
1.29500000E+0	-1.05879055E-2
1.29600000E+0	-1.21681904E-2
1.29700000E+0	-1.09039629E-2
1.29800000E+0	-1.15360767E-2
1.29900000E+0	-1.31163606E-2
1.30000000E+0	-1.18521331E-2
1.30100000E+0	-1.18521331E-2
1.30200000E+0	-1.28003042E-2
1.30300000E+0	-9.32367798E-3
1.30400000E+0	-1.24842469E-2
1.30500000E+0	-1.15360767E-2
1.30600000E+0	-1.09039629E-2
1.30700000E+0	-1.37484744E-2
1.30800000E+0	-1.28003042E-2
1.30900000E+0	-1.18521331E-2
1.31000000E+0	-1.09039629E-2
1.31100000E+0	-1.18521331E-2
1.31200000E+0	-1.18521331E-2
1.31300000E+0	-9.95579176E-3
1.31400000E+0	-1.37484744E-2
1.31500000E+0	-1.15360767E-2
1.31600000E+0	-1.05879055E-2
1.31700000E+0	-1.28003042E-2
1.31800000E+0	-1.18521331E-2
1.31900000E+0	-1.24842469E-2
1.32000000E+0	-1.09039629E-2
1.32100000E+0	-1.15360767E-2
1.32200000E+0	-1.12200193E-2
1.32300000E+0	-1.21681904E-2
1.32400000E+0	-1.40645318E-2
1.32500000E+0	-1.05879055E-2
1.32600000E+0	-1.34324180E-2
1.32700000E+0	-1.21681904E-2
1.32800000E+0	-9.95579176E-3
1.32900000E+0	-1.37484744E-2
1.33000000E+0	-1.15360767E-2
1.33100000E+0	-1.05879055E-2
1.33200000E+0	-1.24842469E-2
1.33300000E+0	-1.12200193E-2
1.33400000E+0	-1.31163606E-2
1.33500000E+0	-1.15360767E-2
1.33600000E+0	-1.40645318E-2
1.33700000E+0	-1.12200193E-2
1.33800000E+0	-1.24842469E-2
1.33900000E+0	-1.31163606E-2
1.34000000E+0	-1.15360767E-2
1.34100000E+0	-1.15360767E-2
1.34200000E+0	-1.28003042E-2
1.34300000E+0	-1.05879055E-2
1.34400000E+0	-1.18521331E-2
1.34500000E+0	-1.18521331E-2
1.34600000E+0	-1.12200193E-2
1.34700000E+0	-1.31163606E-2
1.34800000E+0	-1.34324180E-2
1.34900000E+0	-1.24842469E-2
1.35000000E+0	-1.05879055E-2
1.35100000E+0	-1.24842469E-2
1.35200000E+0	-1.24842469E-2
1.35300000E+0	-1.05879055E-2
1.35400000E+0	-1.43805882E-2
1.35500000E+0	-1.02718491E-2
1.35600000E+0	-1.12200193E-2
1.35700000E+0	-1.24842469E-2
1.35800000E+0	-1.05879055E-2
1.35900000E+0	-1.28003042E-2
1.36000000E+0	-1.28003042E-2
1.36100000E+0	-1.21681904E-2
1.36200000E+0	-1.12200193E-2
1.36300000E+0	-1.09039629E-2
1.36400000E+0	-1.40645318E-2
1.36500000E+0	-1.12200193E-2
1.36600000E+0	-1.18521331E-2
1.36700000E+0	-1.28003042E-2
1.36800000E+0	-9.32367798E-3
1.36900000E+0	-1.37484744E-2
1.37000000E+0	-1.21681904E-2
1.37100000E+0	-1.15360767E-2
1.37200000E+0	-1.21681904E-2
1.37300000E+0	-1.21681904E-2
1.37400000E+0	-1.12200193E-2
1.37500000E+0	-1.21681904E-2
1.37600000E+0	-1.24842469E-2
1.37700000E+0	-1.18521331E-2
1.37800000E+0	-1.05879055E-2
1.37900000E+0	-1.37484744E-2
1.38000000E+0	-1.05879055E-2
1.38100000E+0	-1.21681904E-2
1.38200000E+0	-1.31163606E-2
1.38300000E+0	-9.95579176E-3
1.38400000E+0	-1.18521331E-2
1.38500000E+0	-1.15360767E-2
1.38600000E+0	-1.12200193E-2
1.38700000E+0	-1.28003042E-2
1.38800000E+0	-1.15360767E-2
1.38900000E+0	-1.18521331E-2
1.39000000E+0	-1.15360767E-2
1.39100000E+0	-1.34324180E-2
1.39200000E+0	-1.12200193E-2
1.39300000E+0	-1.05879055E-2
1.39400000E+0	-1.37484744E-2
1.39500000E+0	-1.09039629E-2
1.39600000E+0	-1.05879055E-2
1.39700000E+0	-1.24842469E-2
1.39800000E+0	-1.15360767E-2
1.39900000E+0	-1.21681904E-2
1.40000000E+0	-1.12200193E-2
1.40100000E+0	-1.28003042E-2
1.40200000E+0	-1.24842469E-2
1.40300000E+0	-1.15360767E-2
1.40400000E+0	-1.37484744E-2
1.40500000E+0	-1.05879055E-2
1.40600000E+0	-1.28003042E-2
1.40700000E+0	-1.24842469E-2
1.40800000E+0	-1.21681904E-2
1.40900000E+0	-1.24842469E-2
1.41000000E+0	-1.15360767E-2
1.41100000E+0	-1.12200193E-2
1.41200000E+0	-1.12200193E-2
1.41300000E+0	-1.21681904E-2
1.41400000E+0	-1.15360767E-2
1.41500000E+0	-1.15360767E-2
1.41600000E+0	-1.28003042E-2
1.41700000E+0	-1.15360767E-2
1.41800000E+0	-1.21681904E-2
1.41900000E+0	-1.46966456E-2
1.42000000E+0	-9.95579176E-3
1.42100000E+0	-1.24842469E-2
1.42200000E+0	-1.34324180E-2
1.42300000E+0	-1.05879055E-2
1.42400000E+0	-1.21681904E-2
1.42500000E+0	-1.18521331E-2
1.42600000E+0	-1.18521331E-2
1.42700000E+0	-1.31163606E-2
1.42800000E+0	-1.24842469E-2
1.42900000E+0	-1.15360767E-2
1.43000000E+0	-1.12200193E-2
1.43100000E+0	-1.24842469E-2
1.43200000E+0	-1.12200193E-2
1.43300000E+0	-9.95579176E-3
1.43400000E+0	-1.31163606E-2
1.43500000E+0	-1.05879055E-2
1.43600000E+0	-1.12200193E-2
1.43700000E+0	-1.24842469E-2
1.43800000E+0	-1.12200193E-2
1.43900000E+0	-1.21681904E-2
1.44000000E+0	-1.12200193E-2
1.44100000E+0	-1.15360767E-2
1.44200000E+0	-1.12200193E-2
1.44300000E+0	-1.21681904E-2
1.44400000E+0	-1.40645318E-2
1.44500000E+0	-1.09039629E-2
1.44600000E+0	-1.18521331E-2
1.44700000E+0	-1.34324180E-2
1.44800000E+0	-1.05879055E-2
1.44900000E+0	-1.31163606E-2
1.45000000E+0	-1.18521331E-2
1.45100000E+0	-1.15360767E-2
1.45200000E+0	-1.24842469E-2
1.45300000E+0	-1.12200193E-2
1.45400000E+0	-1.28003042E-2
1.45500000E+0	-1.21681904E-2
1.45600000E+0	-1.31163606E-2
1.45700000E+0	-1.05879055E-2
1.45800000E+0	-1.24842469E-2
1.45900000E+0	-1.34324180E-2
1.46000000E+0	-9.95579176E-3
1.46100000E+0	-1.24842469E-2
1.46200000E+0	-1.24842469E-2
1.46300000E+0	-1.02718491E-2
1.46400000E+0	-1.21681904E-2
1.46500000E+0	-1.12200193E-2
1.46600000E+0	-1.12200193E-2
1.46700000E+0	-1.24842469E-2
1.46800000E+0	-1.12200193E-2
1.46900000E+0	-1.21681904E-2
1.47000000E+0	-1.15360767E-2
1.47100000E+0	-1.31163606E-2
1.47200000E+0	-1.12200193E-2
1.47300000E+0	-1.05879055E-2
1.47400000E+0	-1.37484744E-2
1.47500000E+0	-9.95579176E-3
1.47600000E+0	-1.12200193E-2
1.47700000E+0	-1.34324180E-2
1.47800000E+0	-1.05879055E-2
1.47900000E+0	-1.15360767E-2
1.48000000E+0	-1.18521331E-2
1.48100000E+0	-1.18521331E-2
1.48200000E+0	-1.18521331E-2
1.48300000E+0	-1.12200193E-2
1.48400000E+0	-1.37484744E-2
1.48500000E+0	-1.12200193E-2
1.48600000E+0	-1.31163606E-2
1.48700000E+0	-1.34324180E-2
1.48800000E+0	-1.21681904E-2
1.48900000E+0	-1.43805882E-2
1.49000000E+0	-1.09039629E-2
1.49100000E+0	-1.12200193E-2
1.49200000E+0	-1.24842469E-2
1.49300000E+0	-1.18521331E-2
1.49400000E+0	-1.12200193E-2
1.49500000E+0	-1.12200193E-2
1.49600000E+0	-1.24842469E-2
1.49700000E+0	-1.18521331E-2
1.49800000E+0	-1.28003042E-2
1.49900000E+0	-1.34324180E-2
1.50000000E+0	-1.09039629E-2
1.50100000E+0	-1.24842469E-2
1.50200000E+0	-1.18521331E-2
1.50300000E+0	-1.12200193E-2
1.50400000E+0	-1.15360767E-2
1.50500000E+0	-1.24842469E-2
1.50600000E+0	-1.21681904E-2
1.50700000E+0	-1.28003042E-2
1.50800000E+0	-1.15360767E-2
1.50900000E+0	-1.31163606E-2
1.51000000E+0	-1.21681904E-2
1.51100000E+0	-1.37484744E-2
1.51200000E+0	-1.24842469E-2
1.51300000E+0	-9.32367798E-3
1.51400000E+0	-1.40645318E-2
1.51500000E+0	-1.05879055E-2
1.51600000E+0	-1.09039629E-2
1.51700000E+0	-1.28003042E-2
1.51800000E+0	-1.12200193E-2
1.51900000E+0	-1.24842469E-2
1.52000000E+0	-1.24842469E-2
1.52100000E+0	-1.21681904E-2
1.52200000E+0	-1.12200193E-2
1.52300000E+0	-1.15360767E-2
1.52400000E+0	-1.31163606E-2
1.52500000E+0	-9.95579176E-3
1.52600000E+0	-1.15360767E-2
1.52700000E+0	-1.21681904E-2
1.52800000E+0	-1.21681904E-2
1.52900000E+0	-1.28003042E-2
1.53000000E+0	-1.15360767E-2
1.53100000E+0	-1.21681904E-2
1.53200000E+0	-1.18521331E-2
1.53300000E+0	-1.12200193E-2
1.53400000E+0	-1.24842469E-2
1.53500000E+0	-1.15360767E-2
1.53600000E+0	-1.28003042E-2
1.53700000E+0	-1.12200193E-2
1.53800000E+0	-1.21681904E-2
1.53900000E+0	-1.40645318E-2
1.54000000E+0	-9.95579176E-3
1.54100000E+0	-1.31163606E-2
1.54200000E+0	-1.31163606E-2
1.54300000E+0	-1.05879055E-2
1.54400000E+0	-1.21681904E-2
1.54500000E+0	-1.05879055E-2
1.54600000E+0	-1.12200193E-2
1.54700000E+0	-1.28003042E-2
1.54800000E+0	-1.12200193E-2
1.54900000E+0	-1.21681904E-2
1.55000000E+0	-1.18521331E-2
1.55100000E+0	-1.18521331E-2
1.55200000E+0	-1.09039629E-2
1.55300000E+0	-1.02718491E-2
1.55400000E+0	-1.37484744E-2
1.55500000E+0	-1.02718491E-2
1.55600000E+0	-1.12200193E-2
1.55700000E+0	-1.18521331E-2
1.55800000E+0	-9.95579176E-3
1.55900000E+0	-1.31163606E-2
1.56000000E+0	-1.12200193E-2
1.56100000E+0	-1.24842469E-2
1.56200000E+0	-1.09039629E-2
1.56300000E+0	-1.15360767E-2
1.56400000E+0	-1.37484744E-2
1.56500000E+0	-9.95579176E-3
1.56600000E+0	-1.31163606E-2
1.56700000E+0	-1.21681904E-2
1.56800000E+0	-1.09039629E-2
1.56900000E+0	-1.40645318E-2
1.57000000E+0	-1.21681904E-2
1.57100000E+0	-1.18521331E-2
1.57200000E+0	-1.21681904E-2
1.57300000E+0	-1.21681904E-2
1.57400000E+0	-1.18521331E-2
1.57500000E+0	-1.02718491E-2
1.57600000E+0	-1.24842469E-2
1.57700000E+0	-1.12200193E-2
1.57800000E+0	-1.18521331E-2
1.57900000E+0	-1.24842469E-2
1.58000000E+0	-1.09039629E-2
1.58100000E+0	-1.24842469E-2
1.58200000E+0	-1.24842469E-2
1.58300000E+0	-1.12200193E-2
1.58400000E+0	-1.21681904E-2
1.58500000E+0	-1.18521331E-2
1.58600000E+0	-1.15360767E-2
1.58700000E+0	-1.12200193E-2
1.58800000E+0	-1.28003042E-2
1.58900000E+0	-1.21681904E-2
1.59000000E+0	-1.12200193E-2
1.59100000E+0	-1.31163606E-2
1.59200000E+0	-1.12200193E-2
1.59300000E+0	-1.09039629E-2
1.59400000E+0	-1.34324180E-2
1.59500000E+0	-9.95579176E-3
1.59600000E+0	-1.21681904E-2
1.59700000E+0	-1.31163606E-2
1.59800000E+0	-1.12200193E-2
1.59900000E+0	-1.21681904E-2
1.60000000E+0	-1.12200193E-2
1.60100000E+0	-1.21681904E-2
1.60200000E+0	-1.09039629E-2
1.60300000E+0	-1.12200193E-2
1.60400000E+0	-1.46966456E-2
1.60500000E+0	-1.12200193E-2
1.60600000E+0	-1.34324180E-2
1.60700000E+0	-1.28003042E-2
1.60800000E+0	-1.05879055E-2
1.60900000E+0	-1.18521331E-2
1.61000000E+0	-1.02718491E-2
1.61100000E+0	-1.21681904E-2
1.61200000E+0	-1.12200193E-2
1.61300000E+0	-1.12200193E-2
1.61400000E+0	-1.28003042E-2
1.61500000E+0	-1.12200193E-2
1.61600000E+0	-1.37484744E-2
1.61700000E+0	-1.15360767E-2
1.61800000E+0	-1.15360767E-2
1.61900000E+0	-1.28003042E-2
1.62000000E+0	-1.12200193E-2
1.62100000E+0	-1.34324180E-2
1.62200000E+0	-1.12200193E-2
1.62300000E+0	-1.05879055E-2
1.62400000E+0	-1.15360767E-2
1.62500000E+0	-1.12200193E-2
1.62600000E+0	-1.21681904E-2
1.62700000E+0	-1.15360767E-2
1.62800000E+0	-1.21681904E-2
1.62900000E+0	-1.34324180E-2
1.63000000E+0	-1.12200193E-2
1.63100000E+0	-1.31163606E-2
1.63200000E+0	-1.09039629E-2
1.63300000E+0	-1.15360767E-2
1.63400000E+0	-1.31163606E-2
1.63500000E+0	-1.12200193E-2
1.63600000E+0	-1.12200193E-2
1.63700000E+0	-1.24842469E-2
1.63800000E+0	-1.21681904E-2
1.63900000E+0	-1.28003042E-2
1.64000000E+0	-1.12200193E-2
1.64100000E+0	-1.31163606E-2
1.64200000E+0	-1.18521331E-2
1.64300000E+0	-1.24842469E-2
1.64400000E+0	-1.34324180E-2
1.64500000E+0	-9.95579176E-3
1.64600000E+0	-1.18521331E-2
1.64700000E+0	-1.24842469E-2
1.64800000E+0	-1.18521331E-2
1.64900000E+0	-1.31163606E-2
1.65000000E+0	-1.18521331E-2
1.65100000E+0	-1.24842469E-2
1.65200000E+0	-1.18521331E-2
1.65300000E+0	-1.31163606E-2
1.65400000E+0	-1.21681904E-2
1.65500000E+0	-1.05879055E-2
1.65600000E+0	-1.37484744E-2
1.65700000E+0	-1.21681904E-2
1.65800000E+0	-1.18521331E-2
1.65900000E+0	-1.24842469E-2
1.66000000E+0	-1.05879055E-2
1.66100000E+0	-1.31163606E-2
1.66200000E+0	-1.24842469E-2
1.66300000E+0	-1.15360767E-2
1.66400000E+0	-1.28003042E-2
1.66500000E+0	-1.09039629E-2
1.66600000E+0	-1.24842469E-2
1.66700000E+0	-1.31163606E-2
1.66800000E+0	-1.31163606E-2
1.66900000E+0	-1.21681904E-2
1.67000000E+0	-1.18521331E-2
1.67100000E+0	-1.24842469E-2
1.67200000E+0	-1.05879055E-2
1.67300000E+0	-1.05879055E-2
1.67400000E+0	-1.24842469E-2
1.67500000E+0	-1.12200193E-2
1.67600000E+0	-1.18521331E-2
1.67700000E+0	-1.18521331E-2
1.67800000E+0	-1.15360767E-2
1.67900000E+0	-1.21681904E-2
1.68000000E+0	-1.18521331E-2
1.68100000E+0	-1.31163606E-2
1.68200000E+0	-1.05879055E-2
1.68300000E+0	-1.15360767E-2
1.68400000E+0	-1.34324180E-2
1.68500000E+0	-1.02718491E-2
1.68600000E+0	-1.28003042E-2
1.68700000E+0	-1.21681904E-2
1.68800000E+0	-1.15360767E-2
1.68900000E+0	-1.24842469E-2
1.69000000E+0	-1.09039629E-2
1.69100000E+0	-1.34324180E-2
1.69200000E+0	-1.24842469E-2
1.69300000E+0	-1.28003042E-2
1.69400000E+0	-1.18521331E-2
1.69500000E+0	-1.05879055E-2
1.69600000E+0	-1.34324180E-2
1.69700000E+0	-1.09039629E-2
1.69800000E+0	-1.09039629E-2
1.69900000E+0	-1.34324180E-2
1.70000000E+0	-1.12200193E-2
1.70100000E+0	-1.37484744E-2
1.70200000E+0	-1.18521331E-2
1.70300000E+0	-1.09039629E-2
1.70400000E+0	-1.18521331E-2
1.70500000E+0	-1.24842469E-2
1.70600000E+0	-1.31163606E-2
1.70700000E+0	-1.21681904E-2
1.70800000E+0	-1.24842469E-2
1.70900000E+0	-1.24842469E-2
1.71000000E+0	-1.24842469E-2
1.71100000E+0	-1.31163606E-2
1.71200000E+0	-1.12200193E-2
1.71300000E+0	-1.02718491E-2
1.71400000E+0	-1.28003042E-2
1.71500000E+0	-1.09039629E-2
1.71600000E+0	-1.12200193E-2
1.71700000E+0	-1.18521331E-2
1.71800000E+0	-1.21681904E-2
1.71900000E+0	-1.12200193E-2
1.72000000E+0	-1.15360767E-2
1.72100000E+0	-1.28003042E-2
1.72200000E+0	-1.05879055E-2
1.72300000E+0	-1.21681904E-2
1.72400000E+0	-1.31163606E-2
1.72500000E+0	-1.05879055E-2
1.72600000E+0	-1.28003042E-2
1.72700000E+0	-1.15360767E-2
1.72800000E+0	-1.12200193E-2
1.72900000E+0	-1.12200193E-2
1.73000000E+0	-1.12200193E-2
1.73100000E+0	-1.15360767E-2
1.73200000E+0	-1.15360767E-2
1.73300000E+0	-1.31163606E-2
1.73400000E+0	-1.15360767E-2
1.73500000E+0	-1.12200193E-2
1.73600000E+0	-1.24842469E-2
1.73700000E+0	-1.09039629E-2
1.73800000E+0	-1.24842469E-2
1.73900000E+0	-1.28003042E-2
1.74000000E+0	-1.05879055E-2
1.74100000E+0	-1.37484744E-2
1.74200000E+0	-1.12200193E-2
1.74300000E+0	-1.21681904E-2
1.74400000E+0	-1.15360767E-2
1.74500000E+0	-1.18521331E-2
1.74600000E+0	-1.18521331E-2
1.74700000E+0	-1.31163606E-2
1.74800000E+0	-1.31163606E-2
1.74900000E+0	-1.18521331E-2
1.75000000E+0	-1.31163606E-2
1.75100000E+0	-1.37484744E-2
1.75200000E+0	-1.12200193E-2
1.75300000E+0	-1.05879055E-2
1.75400000E+0	-1.34324180E-2
1.75500000E+0	-1.12200193E-2
1.75600000E+0	-1.24842469E-2
1.75700000E+0	-1.24842469E-2
1.75800000E+0	-1.28003042E-2
1.75900000E+0	-1.09039629E-2
1.76000000E+0	-1.12200193E-2
1.76100000E+0	-1.24842469E-2
1.76200000E+0	-1.02718491E-2
1.76300000E+0	-1.28003042E-2
1.76400000E+0	-1.40645318E-2
1.76500000E+0	-1.12200193E-2
1.76600000E+0	-1.37484744E-2
1.76700000E+0	-1.15360767E-2
1.76800000E+0	-1.12200193E-2
1.76900000E+0	-1.24842469E-2
1.77000000E+0	-1.18521331E-2
1.77100000E+0	-1.37484744E-2
1.77200000E+0	-1.15360767E-2
1.77300000E+0	-1.18521331E-2
1.77400000E+0	-1.09039629E-2
1.77500000E+0	-1.15360767E-2
1.77600000E+0	-1.31163606E-2
1.77700000E+0	-1.09039629E-2
1.77800000E+0	-1.34324180E-2
1.77900000E+0	-1.21681904E-2
1.78000000E+0	-9.95579176E-3
1.78100000E+0	-1.37484744E-2
1.78200000E+0	-1.24842469E-2
1.78300000E+0	-1.24842469E-2
1.78400000E+0	-1.09039629E-2
1.78500000E+0	-1.12200193E-2
1.78600000E+0	-1.24842469E-2
1.78700000E+0	-1.18521331E-2
1.78800000E+0	-1.24842469E-2
1.78900000E+0	-1.18521331E-2
1.79000000E+0	-1.15360767E-2
1.79100000E+0	-1.40645318E-2
1.79200000E+0	-1.18521331E-2
1.79300000E+0	-1.09039629E-2
1.79400000E+0	-1.15360767E-2
1.79500000E+0	-1.02718491E-2
1.79600000E+0	-1.15360767E-2
1.79700000E+0	-1.24842469E-2
1.79800000E+0	-1.12200193E-2
1.79900000E+0	-1.18521331E-2
1.80000000E+0	-1.18521331E-2
1.80100000E+0	-1.24842469E-2
1.80200000E+0	-9.95579176E-3
1.80300000E+0	-1.15360767E-2
1.80400000E+0	-1.31163606E-2
1.80500000E+0	-9.63973533E-3
1.80600000E+0	-1.31163606E-2
1.80700000E+0	-1.24842469E-2
1.80800000E+0	-1.21681904E-2
1.80900000E+0	-1.28003042E-2
1.81000000E+0	-1.09039629E-2
1.81100000E+0	-1.28003042E-2
1.81200000E+0	-9.95579176E-3
1.81300000E+0	-1.24842469E-2
1.81400000E+0	-1.15360767E-2
1.81500000E+0	-1.09039629E-2
1.81600000E+0	-1.31163606E-2
1.81700000E+0	-1.12200193E-2
1.81800000E+0	-1.21681904E-2
1.81900000E+0	-1.34324180E-2
1.82000000E+0	-1.18521331E-2
1.82100000E+0	-1.28003042E-2
1.82200000E+0	-1.12200193E-2
1.82300000E+0	-1.05879055E-2
1.82400000E+0	-1.18521331E-2
1.82500000E+0	-1.21681904E-2
1.82600000E+0	-1.28003042E-2
1.82700000E+0	-1.21681904E-2
1.82800000E+0	-1.28003042E-2
1.82900000E+0	-1.15360767E-2
1.83000000E+0	-1.21681904E-2
1.83100000E+0	-1.40645318E-2
1.83200000E+0	-9.95579176E-3
1.83300000E+0	-1.02718491E-2
1.83400000E+0	-1.24842469E-2
1.83500000E+0	-1.12200193E-2
1.83600000E+0	-1.18521331E-2
1.83700000E+0	-1.12200193E-2
1.83800000E+0	-1.24842469E-2
1.83900000E+0	-1.12200193E-2
1.84000000E+0	-1.15360767E-2
1.84100000E+0	-1.34324180E-2
1.84200000E+0	-1.09039629E-2
1.84300000E+0	-1.18521331E-2
1.84400000E+0	-1.24842469E-2
1.84500000E+0	-1.02718491E-2
1.84600000E+0	-1.31163606E-2
1.84700000E+0	-1.21681904E-2
1.84800000E+0	-1.12200193E-2
1.84900000E+0	-1.18521331E-2
1.85000000E+0	-1.15360767E-2
1.85100000E+0	-1.24842469E-2
1.85200000E+0	-1.12200193E-2
1.85300000E+0	-1.24842469E-2
1.85400000E+0	-1.12200193E-2
1.85500000E+0	-1.09039629E-2
1.85600000E+0	-1.31163606E-2
1.85700000E+0	-1.09039629E-2
1.85800000E+0	-1.21681904E-2
1.85900000E+0	-1.31163606E-2
1.86000000E+0	-1.12200193E-2
1.86100000E+0	-1.34324180E-2
1.86200000E+0	-1.12200193E-2
1.86300000E+0	-1.28003042E-2
1.86400000E+0	-1.12200193E-2
1.86500000E+0	-1.28003042E-2
1.86600000E+0	-1.21681904E-2
1.86700000E+0	-1.12200193E-2
1.86800000E+0	-1.21681904E-2
1.86900000E+0	-1.09039629E-2
1.87000000E+0	-1.40645318E-2
1.87100000E+0	-1.37484744E-2
1.87200000E+0	-9.95579176E-3
1.87300000E+0	-1.09039629E-2
1.87400000E+0	-1.24842469E-2
1.87500000E+0	-1.12200193E-2
1.87600000E+0	-1.31163606E-2
1.87700000E+0	-1.15360767E-2
1.87800000E+0	-1.21681904E-2
1.87900000E+0	-1.02718491E-2
1.88000000E+0	-1.05879055E-2
1.88100000E+0	-1.28003042E-2
1.88200000E+0	-1.05879055E-2
1.88300000E+0	-1.28003042E-2
1.88400000E+0	-1.31163606E-2
1.88500000E+0	-1.02718491E-2
1.88600000E+0	-1.34324180E-2
1.88700000E+0	-1.24842469E-2
1.88800000E+0	-1.12200193E-2
1.88900000E+0	-1.21681904E-2
1.89000000E+0	-1.12200193E-2
1.89100000E+0	-1.15360767E-2
1.89200000E+0	-1.15360767E-2
1.89300000E+0	-1.28003042E-2
1.89400000E+0	-1.18521331E-2
1.89500000E+0	-1.12200193E-2
1.89600000E+0	-1.24842469E-2
1.89700000E+0	-9.63973533E-3
1.89800000E+0	-1.24842469E-2
1.89900000E+0	-1.24842469E-2
1.90000000E+0	-1.05879055E-2
1.90100000E+0	-1.28003042E-2
1.90200000E+0	-1.12200193E-2
1.90300000E+0	-1.18521331E-2
1.90400000E+0	-1.12200193E-2
1.90500000E+0	-1.18521331E-2
1.90600000E+0	-1.21681904E-2
1.90700000E+0	-1.18521331E-2
1.90800000E+0	-1.37484744E-2
1.90900000E+0	-1.12200193E-2
1.91000000E+0	-1.21681904E-2
1.91100000E+0	-1.31163606E-2
1.91200000E+0	-1.02718491E-2
1.91300000E+0	-1.09039629E-2
1.91400000E+0	-1.28003042E-2
1.91500000E+0	-1.12200193E-2
1.91600000E+0	-1.18521331E-2
1.91700000E+0	-1.21681904E-2
1.91800000E+0	-1.12200193E-2
1.91900000E+0	-1.15360767E-2
1.92000000E+0	-1.15360767E-2
1.92100000E+0	-1.37484744E-2
1.92200000E+0	-9.63973533E-3
1.92300000E+0	-1.34324180E-2
1.92400000E+0	-1.37484744E-2
1.92500000E+0	-1.02718491E-2
1.92600000E+0	-1.28003042E-2
1.92700000E+0	-1.05879055E-2
1.92800000E+0	-1.21681904E-2
1.92900000E+0	-1.28003042E-2
1.93000000E+0	-1.24842469E-2
1.93100000E+0	-1.31163606E-2
1.93200000E+0	-1.05879055E-2
1.93300000E+0	-1.21681904E-2
1.93400000E+0	-1.18521331E-2
1.93500000E+0	-1.24842469E-2
1.93600000E+0	-1.34324180E-2
1.93700000E+0	-1.12200193E-2
1.93800000E+0	-1.31163606E-2
1.93900000E+0	-1.28003042E-2
1.94000000E+0	-9.95579176E-3
1.94100000E+0	-1.43805882E-2
1.94200000E+0	-1.18521331E-2
1.94300000E+0	-1.24842469E-2
1.94400000E+0	-1.09039629E-2
1.94500000E+0	-1.09039629E-2
1.94600000E+0	-1.12200193E-2
1.94700000E+0	-1.15360767E-2
1.94800000E+0	-1.34324180E-2
1.94900000E+0	-1.15360767E-2
1.95000000E+0	-1.15360767E-2
1.95100000E+0	-1.31163606E-2
1.95200000E+0	-9.95579176E-3
1.95300000E+0	-1.18521331E-2
1.95400000E+0	-1.34324180E-2
1.95500000E+0	-1.21681904E-2
1.95600000E+0	-1.15360767E-2
1.95700000E+0	-1.12200193E-2
1.95800000E+0	-1.09039629E-2
1.95900000E+0	-1.09039629E-2
1.96000000E+0	-1.09039629E-2
1.96100000E+0	-1.21681904E-2
1.96200000E+0	-1.09039629E-2
1.96300000E+0	-1.31163606E-2
1.96400000E+0	-1.24842469E-2
1.96500000E+0	-1.12200193E-2
1.96600000E+0	-1.31163606E-2
1.96700000E+0	-1.24842469E-2
1.96800000E+0	-1.21681904E-2
1.96900000E+0	-1.18521331E-2
1.97000000E+0	-1.21681904E-2
1.97100000E+0	-1.24842469E-2
1.97200000E+0	-1.21681904E-2
1.97300000E+0	-1.28003042E-2
1.97400000E+0	-1.02718491E-2
1.97500000E+0	-1.12200193E-2
1.97600000E+0	-1.40645318E-2
1.97700000E+0	-9.00762156E-3
1.97800000E+0	-1.24842469E-2
1.97900000E+0	-1.24842469E-2
1.98000000E+0	-9.95579176E-3
1.98100000E+0	-1.31163606E-2
1.98200000E+0	-1.12200193E-2
1.98300000E+0	-1.09039629E-2
1.98400000E+0	-1.12200193E-2
1.98500000E+0	-1.15360767E-2
1.98600000E+0	-1.24842469E-2
1.98700000E+0	-1.18521331E-2
1.98800000E+0	-1.34324180E-2
1.98900000E+0	-1.18521331E-2
1.99000000E+0	-1.31163606E-2
1.99100000E+0	-1.37484744E-2
1.99200000E+0	-1.02718491E-2
1.99300000E+0	-1.21681904E-2
1.99400000E+0	-1.21681904E-2
1.99500000E+0	-1.05879055E-2
1.99600000E+0	-1.12200193E-2
1.99700000E+0	-1.15360767E-2
1.99800000E+0	-1.21681904E-2
1.99900000E+0	-1.12200193E-2
2.00000000E+0	-1.15360767E-2
[truncated: 962,000 more rows]
