# Supplementary material for: Interrogating site dependent kinetics over SiO2-supported Pt nanoparticles
Source: Nat Commun. 2024 Mar 7;15:2074. doi: 10.1038/s41467-024-46496-1 (PMC10920675; doi:10.1038/s41467-024-46496-1)
Supplement: Supplementary file 5 — Source Data [file 41467_2024_46496_MOESM5_ESM.xlsx]

## Sheet: Figure 1c (i)
		Ar Normalised Exit Flux
	Time (s)	m/z 28	m/z 32	m/z 44
	0	-0.00089372	-0.000193043	0.000378937
	0.001	-0.00089372	-0.000193043	0.000378937
	0.002	0.00268	0.00124	-0.000336038
	0.003	-0.00447	-0.00090802	-0.00177
	0.004	0.000536231	0.000521932	-0.000336038
	0.005	0.00268	-0.000193043	0.00109
	0.006	-0.00161	-0.00162	-0.00105
	0.007	0.000536231	0.00124	0.00109
	0.008	-0.000178743	0.000521932	-0.00177
	0.009	-0.00161	0.00338	0.000378937
	0.01	-0.00161	-0.00305	0.00324
	0.011	0.000536231	0.00124	-0.00463
	0.012	0.000536231	0.00124	0.00109
	0.013	-0.00304	-0.00234	0.000378937
	0.014	0.00125	0.0041	0.00109
	0.015	-0.00232	0.00267	0.00109
	0.016	-0.00232	0.000521932	-0.000336038
	0.017	0.00268	0.0041	0.000378937
	0.018	-0.000178743	0.00267	-0.00248
	0.019	0.00125	0.00481	0.00181
	0.02	0.00697	0.00767	0.00181
	0.021	0.00411	0.01053	-0.00391
	0.022	0.00912	0.01339	0.00324
	0.023	0.00983	0.01125	-0.00248
	0.024	0.00983	0.02698	-0.00105
	0.025	0.01269	0.02626	0.00252
	0.026	0.01698	0.03055	-0.00177
	0.027	0.02413	0.03913	0.00109
	0.028	0.01984	0.0427	0.00109
	0.029	0.02913	0.052	-0.00105
	0.03	0.03056	0.05843	-0.00177
	0.031	0.03128	0.07202	0.000378937
	0.032	0.04057	0.07631	0.00109
	0.033	0.03771	0.08488	-0.00391
	0.034	0.04844	0.0999	0.000378937
	0.035	0.04772	0.10419	0.00181
	0.036	0.05559	0.12134	-0.00248
	0.037	0.05773	0.12349	0.00109
	0.038	0.05988	0.12778	-0.00177
	0.039	0.06417	0.14923	0.00109
	0.04	0.0706	0.15638	0.00252
	0.041	0.07274	0.16567	0.00109
	0.042	0.07775	0.17639	0.00395
	0.043	0.07632	0.18569	0.00109
	0.044	0.08847	0.1957	-0.00177
	0.045	0.09133	0.20713	0.00252
	0.046	0.09276	0.21428	-0.00177
	0.047	0.10134	0.23144	-0.000336038
	0.048	0.1042	0.24002	-0.00177
	0.049	0.10706	0.24717	0.00252
	0.05	0.10349	0.2536	0.00252
	0.051	0.11421	0.26647	-0.000336038
	0.052	0.11564	0.27863	0.00395
	0.053	0.11421	0.27863	0.00181
	0.054	0.11921	0.30365	0.00109
	0.055	0.12422	0.29435	0.00324
	0.056	0.12708	0.30865	0.00109
	0.057	0.13351	0.32223	0.00181
	0.058	0.12922	0.32867	0.000378937
	0.059	0.13709	0.33653	0.00252
	0.06	0.13566	0.3444	0.00109
	0.061	0.13351	0.34797	-0.0032
	0.062	0.14281	0.35512	0.00395
	0.063	0.14424	0.34654	-0.00105
	0.064	0.14424	0.37013	-0.00391
	0.065	0.14352	0.37585	0.00324
	0.066	0.1521	0.38229	-0.00248
	0.067	0.15567	0.39015	0.00109
	0.068	0.14567	0.38157	0.00109
	0.069	0.15424	0.39587	-0.000336038
	0.07	0.15424	0.4023	0.000378937
	0.071	0.15424	0.41231	0.00109
	0.072	0.16139	0.40874	0.00252
	0.073	0.15782	0.41875	-0.00248
	0.074	0.16497	0.41374	0.000378937
	0.075	0.16211	0.41303	-0.00105
	0.076	0.16497	0.42876	-0.0032
	0.077	0.16568	0.43734	0.00681
	0.078	0.16282	0.44091	-0.00463
	0.079	0.1714	0.44877	-0.00177
	0.08	0.17212	0.44734	-0.00177
	0.081	0.17069	0.45092	-0.00105
	0.082	0.16854	0.45735	0.00109
	0.083	0.16926	0.4645	0.00181
	0.084	0.17641	0.45664	0.000378937
	0.085	0.17641	0.4502	0.000378937
	0.086	0.16783	0.46093	0.00181
	0.087	0.16997	0.4645	0.00252
	0.088	0.17069	0.45878	-0.000336038
	0.089	0.17712	0.46808	0.00252
	0.09	0.16926	0.46665	0.00467
	0.091	0.16997	0.46951	-0.00105
	0.092	0.16854	0.47094	0.00109
	0.093	0.16783	0.4738	-0.000336038
	0.094	0.17712	0.4788	-0.00105
	0.095	0.1714	0.48309	0.000378937
	0.096	0.17283	0.48452	-0.000336038
	0.097	0.17283	0.4838	0.00395
	0.098	0.1664	0.48881	-0.00177
	0.099	0.17283	0.48666	0.00324
	0.1	0.16926	0.49167	0.00181
	0.101	0.16926	0.48809	-0.00248
	0.102	0.17283	0.48809	0.0061
	0.103	0.16854	0.49381	-0.00177
	0.104	0.1714	0.50525	-0.00105
	0.105	0.1664	0.49739	0.00395
	0.106	0.16783	0.4981	-0.00391
	0.107	0.17712	0.49596	0.000378937
	0.108	0.16854	0.48666	0.00395
	0.109	0.17212	0.49524	-0.000336038
	0.11	0.1714	0.4931	-0.000336038
	0.111	0.16854	0.49953	-0.00177
	0.112	0.16926	0.4931	0.00109
	0.113	0.15853	0.48952	-0.00177
	0.114	0.15925	0.4931	0.00324
	0.115	0.16425	0.48952	-0.00105
	0.116	0.15853	0.49024	-0.00248
	0.117	0.16282	0.49167	0.00252
	0.118	0.16354	0.48666	-0.00105
	0.119	0.16425	0.49667	-0.000336038
	0.12	0.16425	0.49024	0.00109
	0.121	0.15782	0.48738	-0.000336038
	0.122	0.16711	0.4931	0.00109
	0.123	0.16139	0.48237	0.00109
	0.124	0.16211	0.48237	-0.000336038
	0.125	0.1521	0.49739	0.000378937
	0.126	0.15281	0.49453	-0.00248
	0.127	0.16139	0.4838	0.00252
	0.128	0.15639	0.48595	-0.00105
	0.129	0.15996	0.49453	0.00252
	0.13	0.15424	0.48523	0.00109
	0.131	0.15353	0.4788	-0.00177
	0.132	0.15996	0.4838	0.00252
	0.133	0.15424	0.47308	0.000378937
	0.134	0.15853	0.48095	-0.00105
	0.135	0.1571	0.48595	0.00181
	0.136	0.15281	0.4838	0.00181
	0.137	0.15496	0.47737	0.000378937
	0.138	0.14995	0.47451	0.000378937
	0.139	0.14924	0.47523	0.00109
	0.14	0.1521	0.46736	0.000378937
	0.141	0.14495	0.47737	-0.00248
	0.142	0.14852	0.46879	0.00252
	0.143	0.14852	0.47022	-0.00177
	0.144	0.14781	0.47523	-0.00177
	0.145	0.14495	0.46736	0.00395
	0.146	0.14638	0.46307	-0.000336038
	0.147	0.14781	0.4645	-0.000336038
	0.148	0.14781	0.46093	0.000378937
	0.149	0.14638	0.45878	0.00109
	0.15	0.14209	0.46093	0.000378937
	0.151	0.14281	0.45449	-0.00177
	0.152	0.14567	0.45735	0.00252
	0.153	0.13566	0.45735	-0.0032
	0.154	0.13852	0.45521	0.00324
	0.155	0.13995	0.45664	0.000378937
	0.156	0.13852	0.45735	-0.00248
	0.157	0.14209	0.44949	0.00324
	0.158	0.13351	0.45449	-0.00177
	0.159	0.14138	0.45592	-0.00105
	0.16	0.13637	0.44734	0.00252
	0.161	0.13423	0.43948	-0.00177
	0.162	0.13852	0.44663	0.00252
	0.163	0.13137	0.44234	0.00109
	0.164	0.13351	0.44877	0.00109
	0.165	0.1378	0.4452	-0.00177
	0.166	0.13065	0.4502	0.00109
	0.167	0.13852	0.44162	0.00181
	0.168	0.13137	0.43233	-0.0032
	0.169	0.13065	0.44234	0.00252
	0.17	0.13208	0.43019	0.00252
	0.171	0.12994	0.43305	-0.00248
	0.172	0.12994	0.43805	0.00395
	0.173	0.12207	0.43448	0.00109
	0.174	0.12994	0.4309	0.000378937
	0.175	0.12851	0.42947	0.00109
	0.176	0.12136	0.43162	0.000378937
	0.177	0.12779	0.43376	0.00395
	0.178	0.11707	0.42089	0.000378937
	0.179	0.12207	0.41589	0.00395
	0.18	0.12493	0.41374	-0.00105
	0.181	0.12279	0.41875	-0.00391
	0.182	0.11921	0.41803	0.00467
	0.183	0.12064	0.41875	-0.0032
	0.184	0.12136	0.4116	-0.000336038
	0.185	0.1185	0.41017	0.00109
	0.186	0.12064	0.41589	-0.0032
	0.187	0.12422	0.40874	0.00181
	0.188	0.11349	0.40373	-0.000336038
	0.189	0.11921	0.41017	0.00252
	0.19	0.11635	0.40373	-0.00105
	0.191	0.11063	0.39373	0.00395
	0.192	0.11707	0.40088	0.00395
	0.193	0.10849	0.40659	-0.00463
	0.194	0.1042	0.40159	0.00181
	0.195	0.11206	0.3973	-0.000336038
	0.196	0.11635	0.40159	-0.00248
	0.197	0.1092	0.38944	0.00467
	0.198	0.1092	0.39087	-0.000336038
	0.199	0.11421	0.39373	0.000378937
	0.2	0.1042	0.38944	0.00109
	0.201	0.10778	0.39015	0.00252
	0.202	0.11278	0.38658	0.00252
	0.203	0.10706	0.38586	-0.0032
	0.204	0.10992	0.38801	-0.00177
	0.205	0.10849	0.38014	-0.00177
	0.206	0.10706	0.38586	0.00324
	0.207	0.1042	0.378	0.00395
	0.208	0.10277	0.37871	-0.00463
	0.209	0.10349	0.38372	-0.000336038
	0.21	0.10063	0.37299	0.00252
	0.211	0.10134	0.37442	-0.00248
	0.212	0.10134	0.38086	0.00467
	0.213	0.09705	0.37156	-0.00248
	0.214	0.10492	0.37228	-0.00105
	0.215	0.09848	0.37514	0.00109
	0.216	0.09848	0.36656	-0.000336038
	0.217	0.10206	0.36584	0.00324
	0.218	0.0992	0.36227	0.000378937
	0.219	0.0992	0.36656	0.00324
	0.22	0.09848	0.36799	-0.00177
	0.221	0.09276	0.3637	-0.00248
	0.222	0.09634	0.35798	0.00252
	0.223	0.09705	0.35798	-0.000336038
	0.224	0.09205	0.36155	-0.00177
	0.225	0.09348	0.35441	0.00109
	0.226	0.09276	0.35012	-0.000336038
	0.227	0.09419	0.3587	0.00109
	0.228	0.08919	0.35298	0.000378937
	0.229	0.09491	0.35584	-0.000336038
	0.23	0.09276	0.35441	-0.00105
	0.231	0.09491	0.34154	-0.000336038
	0.232	0.09634	0.33868	0.00109
	0.233	0.08776	0.33653	-0.00463
	0.234	0.09062	0.34154	0.00324
	0.235	0.09419	0.33725	-0.00248
	0.236	0.0849	0.34583	-0.00463
	0.237	0.0899	0.34368	0.00395
	0.238	0.08776	0.33582	-0.000336038
	0.239	0.09062	0.33725	0.00181
	0.24	0.08561	0.33582	-0.000336038
	0.241	0.08704	0.33439	0.00181
	0.242	0.08418	0.3351	0.00109
	0.243	0.08132	0.33653	-0.00105
	0.244	0.08418	0.33296	-0.000336038
	0.245	0.08204	0.32795	0.00109
	0.246	0.08132	0.31294	0.00181
	0.247	0.08418	0.32081	-0.00105
	0.248	0.08204	0.33153	-0.00177
	0.249	0.08347	0.32724	0.00109
	0.25	0.0756	0.32081	0.00252
	0.251	0.08347	0.32009	-0.000336038
	0.252	0.08132	0.32509	0.00324
	0.253	0.07846	0.31866	-0.00105
	0.254	0.0849	0.32438	0.00181
	0.255	0.07775	0.32009	0.000378937
	0.256	0.07918	0.31866	0.00109
	0.257	0.08347	0.31437	0.00467
	0.258	0.07417	0.31223	0.00181
	0.259	0.08132	0.31723	0.00252
	0.26	0.07918	0.30508	-0.000336038
	0.261	0.0756	0.31938	-0.00105
	0.262	0.07489	0.30651	0.00538
	0.263	0.07846	0.30508	-0.00177
	0.264	0.0756	0.30865	-0.00177
	0.265	0.07489	0.29578	0.00252
	0.266	0.07846	0.30794	-0.00105
	0.267	0.08132	0.30651	-0.000336038
	0.268	0.06917	0.30007	-0.00105
	0.269	0.07632	0.29936	0.00181
	0.27	0.07274	0.30007	-0.000336038
	0.271	0.06917	0.3015	0.00109
	0.272	0.07632	0.29507	0.00252
	0.273	0.06845	0.29078	-0.00391
	0.274	0.06703	0.28935	0.00395
	0.275	0.07274	0.28792	-0.00105
	0.276	0.06917	0.29364	-0.00177
	0.277	0.07203	0.29292	0.00252
	0.278	0.06774	0.29006	-0.00248
	0.279	0.0756	0.28506	0.000378937
	0.28	0.0706	0.28506	0.00181
	0.281	0.07274	0.28434	-0.000336038
	0.282	0.07274	0.28363	0.00395
	0.283	0.06631	0.28506	-0.000336038
	0.284	0.06988	0.2822	0.00109
	0.285	0.06845	0.2872	0.000378937
	0.286	0.06917	0.27648	0.00109
	0.287	0.06488	0.27291	0.00109
	0.288	0.06417	0.27863	-0.00177
	0.289	0.06488	0.27934	0.00109
	0.29	0.06488	0.27505	0.00538
	0.291	0.06917	0.27577	-0.00105
	0.292	0.0706	0.27863	0.00324
	0.293	0.05845	0.27434	0.000378937
	0.294	0.06703	0.2772	-0.000336038
	0.295	0.06417	0.27434	0.000378937
	0.296	0.06345	0.2679	0.000378937
	0.297	0.06345	0.26647	0.00109
	0.298	0.06131	0.26719	-0.00177
	0.299	0.06417	0.26576	0.00181
	0.3	0.06774	0.26433	0.000378937
	0.301	0.06417	0.26862	-0.00177
	0.302	0.05845	0.2679	0.00252
	0.303	0.06059	0.25646	-0.0032
	0.304	0.06131	0.26504	0.00109
	0.305	0.0563	0.25289	0.000378937
	0.306	0.06202	0.26004	-0.0032
	0.307	0.06274	0.26576	-0.000336038
	0.308	0.05988	0.25861	-0.00177
	0.309	0.06202	0.26504	0.00181
	0.31	0.06131	0.25861	-0.00248
	0.311	0.05845	0.26004	0.00181
	0.312	0.06059	0.25861	0.00181
	0.313	0.05487	0.25003	-0.00248
	0.314	0.05559	0.25432	0.00252
	0.315	0.05845	0.25432	-0.00177
	0.316	0.06131	0.25074	-0.00248
	0.317	0.05487	0.25003	0.00181
	0.318	0.05559	0.24145	-0.00177
	0.319	0.06202	0.24502	0.00181
	0.32	0.05487	0.24502	-0.000336038
	0.321	0.05344	0.24788	0.00324
	0.322	0.05988	0.24645	0.00109
	0.323	0.05344	0.24145	-0.00177
	0.324	0.05559	0.24288	0.000378937
	0.325	0.05201	0.23859	-0.000336038
	0.326	0.0513	0.23859	0.000378937
	0.327	0.05559	0.23788	0.00109
	0.328	0.05344	0.24073	-0.00177
	0.329	0.0513	0.23144	0.00181
	0.33	0.05201	0.23502	0.00181
	0.331	0.05273	0.23788	-0.00177
	0.332	0.05344	0.23931	0.000378937
	0.333	0.04987	0.23073	-0.00105
	0.334	0.05273	0.2343	0.00181
	0.335	0.04629	0.23001	-0.000336038
	0.336	0.05344	0.2343	0.00181
	0.337	0.05344	0.23073	0.00109
	0.338	0.04629	0.22715	-0.00177
	0.339	0.04915	0.23287	0.00467
	0.34	0.05344	0.22429	0.000378937
	0.341	0.0513	0.2293	0.000378937
	0.342	0.0513	0.23001	0.00467
	0.343	0.04629	0.22	-0.00177
	0.344	0.04987	0.23001	0.00109
	0.345	0.04987	0.22143	0.00109
	0.346	0.04844	0.21929	-0.00177
	0.347	0.05273	0.22358	0.00109
	0.348	0.04701	0.21857	-0.00177
	0.349	0.05058	0.21643	-0.000336038
	0.35	0.04772	0.21714	-0.0032
	0.351	0.04558	0.21786	0.00109
	0.352	0.04915	0.22	0.00181
	0.353	0.04129	0.215	-0.0032
	0.354	0.04558	0.22215	0.00324
	0.355	0.04844	0.21786	-0.0032
	0.356	0.04558	0.21571	-0.00248
	0.357	0.04701	0.21857	0.00324
	0.358	0.04272	0.20642	-0.000336038
	0.359	0.04915	0.20999	0.00181
	0.36	0.04272	0.20785	0.00181
	0.361	0.04558	0.20999	0.000378937
	0.362	0.04772	0.20499	0.00181
	0.363	0.04129	0.21071	0.00109
	0.364	0.04772	0.20785	0.00109
	0.365	0.04558	0.20713	-0.000336038
	0.366	0.04343	0.20213	0.00181
	0.367	0.04629	0.2007	-0.00248
	0.368	0.04343	0.20356	-0.0032
	0.369	0.04701	0.20141	0.00109
	0.37	0.03986	0.20213	0.00109
	0.371	0.04415	0.20213	-0.00248
	0.372	0.04558	0.20713	0.00109
	0.373	0.03771	0.19713	0.00181
	0.374	0.04415	0.20213	-0.000336038
	0.375	0.03843	0.19498	0.00181
	0.376	0.04129	0.19999	0.00109
	0.377	0.04558	0.19212	0.00109
	0.378	0.04129	0.19498	-0.00248
	0.379	0.03914	0.19212	0.00324
	0.38	0.04486	0.19641	-0.00391
	0.381	0.03986	0.19856	-0.00177
	0.382	0.03843	0.19141	0.00252
	0.383	0.04415	0.18354	-0.00391
	0.384	0.042	0.19141	0.00181
	0.385	0.03557	0.19284	0.00109
	0.386	0.03771	0.19069	-0.00248
	0.387	0.04558	0.19427	0.00109
	0.388	0.03485	0.18569	-0.0032
	0.389	0.04057	0.18283	0.000378937
	0.39	0.04129	0.18426	-0.000336038
	0.391	0.03557	0.18569	0.00109
	0.392	0.042	0.18354	0.00181
	0.393	0.03414	0.18569	-0.00534
	0.394	0.04057	0.18426	0.00395
	0.395	0.03914	0.1814	-0.00105
	0.396	0.037	0.19212	-0.00248
	0.397	0.03986	0.18283	0.00252
	0.398	0.03557	0.17997	-0.00177
	0.399	0.04415	0.18712	0.00181
	0.4	0.03271	0.17353	-0.00177
	0.401	0.03628	0.17997	0.00324
	0.402	0.04129	0.18068	0.00109
	0.403	0.03485	0.18068	-0.00177
	0.404	0.037	0.17282	-0.000336038
	0.405	0.03628	0.17496	0.00181
	0.406	0.03485	0.17067	0.00252
	0.407	0.03628	0.17282	-0.00177
	0.408	0.03843	0.17568	-0.00391
	0.409	0.03843	0.1721	0.00181
	0.41	0.03271	0.17139	0.00181
	0.411	0.03342	0.17139	0.00109
	0.412	0.03414	0.17425	0.00109
	0.413	0.03128	0.16781	-0.00177
	0.414	0.04129	0.17496	-0.00105
	0.415	0.03557	0.16924	0.00109
	0.416	0.03342	0.17067	0.00324
	0.417	0.03843	0.16924	0.000378937
	0.418	0.03056	0.16781	-0.0032
	0.419	0.03628	0.16853	0.00395
	0.42	0.03485	0.16424	-0.00248
	0.421	0.03414	0.17139	-0.00177
	0.422	0.03271	0.16567	0.00109
	0.423	0.03414	0.15781	-0.0032
	0.424	0.03557	0.16567	0.00252
	0.425	0.02842	0.15852	0.000378937
	0.426	0.037	0.16066	0.00109
	0.427	0.03843	0.16138	-0.0032
	0.428	0.02985	0.15566	-0.00177
	0.429	0.03485	0.15995	-0.000336038
	0.43	0.0277	0.15995	-0.00177
	0.431	0.03128	0.16209	0.00109
	0.432	0.03557	0.15352	-0.000336038
	0.433	0.02699	0.15852	-0.00248
	0.434	0.03199	0.15638	0.00753
	0.435	0.03342	0.14851	-0.00105
	0.436	0.02913	0.15781	-0.00105
	0.437	0.03271	0.15423	0.00181
	0.438	0.02985	0.16066	-0.0032
	0.439	0.03557	0.15852	-0.00177
	0.44	0.03056	0.1528	0.00109
	0.441	0.03557	0.1478	0.00109
	0.442	0.03414	0.15423	0.000378937
	0.443	0.02913	0.15352	-0.0032
	0.444	0.03485	0.14994	0.000378937
	0.445	0.03056	0.1478	-0.000336038
	0.446	0.02699	0.14851	0.00181
	0.447	0.02985	0.14422	-0.000336038
	0.448	0.02913	0.15137	-0.0032
	0.449	0.03128	0.14923	0.00181
	0.45	0.02413	0.14994	0.00181
	0.451	0.03271	0.1528	0.00252
	0.452	0.02913	0.1528	0.00395
	0.453	0.02985	0.14565	0.000378937
	0.454	0.03342	0.15137	-0.00105
	0.455	0.02556	0.14351	0.000378937
	0.456	0.03056	0.14279	0.00324
	0.457	0.03128	0.13993	0.00181
	0.458	0.02485	0.14637	-0.00177
	0.459	0.03056	0.1478	0.00252
	0.46	0.02985	0.14351	-0.00105
	0.461	0.02985	0.14565	0.000378937
	0.462	0.02342	0.14494	0.00252
	0.463	0.02485	0.13636	-0.00177
	0.464	0.02985	0.1478	0.000378937
	0.465	0.02628	0.13493	0.00109
	0.466	0.02985	0.13922	-0.0032
	0.467	0.03056	0.13993	0.00109
	0.468	0.02556	0.14208	0.00181
	0.469	0.02985	0.14065	0.00109
	0.47	0.02699	0.14065	-0.00248
	0.471	0.02628	0.13564	0.000378937
	0.472	0.03056	0.13064	0.000378937
	0.473	0.02199	0.13564	-0.00177
	0.474	0.02556	0.1385	0.00324
	0.475	0.02985	0.13278	-0.00177
	0.476	0.02842	0.14136	-0.00177
	0.477	0.02985	0.13564	0.00181
	0.478	0.02485	0.12778	-0.000336038
	0.479	0.02913	0.13207	0.00181
	0.48	0.0227	0.12921	-0.00248
	0.481	0.02485	0.13278	0.000378937
	0.482	0.02628	0.12849	0.000378937
	0.483	0.0227	0.13278	-0.00177
	0.484	0.02842	0.13135	0.00181
	0.485	0.02485	0.12635	-0.0032
	0.486	0.02556	0.12921	0.000378937
	0.487	0.02628	0.12992	-0.000336038
	0.488	0.02699	0.12921	-0.00105
	0.489	0.02913	0.12992	0.000378937
	0.49	0.02342	0.12492	0.00181
	0.491	0.02628	0.12706	-0.00105
	0.492	0.02413	0.13064	0.00252
	0.493	0.02127	0.12349	0.000378937
	0.494	0.02699	0.12492	0.00109
	0.495	0.02413	0.12206	0.00109
	0.496	0.0227	0.12563	-0.00177
	0.497	0.0227	0.12706	0.000378937
	0.498	0.01841	0.1192	-0.00248
	0.499	0.02556	0.12206	0.00252
	0.5	0.02485	0.11777	-0.000336038
	0.501	0.02485	0.12134	-0.00177
	0.502	0.02127	0.12206	0.00395
	0.503	0.02199	0.11706	-0.00177
	0.504	0.02842	0.12277	-0.00177
	0.505	0.02199	0.11706	0.00109
	0.506	0.02628	0.1192	-0.000336038
	0.507	0.0277	0.12063	0.00252
	0.508	0.02199	0.12277	-0.000336038
	0.509	0.02699	0.1192	0.00109
	0.51	0.02342	0.12134	-0.00105
	0.511	0.02342	0.12277	0.00395
	0.512	0.02556	0.11277	-0.000336038
	0.513	0.01913	0.11706	-0.00534
	0.514	0.02485	0.11777	0.00324
	0.515	0.02199	0.11134	-0.00463
	0.516	0.02485	0.11706	0.000378937
	0.517	0.02342	0.11277	0.00252
	0.518	0.02199	0.11205	-0.00248
	0.519	0.02556	0.11777	-0.000336038
	0.52	0.01984	0.11134	-0.00177
	0.521	0.0227	0.11134	0.00181
	0.522	0.02485	0.11062	-0.00105
	0.523	0.01841	0.11277	-0.000336038
	0.524	0.02413	0.11205	-0.000336038
	0.525	0.0227	0.10705	-0.000336038
	0.526	0.01984	0.10848	0.000378937
	0.527	0.0227	0.10705	-0.00177
	0.528	0.0177	0.10705	-0.0032
	0.529	0.0227	0.11062	0.00538
	0.53	0.01913	0.10419	0.00109
	0.531	0.02342	0.10776	0.000378937
	0.532	0.02127	0.11205	0.00109
	0.533	0.01913	0.10562	-0.00105
	0.534	0.02913	0.11134	0.00181
	0.535	0.02127	0.10204	0.00181
	0.536	0.02199	0.10633	0.00252
	0.537	0.02127	0.10705	-0.000336038
	0.538	0.01841	0.10633	-0.000336038
	0.539	0.02199	0.10204	0.00324
	0.54	0.01984	0.0999	-0.000336038
	0.541	0.01913	0.10705	0.000378937
	0.542	0.01841	0.10776	0.00181
	0.543	0.01555	0.10705	-0.000336038
	0.544	0.02127	0.10347	-0.000336038
	0.545	0.0177	0.0999	0.00181
	0.546	0.02056	0.0999	-0.00177
	0.547	0.02127	0.10204	-0.00248
	0.548	0.01412	0.10061	-0.000336038
	0.549	0.02485	0.0999	0.000378937
	0.55	0.0177	0.09418	-0.0032
	0.551	0.01913	0.09847	0.00181
	0.552	0.01984	0.09918	-0.000336038
	0.553	0.01555	0.10204	-0.00177
	0.554	0.02056	0.0999	0.00252
	0.555	0.01913	0.09561	-0.000336038
	0.556	0.02056	0.10204	-0.000336038
	0.557	0.0177	0.09632	0.00252
	0.558	0.01841	0.09632	-0.00248
	0.559	0.02699	0.10347	0.00109
	0.56	0.01841	0.09346	-0.00105
	0.561	0.02199	0.09632	0.00181
	0.562	0.02127	0.09847	-0.00105
	0.563	0.01484	0.09775	-0.00105
	0.564	0.02127	0.09561	0.00109
	0.565	0.02199	0.09203	-0.00177
	0.566	0.02199	0.09275	0.00109
	0.567	0.02127	0.09346	-0.000336038
	0.568	0.01984	0.09275	-0.00177
	0.569	0.0227	0.09275	0.00252
	0.57	0.0177	0.08989	-0.000336038
	0.571	0.01841	0.09418	-0.00105
	0.572	0.01841	0.09346	0.00109
	0.573	0.01555	0.0906	0.00109
	0.574	0.02342	0.09203	-0.00105
	0.575	0.01341	0.09418	-0.00391
	0.576	0.01627	0.09346	0.000378937
	0.577	0.0177	0.08846	0.00181
	0.578	0.01412	0.09203	0.00181
	0.579	0.01913	0.09203	0.00252
	0.58	0.01698	0.08989	-0.00105
	0.581	0.01913	0.08989	-0.00105
	0.582	0.01913	0.08774	0.000378937
	0.583	0.0177	0.08703	-0.00177
	0.584	0.01913	0.08917	-0.00177
	0.585	0.01555	0.08703	-0.00248
	0.586	0.02127	0.08846	0.00109
	0.587	0.01841	0.08703	-0.00177
	0.588	0.01412	0.08417	0.000378937
	0.589	0.0227	0.0906	0.00181
	0.59	0.01484	0.08846	-0.00463
	0.591	0.01555	0.08917	0.00109
	0.592	0.01913	0.08274	-0.00105
	0.593	0.01341	0.08703	-0.00534
	0.594	0.01984	0.08274	0.00252
	0.595	0.01412	0.08131	-0.00105
	0.596	0.01841	0.08703	-0.00248
	0.597	0.01627	0.07988	0.00109
	0.598	0.01484	0.08488	-0.00177
	0.599	0.02199	0.08703	0.00109
	0.6	0.01126	0.08131	-0.00105
	0.601	0.01841	0.08488	0.00252
	0.602	0.01555	0.08631	0.000378937
	0.603	0.01126	0.08488	0.00252
	0.604	0.01841	0.08345	0.00181
	0.605	0.01841	0.08059	-0.00177
	0.606	0.01698	0.07774	0.00109
	0.607	0.01627	0.07416	-0.00177
	0.608	0.01555	0.07988	-0.0032
	0.609	0.02056	0.07988	0.00324
	0.61	0.01269	0.08131	0.00181
	0.611	0.01913	0.08274	0.000378937
	0.612	0.01484	0.07917	0.00109
	0.613	0.00912	0.07845	0.00252
	0.614	0.01841	0.07774	0.00181
	0.615	0.01484	0.07774	-0.00177
	0.616	0.01341	0.08059	0.000378937
	0.617	0.01698	0.07559	0.00109
	0.618	0.01126	0.07917	0.000378937
	0.619	0.01555	0.07488	0.00395
	0.62	0.01269	0.07416	-0.00177
	0.621	0.01269	0.08488	0.00109
	0.622	0.01341	0.07559	0.00252
	0.623	0.01412	0.07488	-0.00177
	0.624	0.01913	0.07845	0.00252
	0.625	0.01484	0.06987	0.00109
	0.626	0.01555	0.07845	-0.000336038
	0.627	0.01698	0.07702	-0.00105
	0.628	0.01412	0.07273	-0.00177
	0.629	0.01984	0.07488	-0.000336038
	0.63	0.01269	0.07416	-0.00391
	0.631	0.01341	0.07774	-0.000336038
	0.632	0.01484	0.06987	0.00181
	0.633	0.01341	0.07845	-0.00177
	0.634	0.01412	0.07345	0.00324
	0.635	0.01198	0.07345	-0.00177
	0.636	0.01555	0.07345	0.000378937
	0.637	0.01269	0.06844	0.000378937
	0.638	0.01555	0.06987	-0.00248
	0.639	0.01913	0.07416	0.00181
	0.64	0.01341	0.06558	0.00252
	0.641	0.01698	0.06916	0.000378937
	0.642	0.01841	0.07059	-0.00177
	0.643	0.01198	0.07559	0.00181
	0.644	0.0177	0.0713	0.00181
	0.645	0.01555	0.06987	-0.0032
	0.646	0.01412	0.07273	0.00109
	0.647	0.01555	0.07059	-0.00177
	0.648	0.01269	0.07273	-0.00248
	0.649	0.01126	0.06916	0.00252
	0.65	0.01126	0.06773	-0.000336038
	0.651	0.01698	0.06773	-0.00177
	0.652	0.01341	0.06558	0.00109
	0.653	0.01126	0.06701	-0.000336038
	0.654	0.0177	0.06844	0.00324
	0.655	0.00983	0.0663	0.00109
	0.656	0.01484	0.06701	0.00181
	0.657	0.01555	0.06272	0.000378937
	0.658	0.01269	0.06773	-0.00177
	0.659	0.01341	0.06844	0.00252
	0.66	0.01341	0.06415	-0.00177
	0.661	0.01341	0.06558	-0.000336038
	0.662	0.00983	0.06272	0.00252
	0.663	0.01484	0.06558	-0.00391
	0.664	0.01698	0.07059	-0.00177
	0.665	0.00983	0.06201	0.000378937
	0.666	0.01698	0.06701	-0.000336038
	0.667	0.01412	0.06487	0.00181
	0.668	0.01269	0.06344	-0.000336038
	0.669	0.0177	0.06344	-0.000336038
	0.67	0.01412	0.06344	-0.00534
	0.671	0.01055	0.06415	0.00252
	0.672	0.01412	0.06129	0.000378937
	0.673	0.00983	0.06272	-0.00391
	0.674	0.01412	0.06201	0.00324
	0.675	0.01269	0.05772	-0.00248
	0.676	0.01341	0.06415	0.00109
	0.677	0.01269	0.05772	0.00109
	0.678	0.01269	0.06201	-0.00177
	0.679	0.01698	0.06558	0.00324
	0.68	0.00983	0.05772	-0.000336038
	0.681	0.01198	0.05915	0.00467
	0.682	0.01341	0.05772	-0.000336038
	0.683	0.01126	0.06415	-0.000336038
	0.684	0.01341	0.05915	0.00181
	0.685	0.01198	0.05843	-0.0032
	0.686	0.00983	0.06129	0.00181
	0.687	0.01269	0.05986	-0.00105
	0.688	0.01412	0.05629	-0.0032
	0.689	0.01698	0.05986	0.00252
	0.69	0.01055	0.05629	0.00252
	0.691	0.01484	0.05772	0.00181
	0.692	0.01269	0.05986	-0.00248
	0.693	0.00912	0.06058	-0.000336038
	0.694	0.01698	0.06129	0.00252
	0.695	0.00769	0.05986	0.00109
	0.696	0.01269	0.057	0.00252
	0.697	0.01269	0.05986	-0.00248
	0.698	0.01055	0.05915	-0.00177
	0.699	0.01126	0.057	0.000378937
	0.7	0.01198	0.05486	-0.0032
	0.701	0.01055	0.06058	0.000378937
	0.702	0.01126	0.05486	-0.000336038
	0.703	0.01198	0.05843	-0.00463
	0.704	0.01412	0.06201	-0.000336038
	0.705	0.01055	0.052	0.000378937
	0.706	0.01341	0.05557	0.00109
	0.707	0.00983	0.05414	-0.00177
	0.708	0.00983	0.05557	0.000378937
	0.709	0.01555	0.05343	0.00109
	0.71	0.00912	0.05557	-0.0032
	0.711	0.01198	0.05414	0.00467
	0.712	0.00912	0.05057	0.000378937
	0.713	0.00626	0.05772	-0.00463
	0.714	0.01412	0.05414	0.00324
	0.715	0.01055	0.04771	-0.00177
	0.716	0.01198	0.05772	-0.00177
	0.717	0.00697	0.05057	-0.000336038
	0.718	0.01198	0.052	-0.00105
	0.719	0.01627	0.057	-0.000336038
	0.72	0.00983	0.05057	-0.00177
	0.721	0.01269	0.05271	0.00181
	0.722	0.01412	0.05557	-0.0032
	0.723	0.01055	0.05057	0.000378937
	0.724	0.01341	0.05414	0.00109
	0.725	0.01126	0.04914	-0.0032
	0.726	0.01269	0.05271	0.00252
	0.727	0.01126	0.04914	-0.000336038
	0.728	0.01269	0.05343	-0.00177
	0.729	0.01269	0.05128	0.00181
	0.73	0.00769	0.04556	0.00181
	0.731	0.01198	0.05343	-0.000336038
	0.732	0.00983	0.05057	-0.000336038
	0.733	0.01055	0.04914	0.000378937
	0.734	0.01555	0.05057	-0.00177
	0.735	0.00983	0.04842	-0.000336038
	0.736	0.01269	0.05271	0.00252
	0.737	0.01341	0.04699	0.00181
	0.738	0.00626	0.05343	0.00109
	0.739	0.01126	0.05057	0.00324
	0.74	0.00983	0.04985	-0.00177
	0.741	0.01341	0.05629	-0.00105
	0.742	0.0084	0.04699	0.00181
	0.743	0.01412	0.04771	-0.00105
	0.744	0.01269	0.04842	-0.000336038
	0.745	0.00912	0.04127	0.000378937
	0.746	0.01269	0.04914	0.000378937
	0.747	0.00983	0.0427	0.00109
	0.748	0.00769	0.04699	0.00109
	0.749	0.01341	0.04413	0.00181
	0.75	0.01055	0.04628	-0.0032
	0.751	0.01055	0.04413	0.00252
	0.752	0.01341	0.04199	0.00109
	0.753	0.00697	0.04556	-0.00177
	0.754	0.01126	0.04556	0.00324
	0.755	0.00769	0.04127	-0.00248
	0.756	0.01198	0.04771	0.00109
	0.757	0.01126	0.04199	0.00181
	0.758	0.00983	0.0427	-0.00177
	0.759	0.01555	0.04628	0.000378937
	0.76	0.01055	0.04556	-0.0032
	0.761	0.00983	0.0427	0.00467
	0.762	0.01126	0.04342	-0.00105
	0.763	0.00554	0.04914	-0.00248
	0.764	0.01126	0.04771	0.00252
	0.765	0.00983	0.04342	-0.0032
	0.766	0.00912	0.04771	0.00181
	0.767	0.00697	0.03842	-0.00463
	0.768	0.00983	0.04342	-0.00248
	0.769	0.01126	0.04556	0.00395
	0.77	0.00268	0.04056	0.00181
	0.771	0.01341	0.04556	0.00109
	0.772	0.00983	0.04628	0.00109
	0.773	0.00769	0.04199	0.00181
	0.774	0.01269	0.04485	0.000378937
	0.775	0.00769	0.04485	0.00109
	0.776	0.0084	0.04556	0.00467
	0.777	0.00983	0.03913	-0.00105
	0.778	0.00983	0.04628	-0.000336038
	0.779	0.01055	0.04199	0.00252
	0.78	0.01126	0.04342	-0.00463
	0.781	0.00626	0.04628	0.000378937
	0.782	0.00697	0.0377	0.00109
	0.783	0.01198	0.03842	-0.00177
	0.784	0.01341	0.04127	-0.000336038
	0.785	0.0084	0.03699	-0.00105
	0.786	0.01198	0.04199	0.00252
	0.787	0.01126	0.04127	-0.0032
	0.788	0.00983	0.04127	0.000378937
	0.789	0.01341	0.04056	0.00252
	0.79	0.00983	0.04127	-0.0032
	0.791	0.0084	0.03842	0.00395
	0.792	0.00626	0.03556	0.00324
	0.793	0.00626	0.03984	-0.00391
	0.794	0.01198	0.03627	0.00538
	0.795	0.0084	0.0377	-0.0032
	0.796	0.00912	0.04127	0.00109
	0.797	0.00411	0.03198	0.000378937
	0.798	0.00697	0.03556	0.000378937
	0.799	0.01412	0.04127	-0.000336038
	0.8	0.00411	0.0377	-0.00177
	0.801	0.00983	0.04056	0.00252
	0.802	0.01055	0.03913	-0.00105
	0.803	0.00626	0.04556	-0.00105
	0.804	0.01269	0.0427	0.00252
	0.805	0.01198	0.03627	-0.0032
	0.806	0.00912	0.03984	-0.00177
	0.807	0.01126	0.03484	-0.00248
	0.808	0.00912	0.04056	-0.00248
	0.809	0.00912	0.0377	0.00109
	0.81	0.00626	0.03556	0.00109
	0.811	0.01412	0.03842	0.000378937
	0.812	0.00983	0.03699	0.00181
	0.813	0.00626	0.03699	0.00109
	0.814	0.01055	0.03699	0.00109
	0.815	0.00697	0.03842	-0.0032
	0.816	0.01126	0.04127	0.00252
	0.817	0.0084	0.0327	0.000378937
	0.818	0.00769	0.03484	0.00181
	0.819	0.0084	0.03484	0.00395
	0.82	0.0084	0.03556	-0.00463
	0.821	0.01126	0.04199	-0.000336038
	0.822	0.00769	0.0327	0.00109
	0.823	0.01126	0.03413	-0.000336038
	0.824	0.01198	0.03913	0.00109
	0.825	0.00554	0.03341	0.00109
	0.826	0.00983	0.03699	0.000378937
	0.827	0.00697	0.03484	-0.00177
	0.828	0.00769	0.03055	0.00324
	0.829	0.00912	0.03127	0.00252
	0.83	0.00626	0.03341	-0.00177
	0.831	0.01055	0.03627	0.00252
	0.832	0.00626	0.03055	0.00109
	0.833	0.0034	0.03842	-0.00391
	0.834	0.00912	0.03198	0.00395
	0.835	0.00983	0.03055	-0.000336038
	0.836	0.01126	0.03556	0.00181
	0.837	0.00912	0.02984	0.00252
	0.838	0.00769	0.03484	-0.000336038
	0.839	0.01269	0.03484	0.00109
	0.84	0.00411	0.0327	-0.00177
	0.841	0.00912	0.03484	0.00252
	0.842	0.01126	0.03127	0.000378937
	0.843	0.00769	0.03699	-0.000336038
	0.844	0.01198	0.02912	-0.000336038
	0.845	0.00697	0.03127	-0.00463
	0.846	0.01198	0.03484	0.00109
	0.847	0.00769	0.02769	-0.0032
	0.848	0.00697	0.03413	-0.00248
	0.849	0.00983	0.02412	0.00395
	0.85	0.00554	0.03127	-0.00105
	0.851	0.00983	0.0327	0.000378937
	0.852	0.00769	0.03127	0.000378937
	0.853	0.00411	0.03198	0.00181
	0.854	0.01198	0.03484	-0.00105
	0.855	0.00411	0.03127	-0.00177
	0.856	0.00983	0.0327	0.00324
	0.857	0.00769	0.02912	-0.000336038
	0.858	0.0034	0.0327	0.000378937
	0.859	0.00697	0.02984	0.00467
	0.86	0.00697	0.0327	-0.00391
	0.861	0.00912	0.03341	-0.000336038
	0.862	0.00483	0.02698	0.00324
	0.863	0.0084	0.02984	0.000378937
	0.864	0.00769	0.03413	0.000378937
	0.865	0.00197	0.02769	-0.00105
	0.866	0.00912	0.0327	0.00252
	0.867	0.00554	0.02984	-0.000336038
	0.868	0.00626	0.02769	0.00252
	0.869	0.00983	0.02698	0.000378937
	0.87	0.0084	0.02769	-0.0032
	0.871	0.00769	0.02698	0.00181
	0.872	0.0084	0.02197	0.00109
	0.873	0.0034	0.03198	0.000378937
	0.874	0.00697	0.02912	0.00395
	0.875	0.00769	0.02555	-0.00391
	0.876	0.00983	0.03198	0.00109
	0.877	0.00483	0.02769	0.00252
	0.878	0.00912	0.02626	-0.00105
	0.879	0.01198	0.02841	0.000378937
	0.88	0.00483	0.02769	-0.00177
	0.881	0.0084	0.02984	0.00252
	0.882	0.00769	0.02912	-0.00105
	0.883	0.00697	0.03127	-0.00105
	0.884	0.01126	0.02698	0.00252
	0.885	0.00626	0.02912	-0.00177
	0.886	0.00626	0.02984	0.00109
	0.887	0.0084	0.02626	-0.0032
	0.888	0.00912	0.03198	-0.00177
	0.889	0.01126	0.02412	0.00324
	0.89	0.0034	0.02769	0.000378937
	0.891	0.00983	0.02984	0.000378937
	0.892	0.00268	0.02769	-0.00177
	0.893	0.00411	0.02984	0.00109
	0.894	0.01126	0.02555	0.000378937
	0.895	0.00411	0.02626	-0.00177
	0.896	0.0084	0.02769	0.00324
	0.897	0.01055	0.02698	-0.00105
	0.898	0.00411	0.02769	-0.00105
	0.899	0.00769	0.02197	0.00395
	0.9	0.00697	0.02483	-0.0032
	0.901	0.00983	0.03055	-0.00248
	0.902	0.00411	0.02197	0.00109
	0.903	0.00626	0.02555	-0.00105
	0.904	0.00983	0.02698	-0.00105
	0.905	0.00483	0.02412	0.00109
	0.906	0.00983	0.02555	0.00324
	0.907	0.00697	0.02841	-0.00463
	0.908	0.00697	0.02698	-0.00105
	0.909	0.00769	0.02412	0.00109
	0.91	0.00554	0.02698	-0.00463
	0.911	0.00769	0.02769	0.00467
	0.912	0.00554	0.01983	-0.00105
	0.913	0.00411	0.02698	-0.00177
	0.914	0.00912	0.02769	0.00324
	0.915	0.00483	0.0234	-0.00248
	0.916	0.00912	0.02626	-0.000336038
	0.917	0.00483	0.02197	0.00109
	0.918	0.00697	0.02126	-0.00105
	0.919	0.01055	0.02555	-0.00391
	0.92	0.00411	0.02412	-0.000336038
	0.921	0.00912	0.02626	0.00681
	0.922	0.00912	0.02555	-0.0032
	0.923	0.00554	0.02626	0.00109
	0.924	0.00912	0.02412	0.00324
	0.925	0.00411	0.02412	-0.0032
	0.926	0.00912	0.02269	0.00109
	0.927	0.00554	0.02126	-0.00463
	0.928	0.00697	0.0234	-0.00105
	0.929	0.00912	0.02126	0.00109
	0.93	0.00268	0.02126	-0.00248
	0.931	0.00769	0.02555	0.000378937
	0.932	0.00697	0.02197	0.000378937
	0.933	0.00411	0.02197	0.00252
	0.934	0.00769	0.01983	0.00109
	0.935	0.00483	0.02269	-0.00105
	0.936	0.00912	0.02555	0.00395
	0.937	0.00769	0.02126	-0.0032
	0.938	0.00483	0.02626	0.000378937
	0.939	0.00554	0.02555	0.00395
	0.94	0.00626	0.01983	-0.00105
	0.941	0.00769	0.02698	0.00109
	0.942	0.00268	0.02054	0.000378937
	0.943	0.00912	0.0234	-0.0032
	0.944	0.00769	0.02412	-0.00105
	0.945	0.00554	0.01768	0.00109
	0.946	0.01269	0.02269	0.00252
	0.947	0.00697	0.02054	-0.000336038
	0.948	0.0084	0.02555	-0.00177
	0.949	0.00697	0.02197	0.00181
	0.95	0.00697	0.02555	-0.00177
	0.951	0.00697	0.02555	0.00252
	0.952	0.00626	0.02126	0.00109
	0.953	0.00411	0.02269	-0.0032
	0.954	0.00554	0.0184	0.00252
	0.955	0.00626	0.01768	-0.00391
	0.956	0.00912	0.02197	-0.000336038
	0.957	0.0084	0.0184	0.00181
	0.958	0.00769	0.01983	-0.00177
	0.959	0.00983	0.02126	-0.00105
	0.96	0.00125	0.01911	-0.00248
	0.961	0.00912	0.02054	0.00252
	0.962	0.00697	0.0184	-0.00105
	0.963	0.00554	0.02483	-0.00105
	0.964	0.00626	0.01911	0.00181
	0.965	0.00554	0.02126	-0.00177
	0.966	0.00912	0.02412	0.00109
	0.967	0.00697	0.01768	-0.0032
	0.968	0.00769	0.02269	-0.000336038
	0.969	0.00697	0.01697	0.00324
	0.97	0.00268	0.01911	0.000378937
	0.971	0.01055	0.02054	0.00109
	0.972	0.00554	0.01768	0.000378937
	0.973	0.00483	0.01911	0.00252
	0.974	0.00769	0.02197	0.000378937
	0.975	0.00483	0.02054	-0.00177
	0.976	0.00554	0.02054	0.00324
	0.977	0.00697	0.01768	-0.00177
	0.978	0.00769	0.02126	0.00181
	0.979	0.00626	0.01697	0.00467
	0.98	0.00411	0.02054	-0.00391
	0.981	0.00769	0.0234	0.00109
	0.982	0.000536231	0.01125	0.00181
	0.983	0.00554	0.01768	-0.00177
	0.984	0.0084	0.01911	0.00252
	0.985	-0.00089372	0.01911	0.000378937
	0.986	0.00983	0.01554	0.00109
	0.987	0.00268	0.0184	-0.00248
	0.988	0.00769	0.01911	0.00252
	0.989	0.01126	0.01697	0.00109
	0.99	0.00411	0.02126	-0.00177
	0.991	0.0084	0.01983	0.00324
	0.992	0.0034	0.0184	-0.00248
	0.993	0.00411	0.02126	-0.0032
	0.994	0.00626	0.01554	0.00252
	0.995	0.0034	0.01554	-0.00177
	0.996	0.00626	0.02054	0.000378937
	0.997	0.00483	0.01339	-0.000336038
	0.998	0.00626	0.01911	-0.00248
	0.999	0.00983	0.01697	-0.000336038
	1	0.0034	0.01554	-0.00606
	1.001	0.00697	0.02126	0.00181
	1.002	0.00554	0.01411	-0.00177
	1.003	0.00483	0.02555	0.00109
	1.004	0.00697	0.01268	0.00109
	1.005	0.00697	0.0184	-0.0032
	1.006	0.00769	0.0184	0.00252
	1.007	0.00483	0.01411	-0.00177
	1.008	0.00912	0.02126	-0.000336038
	1.009	0.00411	0.0184	0.00395
	1.01	0.00268	0.01268	0.00109
	1.011	0.0084	0.01983	0.00324
	1.012	0.00268	0.0184	0.00181
	1.013	0.00912	0.02126	0.00109
	1.014	0.00769	0.01697	0.00252
	1.015	0.00483	0.01768	0.000378937
	1.016	0.0034	0.01625	0.00252
	1.017	0.00626	0.01697	-0.00248
	1.018	0.00411	0.01983	0.00109
	1.019	0.00411	0.01554	0.00467
	1.02	0.00197	0.01554	-0.0032
	1.021	0.00697	0.02197	0.00181
	1.022	0.00483	0.01768	-0.000336038
	1.023	0.00769	0.01697	-0.00105
	1.024	0.00554	0.01911	0.000378937
	1.025	0.0034	0.01554	-0.000336038
	1.026	0.01126	0.01697	-0.00105
	1.027	0.00554	0.01554	-0.00177
	1.028	0.00411	0.01554	0.00181
	1.029	0.00769	0.01339	-0.000336038
	1.03	0.00411	0.01697	-0.00606
	1.031	0.00697	0.01983	0.00252
	1.032	0.00411	0.01411	-0.00248
	1.033	0.00411	0.01768	-0.000336038
	1.034	0.00626	0.01339	0.00467
	1.035	0.0034	0.01339	-0.00248
	1.036	0.0034	0.01911	0.00109
	1.037	0.00125	0.01554	0.00109
	1.038	0.00697	0.01768	-0.00177
	1.039	0.00626	0.01411	-0.000336038
	1.04	0.00197	0.01554	0.000378937
	1.041	0.01055	0.01411	0.0061
	1.042	0.00554	0.01411	-0.00248
	1.043	0.00483	0.01983	0.00181
	1.044	0.00626	0.01268	0.00181
	1.045	0.00554	0.01268	-0.0032
	1.046	0.00626	0.01554	0.00252
	1.047	0.0034	0.01053	-0.00463
	1.048	0.00769	0.0184	-0.00391
	1.049	0.00483	0.0091	0.00109
	1.05	0.00125	0.01196	-0.00177
	1.051	0.0084	0.01625	-0.00105
	1.052	0.000536231	0.01482	-0.0032
	1.053	0.00554	0.01911	0.00181
	1.054	0.00626	0.01625	-0.00105
	1.055	0.00268	0.01625	-0.000336038
	1.056	0.00697	0.01625	0.00324
	1.057	0.0034	0.01125	-0.00105
	1.058	0.0034	0.01554	-0.000336038
	1.059	0.00912	0.01339	0.00109
	1.06	0.00268	0.01411	-0.00391
	1.061	0.00697	0.01625	-0.00177
	1.062	0.0034	0.01268	0.00109
	1.063	0.00626	0.01482	-0.00248
	1.064	0.0034	0.01411	0.00109
	1.065	-0.000178743	0.01268	-0.000336038
	1.066	0.0084	0.01339	0.00181
	1.067	0.00411	0.01411	-0.00105
	1.068	0.00411	0.01554	0.00181
	1.069	0.00697	0.01196	-0.000336038
	1.07	0.00411	0.01554	-0.00391
	1.071	0.0034	0.01411	0.00395
	1.072	0.00697	0.01196	-0.000336038
	1.073	0.00483	0.01983	0.00324
	1.074	0.00268	0.01339	0.00395
	1.075	0.00697	0.01196	-0.0032
	1.076	0.00697	0.01768	0.000378937
	1.077	0.00411	0.01411	0.000378937
	1.078	0.00697	0.01482	0.00181
	1.079	0.00626	0.01268	-0.00177
	1.08	0.0034	0.01411	-0.00248
	1.081	0.01055	0.01339	0.00324
	1.082	0.00268	0.00982	-0.00463
	1.083	0.00554	0.01411	0.00181
	1.084	0.00626	0.01053	0.00181
	1.085	0.00626	0.01411	-0.0032
	1.086	0.00554	0.01625	0.00395
	1.087	0.00554	0.01053	-0.00749
	1.088	0.0084	0.01554	0.00181
	1.089	0.00554	0.0091	0.00181
	1.09	0.00197	0.01339	0.00181
	1.091	0.00912	0.01554	0.00109
	1.092	0.00268	0.01554	-0.00177
	1.093	0.0034	0.01196	0.00109
	1.094	0.00769	0.01196	0.00109
	1.095	0.00197	0.01339	-0.000336038
	1.096	0.00697	0.01196	0.00324
	1.097	0.00626	0.0091	-0.00248
	1.098	0.00483	0.01411	0.000378937
	1.099	0.00626	0.00982	0.00252
	1.1	0.00411	0.01554	-0.0032
	1.101	0.00626	0.01482	0.00109
	1.102	0.0034	0.00982	0.000378937
	1.103	0.00769	0.01339	0.00109
	1.104	0.00626	0.01411	-0.00105
	1.105	0.00411	0.01268	0.00109
	1.106	0.00769	0.01196	0.000378937
	1.107	-0.000178743	0.01125	-0.0032
	1.108	0.00411	0.01411	-0.000336038
	1.109	0.00626	0.00982	-0.000336038
	1.11	0.0034	0.01268	-0.00391
	1.111	0.00626	0.01554	0.00252
	1.112	0.00197	0.0091	-0.000336038
	1.113	0.00483	0.01482	-0.00248
	1.114	0.00197	0.01053	0.00395
	1.115	0.0034	0.01053	-0.00177
	1.116	0.00769	0.01411	0.00109
	1.117	0.00268	0.00982	0.00109
	1.118	0.00626	0.01125	0.00109
	1.119	0.00626	0.01125	0.000378937
	1.12	0.00626	0.01053	-0.00177
	1.121	0.00697	0.01053	0.00181
	1.122	0.00554	0.00982	-0.00105
	1.123	0.00411	0.0184	0.00109
	1.124	0.00483	0.01053	0.00467
	1.125	0.00626	0.01268	-0.00463
	1.126	0.00697	0.01196	0.00181
	1.127	0.0034	0.0091	-0.00534
	1.128	0.00626	0.01268	-0.00248
	1.129	0.00626	0.00624	0.00252
	1.13	0.00197	0.01053	-0.00177
	1.131	0.00483	0.01268	0.00109
	1.132	0.00125	0.01053	0.000378937
	1.133	0.00411	0.01268	0.00109
	1.134	0.00554	0.01196	0.00109
	1.135	0.000536231	0.01196	-0.0032
	1.136	0.00411	0.01125	0.00324
	1.137	0.00769	0.0091	-0.00177
	1.138	0.00483	0.01411	0.00109
	1.139	0.00483	0.00982	0.000378937
	1.14	0.00411	0.01125	-0.000336038
	1.141	0.00483	0.01411	0.00109
	1.142	-0.000178743	0.01053	0.00181
	1.143	0.00626	0.01339	0.00252
	1.144	0.00483	0.00982	0.00109
	1.145	-0.000178743	0.0091	0.00109
	1.146	0.00912	0.01053	0.00109
	1.147	0.00197	0.00982	-0.00391
	1.148	0.00268	0.01196	0.00395
	1.149	0.00483	0.00696	-0.000336038
	1.15	0.0034	0.01268	-0.00248
	1.151	0.0084	0.01268	0.00324
	1.152	0.00125	0.00839	-0.00177
	1.153	0.00411	0.01196	0.00252
	1.154	0.00483	0.00839	0.00467
	1.155	0.00483	0.00982	-0.00177
	1.156	0.00554	0.01268	0.00109
	1.157	0.00268	0.0091	-0.000336038
	1.158	0.00411	0.01268	-0.00177
	1.159	0.00912	0.00982	0.00181
	1.16	-0.000178743	0.01053	-0.00248
	1.161	0.00554	0.00767	0.00395
	1.162	0.00554	0.00696	-0.00391
	1.163	0.00483	0.01554	0.00109
	1.164	0.00483	0.00839	0.00252
	1.165	0.00411	0.0091	-0.00248
	1.166	0.00483	0.01125	0.00181
	1.167	0.00483	0.00839	-0.00534
	1.168	0.00697	0.01053	-0.000336038
	1.169	0.00483	0.00481	0.00109
	1.17	0.00411	0.00839	0.000378937
	1.171	0.00912	0.01268	0.00109
	1.172	0.00483	0.00696	-0.000336038
	1.173	0.00268	0.00982	0.00467
	1.174	0.00483	0.00982	-0.000336038
	1.175	0.00411	0.01196	-0.00177
	1.176	0.00626	0.00982	0.00181
	1.177	0.00483	0.00696	-0.00105
	1.178	0.00554	0.01125	0.00181
	1.179	0.0034	0.00624	0.00109
	1.18	0.00697	0.00982	-0.00177
	1.181	0.00626	0.01053	0.00252
	1.182	-0.00375	0.00839	-0.000336038
	1.183	0.00697	0.0091	0.000378937
	1.184	0.00554	0.00767	-0.00177
	1.185	-0.000178743	0.00696	-0.00177
	1.186	0.00769	0.00839	0.00109
	1.187	0.00483	0.00839	-0.00248
	1.188	0.00411	0.00696	0.00324
	1.189	0.00769	0.00839	-0.00105
	1.19	0.00554	0.01196	-0.00248
	1.191	0.00268	0.01053	0.00467
	1.192	0.00197	0.00553	-0.00248
	1.193	0.00268	0.01268	0.00109
	1.194	0.00197	0.00553	0.00324
	1.195	0.00268	0.00696	-0.00177
	1.196	0.00411	0.01268	-0.000336038
	1.197	0.00125	0.00696	0.00109
	1.198	0.00554	0.00767	0.00109
	1.199	0.0084	0.00839	-0.000336038
	1.2	0.00268	0.00839	0.000378937
	1.201	0.00769	0.00696	0.0061
	1.202	0.00268	0.0091	-0.0032
	1.203	0.0034	0.01268	0.00181
	1.204	0.00697	0.00767	0.00109
	1.205	0.00554	0.0091	-0.0032
	1.206	0.00626	0.00982	0.00395
	1.207	0.00125	0.00481	-0.0032
	1.208	0.00697	0.01125	-0.000336038
	1.209	0.0034	0.00696	0.000378937
	1.21	0.00411	0.0091	-0.000336038
	1.211	0.00912	0.00982	0.00181
	1.212	0.000536231	0.00839	-0.0032
	1.213	0.00626	0.01196	0.00252
	1.214	0.00411	0.00982	0.00109
	1.215	0.00268	0.01125	-0.00177
	1.216	0.00697	0.00982	0.00181
	1.217	0.00554	0.00767	-0.00534
	1.218	0.00197	0.01268	0.00181
	1.219	0.00197	0.0041	0.00467
	1.22	0.00626	0.00767	-0.00248
	1.221	0.00483	0.0091	0.00109
	1.222	-0.00161	0.00338	-0.000336038
	1.223	0.00554	0.0091	0.00181
	1.224	0.00483	0.00839	0.000378937
	1.225	0.00197	0.00767	0.00252
	1.226	0.00912	0.00338	0.00181
	1.227	0.00125	0.00624	-0.00606
	1.228	0.00697	0.0091	-0.000336038
	1.229	0.00626	0.00481	-0.00177
	1.23	0.00554	0.00624	-0.0032
	1.231	0.00483	0.00767	0.00324
	1.232	0.0034	0.00267	-0.00248
	1.233	0.00411	0.00982	0.00252
	1.234	0.00411	0.00481	0.00109
	1.235	0.00554	0.00481	-0.00177
	1.236	0.0034	0.00982	0.00252
	1.237	0.00125	0.0041	-0.00105
	1.238	0.00769	0.00696	-0.00105
	1.239	0.00769	0.00553	-0.000336038
	1.24	0.00483	0.00624	-0.00105
	1.241	0.00769	0.00338	0.00467
	1.242	0.00197	0.00696	-0.0032
	1.243	0.00554	0.01339	-0.00105
	1.244	0.00554	0.00696	-0.00105
	1.245	0.00483	0.0091	-0.00105
	1.246	0.00626	0.01125	0.00324
	1.247	-0.000178743	0.00338	-0.00391
	1.248	0.00697	0.00982	0.00181
	1.249	0.0034	0.00195	-0.00105
	1.25	0.00125	0.00481	-0.00105
	1.251	0.00697	0.00767	0.00181
	1.252	0.000536231	0.00553	-0.00391
	1.253	0.00411	0.00839	0.00324
	1.254	0.00411	0.00624	-0.000336038
	1.255	0.00197	0.00839	0.00109
	1.256	0.00411	0.00696	0.00324
	1.257	0.000536231	0.00839	0.00109
	1.258	0.00483	0.01125	0.00109
	1.259	0.00268	0.00553	0.00109
	1.26	0.00268	0.01125	-0.00248
	1.261	0.00483	0.00839	-0.000336038
	1.262	-0.000178743	0.00338	0.00109
	1.263	0.0084	0.00839	0.00109
	1.264	0.0034	0.00553	0.000378937
	1.265	0.00125	0.00767	0.00109
	1.266	0.00626	0.00553	0.00181
	1.267	0.00268	0.00696	-0.00177
	1.268	0.0034	0.00839	0.00252
	1.269	0.00769	0.00481	-0.00105
	1.27	0.00626	0.0091	-0.00391
	1.271	0.00268	0.00481	0.00467
	1.272	0.00554	0.000521932	-0.000336038
	1.273	0.00554	0.00767	0.00252
	1.274	0.00411	0.00267	0.00109
	1.275	0.00197	0.00553	0.000378937
	1.276	0.00125	0.00767	0.00109
	1.277	0.00125	0.0041	-0.000336038
	1.278	0.00912	0.00982	-0.00105
	1.279	0.0084	0.00839	-0.00248
	1.28	0.00125	0.00624	0.000378937
	1.281	0.00554	0.00338	0.00395
	1.282	0.00411	0.00553	-0.0032
	1.283	0.00554	0.01053	0.00324
	1.284	0.0034	0.0041	0.000378937
	1.285	0.00268	0.00553	-0.00177
	1.286	0.00769	0.00696	-0.000336038
	1.287	0.00197	0.00267	-0.00534
	1.288	0.00697	0.0091	0.00181
	1.289	0.00125	0.00195	0.000378937
	1.29	0.00125	0.00338	-0.00105
	1.291	0.00411	0.0091	0.00181
	1.292	0.00125	0.00481	-0.00391
	1.293	0.0034	0.00839	0.00395
	1.294	0.0034	0.00267	-0.00177
	1.295	0.00197	0.00624	-0.000336038
	1.296	0.00411	0.00124	0.00324
	1.297	0.00268	0.00553	-0.0032
	1.298	0.00411	0.0091	0.00181
	1.299	0.0034	0.00124	0.000378937
	1.3	0.00411	0.0041	-0.00391
	1.301	0.00483	0.00839	-0.00177
	1.302	-0.00089372	0.00124	-0.0032
	1.303	0.00769	0.00696	-0.000336038
	1.304	-0.000178743	0.00696	-0.00248
	1.305	0.00411	0.00553	0.00109
	1.306	0.00769	0.000521932	0.00181
	1.307	0.00125	0.00696	-0.00391
	1.308	0.0034	0.0091	0.00181
	1.309	0.00697	0.00267	-0.00105
	1.31	0.00411	0.00982	-0.0032
	1.311	0.00554	0.00696	0.00324
	1.312	0.00197	0.00338	-0.00105
	1.313	0.0034	0.00982	-0.0032
	1.314	0.00554	0.00338	-0.000336038
	1.315	0.00268	0.00338	-0.00248
	1.316	0.00197	0.00696	0.00109
	1.317	-0.00089372	0.00338	0.000378937
	1.318	0.00554	0.00839	0.00109
	1.319	0.00769	0.00696	-0.000336038
	1.32	0.00125	0.00624	-0.000336038
	1.321	0.00697	0.0041	0.00395
	1.322	0.00411	0.00481	-0.00248
	1.323	0.00411	0.00696	0.00181
	1.324	0.0034	0.00195	0.00252
	1.325	0.0034	0.00839	-0.00177
	1.326	0.00554	0.00624	0.00395
	1.327	0.0034	0.00338	-0.00677
	1.328	0.00769	0.0091	-0.00105
	1.329	0.000536231	0.000521932	0.00109
	1.33	0.0034	0.00124	-0.00105
	1.331	0.00483	0.00624	0.000378937
	1.332	0.00411	0.00553	-0.00177
	1.333	0.00483	0.00553	0.0061
	1.334	0.00697	0.00195	0.00109
	1.335	-0.000178743	0.00696	0.00109
	1.336	0.00268	0.00338	0.00324
	1.337	0.0034	0.00553	-0.00248
	1.338	0.00554	0.00839	0.00324
	1.339	0.00197	0.00124	0.00324
	1.34	0.00483	0.00696	-0.00248
	1.341	0.00411	0.0091	0.00109
	1.342	0.000536231	0.00267	-0.00105
	1.343	0.00554	0.00624	-0.00177
	1.344	0.00411	0.00481	-0.00105
	1.345	-0.000178743	0.00624	0.00109
	1.346	0.00626	0.0041	0.000378937
	1.347	-0.000178743	0.00338	-0.00606
	1.348	0.00483	0.00982	0.00324
	1.349	0.00554	0.000521932	-0.00105
	1.35	0.00626	0.00839	-0.00177
	1.351	0.00697	0.00481	0.00181
	1.352	0.00125	0.00267	-0.0032
	1.353	0.00483	0.0091	0.000378937
	1.354	0.00411	0.00338	0.00109
	1.355	0.00626	0.00553	-0.00105
	1.356	0.00483	0.00696	0.00181
	1.357	-0.000178743	0.00481	-0.00177
	1.358	0.00626	0.00767	0.000378937
	1.359	0.00411	0.00624	-0.00105
	1.36	0.00411	0.00624	0.00252
	1.361	0.00554	0.00195	0.00324
	1.362	0.000536231	0.00267	-0.00606
	1.363	0.00626	0.0091	0.000378937
	1.364	0.00268	0.00195	-0.00177
	1.365	0.00268	0.00481	-0.00105
	1.366	0.00626	0.00696	0.00181
	1.367	-0.000178743	0.00195	-0.00677
	1.368	0.00983	0.00767	0.000378937
	1.369	0.00125	0.000521932	0.00324
	1.37	0.00268	0.00267	-0.00177
	1.371	0.0084	0.0041	0.00324
	1.372	0.0034	0.00195	-0.000336038
	1.373	0.00197	0.00481	0.00467
	1.374	0.0034	0.00338	-0.000336038
	1.375	0.00125	0.0091	0.00109
	1.376	0.0034	0.00839	0.00324
	1.377	0.0034	0.00481	-0.00177
	1.378	0.00554	0.00839	0.00252
	1.379	0.00268	0.00195	-0.000336038
	1.38	0.00268	0.00624	-0.0032
	1.381	0.0034	0.00696	0.00109
	1.382	0.00125	0.00195	-0.00105
	1.383	0.00626	0.00624	0.00109
	1.384	0.000536231	0.00267	-0.00248
	1.385	0.00197	0.00481	0.00252
	1.386	0.00483	0.00267	-0.000336038
	1.387	0.00411	0.00481	-0.00534
	1.388	0.00411	0.00839	0.00252
	1.389	0.0034	0.000521932	-0.000336038
	1.39	0.00697	0.00767	-0.00105
	1.391	0.00626	0.00267	0.00395
	1.392	0.00268	-0.000193043	-0.00534
	1.393	0.00197	0.00839	0.00109
	1.394	0.00411	0.000521932	0.00109
	1.395	0.0034	0.0041	0.000378937
	1.396	0.00125	0.00696	-0.000336038
	1.397	0.00125	0.00124	0.00252
	1.398	0.00912	0.00553	0.00109
	1.399	0.00411	0.00124	-0.000336038
	1.4	-0.000178743	0.00267	0.000378937
	1.401	0.00626	0.000521932	0.00181
	1.402	0.0034	0.00267	-0.00463
	1.403	0.00197	0.0091	0.00324
	1.404	0.0034	0.00124	0.00109
	1.405	0.00411	0.00481	-0.000336038
	1.406	0.00626	0.00124	0.00395
	1.407	0.00197	0.00338	-0.00463
	1.408	0.00769	0.00624	0.000378937
	1.409	0.00125	0.000521932	0.00109
	1.41	-0.00089372	0.00338	-0.00177
	1.411	0.00554	0.00481	0.00181
	1.412	-0.00161	0.00195	-0.00105
	1.413	0.00268	0.00553	0.00252
	1.414	0.00197	0.00267	-0.00105
	1.415	0.00125	0.00624	0.00109
	1.416	0.00268	0.0041	0.00252
	1.417	0.00197	0.00124	-0.00606
	1.418	0.00554	0.00481	0.00395
	1.419	-0.00089372	0.00124	0.00252
	1.42	0.00483	0.00553	-0.00248
	1.421	0.00197	0.00696	0.000378937
	1.422	-0.000178743	0.00124	-0.000336038
	1.423	0.0084	0.00481	0.00252
	1.424	0.0034	0.00267	-0.0032
	1.425	0.000536231	0.0041	-0.000336038
	1.426	0.0034	0.00338	0.000378937
	1.427	-0.00161	0.00338	-0.00463
	1.428	0.00411	0.0041	0.00395
	1.429	0.00268	-0.000193043	-0.00105
	1.43	0.00411	0.0091	-0.00177
	1.431	0.0034	0.00195	0.00252
	1.432	0.00483	-0.000193043	-0.0032
	1.433	0.0034	0.00696	-0.000336038
	1.434	0.00411	-0.00234	0.00109
	1.435	0.00411	0.00124	0.000378937
	1.436	0.00268	0.00624	0.000378937
	1.437	0.000536231	0.00338	-0.0032
	1.438	0.00697	0.0041	0.000378937
	1.439	0.00626	0.00267	-0.00105
	1.44	0.00411	0.00267	-0.00105
	1.441	0.00483	0.0041	0.00109
	1.442	0.00268	0.0041	-0.0032
	1.443	0.0034	0.01053	0.000378937
	1.444	0.000536231	0.00195	-0.00105
	1.445	0.0034	0.00481	-0.00463
	1.446	0.00554	0.00267	-0.000336038
	1.447	0.00483	0.00195	-0.00463
	1.448	0.00697	0.00696	-0.000336038
	1.449	-0.000178743	-0.00591	0.00109
	1.45	0.00483	0.00338	-0.00177
	1.451	0.00411	0.00267	0.000378937
	1.452	-0.00232	0.00338	-0.0032
	1.453	0.00411	0.00553	0.00395
	1.454	0.00197	-0.00090802	-0.00177
	1.455	0.00197	0.00696	-0.00105
	1.456	0.00411	0.00267	0.00395
	1.457	0.00268	0.00338	-0.00105
	1.458	0.00268	0.00696	0.00395
	1.459	-0.00375	-0.00090802	-0.000336038
	1.46	0.000536231	0.00481	-0.00177
	1.461	0.00411	0.00553	-0.000336038
	1.462	-0.00161	0.000521932	-0.000336038
	1.463	0.00626	0.00553	-0.00177
	1.464	-0.000178743	0.00338	-0.00248
	1.465	0.00125	0.00267	-0.00177
	1.466	0.00697	0.00124	0.00181
	1.467	0.00125	0.00839	-0.00391
	1.468	0.0034	0.0041	0.00395
	1.469	0.00197	-0.00162	-0.00105
	1.47	0.00554	0.00624	-0.00177
	1.471	0.00268	0.00267	0.00252
	1.472	0.00483	-0.00090802	-0.00248
	1.473	0.00411	0.00553	0.00395
	1.474	0.000536231	-0.000193043	0.00181
	1.475	0.00483	0.00338	-0.00177
	1.476	-0.000178743	0.00624	0.00109
	1.477	0.000536231	0.00267	-0.0032
	1.478	0.00554	0.00195	0.00109
	1.479	0.00483	0.00195	-0.00248
	1.48	0.00125	0.00338	-0.000336038
	1.481	0.00554	0.00267	0.00252
	1.482	0.00411	0.00267	-0.00248
	1.483	0.00411	0.00624	0.00395
	1.484	0.00483	-0.00162	-0.00177
	1.485	0.00483	0.00481	-0.000336038
	1.486	0.00125	0.00195	0.00181
	1.487	0.0034	0.00481	-0.00391
	1.488	0.00411	0.00553	0.00252
	1.489	-0.000178743	-0.00377	-0.00177
	1.49	0.00197	0.00338	-0.000336038
	1.491	0.00554	0.00195	0.00181
	1.492	-0.000178743	0.00124	-0.000336038
	1.493	0.00483	0.00696	0.00395
	1.494	0.00268	-0.000193043	-0.00248
	1.495	0.00125	0.0091	0.00109
	1.496	0.00411	0.00338	0.00395
	1.497	0.0034	0.00338	-0.00177
	1.498	0.00197	0.0041	0.00109
	1.499	-0.00161	-0.000193043	0.00109
	1.5	0.0034	0.00481	-0.000336038
	1.501	0.00483	0.00267	0.00181
	1.502	-0.00161	0.00124	0.00109
	1.503	0.00554	0.00267	0.00181
	1.504	-0.000178743	0.000521932	-0.00248
	1.505	-0.000178743	0.00338	0.00181
	1.506	0.00125	0.00124	0.000378937
	1.507	0.00197	0.00267	-0.00105
	1.508	0.00626	0.0041	0.00252
	1.509	0.00125	0.00195	-0.00177
	1.51	0.00483	0.00624	0.00109
	1.511	0.00125	0.00195	0.00395
	1.512	0.00411	0.00267	-0.00105
	1.513	0.0034	0.00553	-0.00105
	1.514	-0.00161	-0.000193043	0.000378937
	1.515	0.00554	0.00553	-0.0032
	1.516	-0.000178743	0.0041	-0.00248
	1.517	-0.000178743	0.00124	-0.00177
	1.518	0.00626	0.00338	0.00181
	1.519	0.00554	0.00267	-0.00391
	1.52	0.00411	0.0041	-0.00177
	1.521	0.00626	0.00124	0.00395
	1.522	0.0034	0.00124	-0.00248
	1.523	0.00626	0.00553	0.00252
	1.524	-0.00089372	-0.00162	-0.000336038
	1.525	0.00483	0.00338	-0.00105
	1.526	0.00125	0.00338	0.00467
	1.527	0.00197	0.00124	-0.00606
	1.528	0.00697	0.00696	0.000378937
	1.529	-0.000178743	-0.00090802	0.00109
	1.53	0.00197	0.00553	-0.00177
	1.531	0.00411	0.00267	0.000378937
	1.532	-0.000178743	0.00124	-0.00105
	1.533	0.0034	0.00124	0.00252
	1.534	0.0034	0.00124	-0.00105
	1.535	0.00125	0.00624	-0.000336038
	1.536	0.0034	0.00124	0.00181
	1.537	0.00197	0.00267	-0.00534
	1.538	0.00411	0.00553	0.00467
	1.539	0.00268	0.00267	0.00109
	1.54	0.00197	0.00553	0.000378937
	1.541	0.00483	0.00696	0.00252
	1.542	0.00125	0.00124	-0.00248
	1.543	0.00626	0.00338	-0.000336038
	1.544	-0.000178743	0.00338	-0.00391
	1.545	0.00197	0.0041	0.00109
	1.546	0.00483	0.00124	-0.00177
	1.547	-0.00232	0.00481	-0.0032
	1.548	0.00411	0.00195	0.00395
	1.549	0.00483	0.00124	-0.0032
	1.55	0.00697	0.0041	-0.00105
	1.551	0.00268	0.00124	0.00467
	1.552	0.00197	0.00124	-0.00177
	1.553	0.00554	0.00767	0.00109
	1.554	-0.00089372	-0.000193043	-0.000336038
	1.555	0.00554	0.00124	0.000378937
	1.556	0.00125	0.00338	0.00252
	1.557	0.00125	0.00267	-0.000336038
	1.558	0.00411	0.00338	0.00252
	1.559	0.00197	0.00124	-0.00463
	1.56	-0.000178743	0.00267	0.00324
	1.561	0.0034	-0.000193043	0.00467
	1.562	0.0034	0.00124	-0.00391
	1.563	0.00626	0.00338	-0.000336038
	1.564	-0.000178743	-0.00234	-0.000336038
	1.565	0.00554	0.00267	-0.00248
	1.566	0.00125	0.00195	0.000378937
	1.567	0.000536231	0.00195	-0.00606
	1.568	0.00983	0.00338	-0.00105
	1.569	-0.000178743	-0.00090802	0.000378937
	1.57	0.00197	0.00553	0.00109
	1.571	0.00411	0.00195	-0.000336038
	1.572	0.00125	0.00124	-0.00248
	1.573	0.00483	0.00267	0.00324
	1.574	0.00411	0.00124	-0.00248
	1.575	0.00125	0.00624	-0.00105
	1.576	0.00197	0.00481	0.00324
	1.577	0.00125	0.00267	-0.00177
	1.578	0.00197	0.00767	0.00252
	1.579	0.000536231	0.00195	0.00109
	1.58	0.00411	0.00481	-0.0032
	1.581	-0.000178743	0.0041	0.00395
	1.582	-0.00089372	-0.00090802	0.00109
	1.583	0.00483	0.00195	0.00109
	1.584	-0.000178743	-0.00090802	-0.00248
	1.585	-0.00089372	0.00195	0.00109
	1.586	0.00697	0.00124	0.00109
	1.587	-0.000178743	0.00267	-0.00463
	1.588	0.0034	0.0041	-0.000336038
	1.589	0.00483	-0.00090802	-0.00177
	1.59	0.00554	0.00696	-0.00105
	1.591	0.00197	0.00124	0.00181
	1.592	0.00268	-0.00162	-0.0032
	1.593	0.00554	0.00624	-0.000336038
	1.594	-0.000178743	0.000521932	-0.000336038
	1.595	0.0034	0.00195	0.00109
	1.596	0.00197	0.00267	0.000378937
	1.597	-0.00161	0.00124	-0.000336038
	1.598	0.00554	0.00124	0.00252
	1.599	0.0034	0.00124	-0.00391
	1.6	-0.000178743	0.00267	-0.00105
	1.601	0.00411	0.000521932	0.00252
	1.602	-0.000178743	0.00124	-0.0032
	1.603	0.00197	0.0041	0.00467
	1.604	0.00268	-0.00162	-0.00391
	1.605	0.00697	0.00481	-0.000336038
	1.606	0.00197	0.000521932	0.00252
	1.607	0.00197	0.00195	-0.00534
	1.608	0.00769	0.00338	-0.000336038
	1.609	-0.000178743	-0.00162	-0.00105
	1.61	0.00125	0.00267	-0.00177
	1.611	0.00411	0.00124	-0.000336038
	1.612	-0.000178743	0.00124	-0.0032
	1.613	0.00125	0.0041	0.00467
	1.614	0.00125	-0.000193043	-0.00177
	1.615	0.0034	0.00553	0.00181
	1.616	0.00268	0.00124	0.00252
	1.617	-0.000178743	-0.00090802	-0.000336038
	1.618	0.00125	0.00553	0.00109
	1.619	-0.00161	-0.000193043	0.00109
	1.62	0.00411	0.00481	-0.00177
	1.621	0.00197	0.00696	-0.00105
	1.622	0.00125	0.0041	-0.000336038
	1.623	0.00554	0.00267	0.00109
	1.624	0.00125	0.00267	-0.00177
	1.625	0.00268	0.00338	0.00109
	1.626	0.00483	0.000521932	0.000378937
	1.627	0.00125	0.00267	-0.00248
	1.628	0.00483	0.00267	-0.000336038
	1.629	0.00125	-0.00234	0.00324
	1.63	0.00411	0.00553	-0.00105
	1.631	0.00197	0.00124	0.00252
	1.632	-0.00089372	0.00195	-0.00463
	1.633	0.00554	0.00481	0.00109
	1.634	-0.000178743	0.00124	0.00109
	1.635	0.00483	-0.00090802	0.00252
	1.636	0.000536231	0.0041	0.00181
	1.637	0.00197	0.00124	-0.00177
	1.638	0.00626	-0.000193043	0.00181
	1.639	0.00554	0.00195	-0.00534
	1.64	0.00411	0.00124	0.00109
	1.641	0.00626	-0.000193043	0.00252
	1.642	0.0034	0.00481	-0.0032
	1.643	0.00411	0.00338	0.00467
	1.644	0.000536231	-0.00090802	-0.00248
	1.645	0.00483	0.00338	0.00181
	1.646	0.00268	0.000521932	0.00252
	1.647	-0.000178743	-0.000193043	-0.00677
	1.648	0.00626	0.00553	0.00324
	1.649	0.00125	-0.00234	-0.00105
	1.65	0.00125	0.0041	-0.000336038
	1.651	0.00554	0.00124	-0.000336038
	1.652	-0.00161	0.00195	0.00181
	1.653	0.00411	0.0041	0.0061
	1.654	-0.00161	0.00195	-0.00105
	1.655	0.00411	0.00624	0.00181
	1.656	0.0034	-0.000193043	0.00252
	1.657	-0.000178743	0.0041	-0.00248
	1.658	0.00268	0.00338	0.00324
	1.659	-0.00232	0.000521932	0.000378937
	1.66	0.00411	0.0041	0.00109
	1.661	0.00268	0.00338	-0.000336038
	1.662	-0.00304	0.00124	0.00109
	1.663	0.00483	0.00124	0.000378937
	1.664	-0.000178743	-0.00162	-0.00177
	1.665	0.00125	0.0041	0.00109
	1.666	0.00554	0.00124	0.00109
	1.667	0.0034	0.00338	-0.00463
	1.668	0.00483	0.00338	0.00252
	1.669	0.00125	0.000521932	-0.00105
	1.67	0.00626	0.00696	-0.000336038
	1.671	0.00411	0.00267	0.00252
	1.672	0.00483	0.000521932	-0.0032
	1.673	0.00626	0.00267	0.00109
	1.674	-0.0059	0.00267	0.000378937
	1.675	0.00483	0.00195	-0.000336038
	1.676	0.00197	0.0041	0.000378937
	1.677	-0.00089372	0.000521932	-0.00177
	1.678	0.00626	0.00124	0.00181
	1.679	0.00125	0.00124	-0.00248
	1.68	0.00197	0.00195	0.00181
	1.681	0.00268	-0.000193043	-0.00105
	1.682	0.00411	0.00267	-0.0032
	1.683	0.00268	0.0041	0.00252
	1.684	0.00268	-0.00162	-0.00105
	1.685	0.00411	0.0041	-0.000336038
	1.686	0.00197	-0.00234	0.00181
	1.687	0.00125	-0.00090802	-0.0032
	1.688	0.00626	0.00267	0.00252
	1.689	-0.00161	-0.00305	-0.00177
	1.69	0.00125	0.00338	0.000378937
	1.691	0.00983	0.00338	-0.00177
	1.692	0.000536231	0.00267	-0.00177
	1.693	0.0034	0.0041	0.00467
	1.694	0.00268	-0.00090802	-0.000336038
	1.695	0.00554	0.0041	0.00324
	1.696	0.00268	0.00124	0.00252
	1.697	0.00197	0.00338	-0.00248
	1.698	0.00411	0.00481	0.00109
	1.699	-0.00232	-0.00162	-0.00105
	1.7	0.00411	0.00338	-0.00105
	1.701	0.0034	-0.000193043	0.00109
	1.702	0.000536231	0.000521932	-0.00105
	1.703	0.00769	0.00267	0.000378937
	1.704	0.00268	0.00267	-0.00248
	1.705	0.00197	0.00267	0.00109
	1.706	0.00197	-0.00090802	0.000378937
	1.707	0.00197	0.00124	-0.00463
	1.708	0.00411	0.000521932	0.00324
	1.709	0.000536231	-0.00162	-0.000336038
	1.71	0.00626	0.00624	-0.00105
	1.711	0.00411	0.000521932	0.00109
	1.712	0.00125	-0.000193043	-0.00177
	1.713	0.00554	0.00124	-0.000336038
	1.714	-0.00161	-0.00090802	0.00109
	1.715	0.00197	0.00195	-0.000336038
	1.716	0.00268	0.00267	-0.000336038
	1.717	0.00125	0.00124	-0.000336038
	1.718	0.00554	0.00124	0.00395
	1.719	-0.00089372	0.00124	-0.00534
	1.72	0.00411	0.0041	0.000378937
	1.721	0.00411	0.00124	0.00109
	1.722	0.00411	-0.000193043	-0.0032
	1.723	0.00411	0.00338	0.00395
	1.724	0.000536231	0.000521932	-0.00248
	1.725	0.00411	0.00553	-0.00177
	1.726	0.00483	-0.000193043	0.00181
	1.727	0.00268	0.000521932	-0.00606
	1.728	0.00697	0.00124	0.00109
	1.729	-0.00089372	-0.00234	-0.00177
	1.73	0.00125	0.00338	-0.000336038
	1.731	0.0034	0.00124	-0.00177
	1.732	0.00125	-0.000193043	-0.00177
	1.733	0.0034	-0.000193043	0.00181
	1.734	0.00268	-0.000193043	-0.0032
	1.735	0.00268	0.00839	0.00252
	1.736	-0.00089372	0.000521932	0.00395
	1.737	0.000536231	0.00338	-0.0032
	1.738	0.00769	0.00553	0.00395
	1.739	-0.00089372	-0.00234	-0.00177
	1.74	0.00411	0.00481	0.000378937
	1.741	0.00197	0.0041	0.00181
	1.742	-0.00089372	0.00124	-0.00248
	1.743	0.00554	0.0041	0.00109
	1.744	0.000536231	0.00124	-0.00463
	1.745	0.00125	0.000521932	0.000378937
	1.746	0.00411	-0.00162	-0.000336038
	1.747	0.00125	0.00195	-0.00105
	1.748	0.000536231	0.00338	0.00395
	1.749	0.00268	-0.00234	-0.0032
	1.75	0.00483	0.00696	-0.00105
	1.751	0.00268	0.000521932	0.00181
	1.752	0.00268	-0.00305	-0.000336038
	1.753	0.00197	0.00553	0.00109
	1.754	-0.000178743	-0.00090802	-0.00177
	1.755	0.00554	0.00338	0.000378937
	1.756	0.00197	0.00267	-0.00248
	1.757	0.00125	-0.00162	0.00252
	1.758	0.00554	-0.000193043	0.00181
	1.759	0.00411	-0.000193043	-0.00391
	1.76	0.000536231	0.00267	0.00252
	1.761	0.00125	0.000521932	0.000378937
	1.762	0.00268	0.00338	-0.0032
	1.763	0.00483	0.00267	0.00252
	1.764	0.000536231	-0.00162	0.000378937
	1.765	0.00483	0.000521932	0.00109
	1.766	0.00125	0.000521932	0.00109
	1.767	0.00125	-0.000193043	-0.0032
	1.768	0.0084	0.00124	0.00324
	1.769	-0.00161	-0.00234	-0.00105
	1.77	0.00411	0.00338	0.00181
	1.771	0.00411	-0.000193043	0.00181
	1.772	0.000536231	0.000521932	-0.00105
	1.773	0.00197	-0.000193043	0.00467
	1.774	-0.00089372	-0.00162	-0.00177
	1.775	0.00125	0.00624	0.00109
	1.776	0.000536231	0.00124	0.00181
	1.777	0.0034	0.00195	-0.00177
	1.778	0.00197	0.0041	0.00252
	1.779	-0.00161	-0.00162	0.000378937
	1.78	0.00268	0.00267	-0.00177
	1.781	0.00411	0.00267	-0.000336038
	1.782	0.00125	-0.00162	0.00109
	1.783	0.00554	0.00267	0.000378937
	1.784	-0.000178743	-0.00090802	-0.00463
	1.785	0.00125	0.00195	0.00252
	1.786	0.00411	-0.00305	-0.00177
	1.787	0.00197	0.00195	-0.00463
	1.788	0.00483	0.00124	0.00181
	1.789	0.00125	-0.00234	-0.0032
	1.79	0.00769	0.00767	-0.000336038
	1.791	0.00197	-0.00090802	0.000378937
	1.792	0.00268	0.00195	-0.00177
	1.793	0.00626	0.00481	-0.00105
	1.794	-0.00161	-0.00162	-0.0032
	1.795	0.00483	0.000521932	0.00252
	1.796	0.000536231	0.000521932	-0.00177
	1.797	0.00125	0.000521932	0.00109
	1.798	0.00411	0.000521932	0.000378937
	1.799	0.00411	0.00195	-0.00391
	1.8	-0.000178743	0.00267	0.000378937
	1.801	0.00125	-0.00234	0.00252
	1.802	0.00483	0.00195	-0.00177
	1.803	0.00125	0.00195	0.00181
	1.804	-0.000178743	0.00124	-0.00248
	1.805	0.00626	0.0041	0.00109
	1.806	0.00268	0.00124	0.00109
	1.807	0.0034	0.000521932	-0.00248
	1.808	0.0034	0.00124	0.000378937
	1.809	-0.00089372	0.000521932	-0.00463
	1.81	-0.00089372	0.00338	-0.000336038
	1.811	0.00268	-0.00234	-0.000336038
	1.812	-0.000178743	0.000521932	-0.00248
	1.813	0.0034	0.000521932	0.00395
	1.814	0.000536231	0.00195	-0.00391
	1.815	0.00197	0.00624	0.00109
	1.816	0.000536231	-0.000193043	0.00395
	1.817	0.00411	0.000521932	-0.00248
	1.818	0.00411	0.00267	0.00181
	1.819	-0.00089372	0.000521932	-0.00105
	1.82	0.00483	0.00553	-0.00177
	1.821	-0.00089372	0.000521932	0.000378937
	1.822	0.0034	0.00124	0.00252
	1.823	0.00411	0.00267	0.00252
	1.824	-0.00161	0.00267	-0.00463
	1.825	0.00197	0.00267	0.00324
	1.826	0.0034	-0.00234	-0.00105
	1.827	0.000536231	0.00124	-0.00105
	1.828	0.0034	-0.000193043	0.00324
	1.829	-0.00232	-0.00448	-0.0032
	1.83	0.00554	0.00624	0.000378937
	1.831	-0.000178743	-0.00234	0.00109
	1.832	0.00125	0.00124	-0.00105
	1.833	0.00197	0.00481	0.00181
	1.834	-0.00375	-0.00090802	0.00109
	1.835	0.00626	0.00195	-0.000336038
	1.836	-0.00232	0.00195	-0.0032
	1.837	0.000536231	0.00338	-0.00105
	1.838	0.00483	-0.00162	0.000378937
	1.839	0.00197	-0.000193043	-0.00391
	1.84	0.0034	0.00195	0.00324
	1.841	0.00411	-0.000193043	0.00109
	1.842	0.0034	0.00195	-0.00105
	1.843	0.00197	0.00267	-0.00105
	1.844	-0.000178743	-0.000193043	-0.000336038
	1.845	0.00411	0.00481	0.00109
	1.846	0.00125	0.00195	0.00109
	1.847	-0.000178743	0.00124	-0.00677
	1.848	0.00483	0.000521932	0.00181
	1.849	-0.000178743	-0.00234	-0.00177
	1.85	0.0034	0.00124	0.000378937
	1.851	0.00411	-0.00162	-0.00248
	1.852	-0.000178743	-0.000193043	-0.000336038
	1.853	0.00268	0.00124	0.00324
	1.854	0.00125	0.00195	-0.0032
	1.855	0.00125	0.00696	0.00324
	1.856	-0.00304	-0.00234	0.00181
	1.857	0.00411	0.0041	-0.00105
	1.858	0.0034	0.00267	0.00181
	1.859	-0.00089372	-0.00162	-0.00177
	1.86	0.00268	0.00481	-0.000336038
	1.861	0.0034	0.000521932	0.00109
	1.862	-0.00089372	0.00267	-0.000336038
	1.863	0.00554	0.00124	-0.00177
	1.864	-0.000178743	0.00267	-0.00391
	1.865	0.00125	0.00481	0.00324
	1.866	0.00411	-0.00377	-0.00248
	1.867	0.000536231	0.00124	-0.00177
	1.868	0.00268	0.000521932	0.00252
	1.869	-0.000178743	-0.00234	-0.0032
	1.87	0.00483	0.0041	0.00109
	1.871	0.000536231	-0.000193043	0.00109
	1.872	0.00268	0.00195	-0.00248
	1.873	0.00483	0.000521932	0.000378937
	1.874	-0.00304	-0.00234	-0.000336038
	1.875	0.00411	0.00124	0.00181
	1.876	-0.00232	-0.000193043	-0.00177
	1.877	0.0034	0.00124	-0.000336038
	1.878	0.0034	-0.000193043	-0.00105
	1.879	-0.000178743	0.00267	-0.00534
	1.88	0.000536231	0.00338	0.00467
	1.881	0.00125	-0.00377	0.00109
	1.882	0.00125	0.00124	-0.0032
	1.883	0.000536231	0.00195	0.00109
	1.884	-0.000178743	-0.00305	-0.00248
	1.885	0.00697	0.00124	0.00181
	1.886	0.00197	-0.00162	0.00109
	1.887	-0.00161	0.00124	-0.00391
	1.888	0.00554	0.00267	0.00252
	1.889	-0.00089372	-0.00305	-0.00105
	1.89	0.00268	0.00338	0.00538
	1.891	0.00197	0.00124	-0.00248
	1.892	0.00268	0.00267	0.000378937
	1.893	0.00197	0.00195	0.00324
	1.894	0.00197	0.00195	-0.00463
	1.895	0.00197	0.0041	0.00324
	1.896	0.00268	-0.00377	0.00109
	1.897	0.00268	0.00267	-0.0032
	1.898	0.00268	0.00338	0.00109
	1.899	-0.000178743	-0.00162	-0.000336038
	1.9	0.00197	0.0041	0.00109
	1.901	-0.000178743	0.00124	0.000378937
	1.902	0.000536231	-0.000193043	0.000378937
	1.903	0.00483	0.00267	0.00324
	1.904	0.00197	0.000521932	-0.0032
	1.905	0.00411	0.00124	0.00324
	1.906	0.00483	-0.0052	0.00109
	1.907	0.00411	0.0041	0.000378937
	1.908	0.00411	-0.00234	0.00181
	1.909	0.00125	-0.000193043	-0.00463
	1.91	0.00626	0.00481	-0.00105
	1.911	0.000536231	-0.00234	0.000378937
	1.912	0.00197	0.000521932	-0.00177
	1.913	0.00483	0.00338	0.00324
	1.914	0.00125	-0.00090802	-0.00105
	1.915	0.00626	0.000521932	0.000378937
	1.916	-0.00161	-0.00090802	-0.000336038
	1.917	0.00268	-0.000193043	0.00324
	1.918	0.00697	-0.000193043	0.00324
	1.919	0.00197	-0.00162	-0.00248
	1.92	0.00626	0.00267	0.00467
	1.921	0.00197	-0.00090802	-0.000336038
	1.922	0.00697	0.00267	0.00109
	1.923	0.0034	0.00195	0.00109
	1.924	-0.00089372	-0.00305	-0.00248
	1.925	0.00697	0.00124	0.00181
	1.926	0.000536231	-0.00162	-0.000336038
	1.927	0.00197	0.000521932	-0.00391
	1.928	0.00483	0.00338	-0.000336038
	1.929	-0.00232	-0.00162	-0.00177
	1.93	0.00197	0.00124	-0.000336038
	1.931	0.00483	-0.00305	0.000378937
	1.932	0.0034	0.00124	-0.000336038
	1.933	0.00268	-0.000193043	0.00395
	1.934	0.00411	-0.00090802	-0.00105
	1.935	0.00411	0.00338	0.00467
	1.936	0.00125	-0.00162	0.00252
	1.937	0.00197	0.00267	-0.00177
	1.938	0.00268	0.00124	0.00395
	1.939	-0.00161	0.000521932	0.00252
	1.94	0.00626	0.00195	0.00109
	1.941	0.00125	0.000521932	0.00109
	1.942	-0.000178743	0.00338	-0.000336038
	1.943	0.00197	0.000521932	0.00181
	1.944	-0.00375	0.00195	-0.00677
	1.945	0.00483	0.00124	0.00252
	1.946	0.00268	-0.0052	-0.00177
	1.947	0.000536231	0.000521932	-0.000336038
	1.948	0.00125	-0.000193043	0.00324
	1.949	0.00197	-0.00090802	-0.0032
	1.95	0.00483	0.00696	-0.00105
	1.951	0.000536231	-0.00090802	0.000378937
	1.952	0.00268	-0.00162	-0.000336038
	1.953	0.00411	0.0041	-0.000336038
	1.954	0.00125	-0.000193043	-0.00105
	1.955	0.00697	0.00267	-0.000336038
	1.956	-0.00161	-0.000193043	-0.000336038
	1.957	-0.000178743	0.00338	0.00181
	1.958	0.00197	-0.00162	0.00109
	1.959	0.00268	0.00124	-0.00391
	1.96	0.00554	0.00267	0.00109
	1.961	0.00268	-0.00377	-0.00105
	1.962	0.00125	0.00338	-0.0032
	1.963	0.00411	0.000521932	0.00252
	1.964	-0.00089372	-0.00090802	-0.0032
	1.965	0.00268	0.00124	0.00181
	1.966	-0.00089372	-0.00090802	0.00109
	1.967	0.00411	0.00195	-0.00177
	1.968	0.00626	-0.000193043	0.000378937
	1.969	-0.00089372	-0.00305	-0.00105
	1.97	0.0034	0.00124	0.000378937
	1.971	0.0034	-0.00090802	-0.0032
	1.972	0.00197	-0.000193043	-0.000336038
	1.973	0.00411	0.000521932	0.00252
	1.974	0.00411	0.00267	-0.00105
	1.975	0.00483	0.00195	0.000378937
	1.976	0.000536231	0.000521932	0.00181
	1.977	0.0034	0.00553	0.000378937
	1.978	0.000536231	0.00267	0.00252
	1.979	-0.00375	-0.00162	-0.00105
	1.98	0.00411	0.0041	0.00181
	1.981	-0.00089372	0.000521932	-0.00248
	1.982	-0.00161	-0.00162	0.00109
	1.983	0.0034	0.00124	-0.00248
	1.984	-0.00304	0.00195	-0.00248
	1.985	0.00197	0.00267	0.00467
	1.986	0.00268	-0.00377	-0.00391
	1.987	0.00125	0.00481	-0.000336038
	1.988	0.000536231	-0.00090802	0.00252
	1.989	0.00197	0.000521932	-0.0032
	1.99	0.00626	0.00338	0.00109
	1.991	0.00197	-0.00377	-0.00105
	1.992	0.00268	-0.000193043	-0.00177
	1.993	0.00268	0.0041	0.000378937
	1.994	-0.00089372	0.000521932	0.000378937
	1.995	0.00268	0.00124	0.00324
	1.996	-0.00161	-0.00234	-0.00463
	1.997	0.00125	0.00124	-0.000336038
[truncated: 2,003 more rows]

## Sheet: Figure 1c (ii)
		Ar Normalised Exit Flux
	Time (s)	m/z 28	m/z 32	m/z 44
	0	0.000104417	0.000755014	0.00214
	0.001	0.000104417	0.000755014	0.00214
	0.002	-0.00311	0.00638	-0.00349
	0.003	0.00171	-0.00406	-0.00268
	0.004	0.000104417	-0.00165	0.00294
	0.005	-0.00231	0.00236	-0.00268
	0.006	0.00412	-0.000851398	0.00214
	0.007	-0.00391	-4.81931e-05	0.000530116
	0.008	-0.00391	-4.81931e-05	-0.00349
	0.009	0.00332	-0.00165	-0.00027309
	0.01	-0.0015	-0.00406	-0.00188
	0.011	0.000104417	0.00156	0.00294
	0.012	-0.0015	0.00316	-0.00268
	0.013	-0.00231	-0.00165	-0.00027309
	0.014	0.00171	0.00477	0.00294
	0.015	0.00412	0.00477	-0.00429
	0.016	0.00492	0.000755014	0.000530116
	0.017	-0.00311	0.0112	0.00294
	0.018	0.00251	0.00557	0.00455
	0.019	0.00492	0.01361	0.00856
	0.02	0.00171	0.01441	0.00535
	0.021	0.00733	0.01441	0.01258
	0.022	0.00573	0.02646	0.0174
	0.023	0.00332	0.02565	0.01981
	0.024	0.00894	0.0361	0.02704
	0.025	0.00894	0.03851	0.03266
	0.026	0.00653	0.04252	0.0431
	0.027	0.01055	0.05216	0.04471
	0.028	0.00733	0.05617	0.05033
	0.029	0.01296	0.06742	0.05916
	0.03	0.01537	0.06662	0.06157
	0.031	0.01697	0.07304	0.07442
	0.032	0.01376	0.08669	0.08085
	0.033	0.01858	0.08187	0.08486
	0.034	0.0242	0.09232	0.10012
	0.035	0.01456	0.10035	0.10333
	0.036	0.0242	0.10597	0.11699
	0.037	0.0234	0.10517	0.12181
	0.038	0.02259	0.10517	0.13305
	0.039	0.02741	0.11882	0.13787
	0.04	0.02259	0.11641	0.13867
	0.041	0.02741	0.11962	0.16437
	0.042	0.02982	0.13006	0.16518
	0.043	0.03223	0.12524	0.16999
	0.044	0.02902	0.13649	0.18043
	0.045	0.02581	0.13247	0.18284
	0.046	0.03625	0.13568	0.19328
	0.047	0.02902	0.14211	0.20453
	0.048	0.03143	0.14532	0.20533
	0.049	0.03705	0.15014	0.21658
	0.05	0.03304	0.14291	0.2222
	0.051	0.03063	0.14853	0.22541
	0.052	0.03384	0.15255	0.23023
	0.053	0.03625	0.15175	0.23987
	0.054	0.03866	0.15335	0.25272
	0.055	0.03545	0.15014	0.25272
	0.056	0.03785	0.15014	0.26798
	0.057	0.03464	0.16138	0.26798
	0.058	0.04589	0.15576	0.26717
	0.059	0.04267	0.16379	0.27842
	0.06	0.03625	0.16379	0.27842
	0.061	0.04508	0.15496	0.28484
	0.062	0.04026	0.15898	0.29368
	0.063	0.04267	0.15817	0.28484
	0.064	0.04428	0.1654	0.29528
	0.065	0.04026	0.15898	0.2985
	0.066	0.04428	0.15657	0.30492
	0.067	0.04348	0.16379	0.30733
	0.068	0.04107	0.15737	0.31215
	0.069	0.0483	0.1646	0.31456
	0.07	0.04508	0.15175	0.31616
	0.071	0.04749	0.15094	0.32661
	0.072	0.04428	0.15737	0.32259
	0.073	0.04669	0.15416	0.32821
	0.074	0.0483	0.15255	0.32821
	0.075	0.04508	0.14934	0.32982
	0.076	0.0483	0.15416	0.33785
	0.077	0.04749	0.15255	0.33062
	0.078	0.04267	0.15335	0.33785
	0.079	0.04749	0.15416	0.33624
	0.08	0.04749	0.14693	0.33544
	0.081	0.05231	0.14693	0.34347
	0.082	0.0491	0.15094	0.33865
	0.083	0.0483	0.14291	0.33624
	0.084	0.04749	0.14372	0.34829
	0.085	0.04669	0.15496	0.34508
	0.086	0.05151	0.14211	0.34829
	0.087	0.0483	0.1397	0.34588
	0.088	0.04589	0.14211	0.34829
	0.089	0.0499	0.14211	0.34749
	0.09	0.04508	0.13649	0.35552
	0.091	0.05151	0.14131	0.35552
	0.092	0.04669	0.1405	0.3499
	0.093	0.0499	0.13328	0.36114
	0.094	0.04669	0.14372	0.35552
	0.095	0.04749	0.13328	0.35552
	0.096	0.0499	0.12926	0.3515
	0.097	0.04508	0.13649	0.35231
	0.098	0.05151	0.12765	0.35552
	0.099	0.04669	0.13006	0.35953
	0.1	0.04348	0.13328	0.34668
	0.101	0.05472	0.12283	0.35552
	0.102	0.0499	0.12605	0.35552
	0.103	0.04508	0.12524	0.35231
	0.104	0.0499	0.12846	0.34427
	0.105	0.0499	0.11721	0.35311
	0.106	0.04428	0.12123	0.35231
	0.107	0.04589	0.12043	0.35231
	0.108	0.04669	0.12043	0.34909
	0.109	0.04669	0.11561	0.3507
	0.11	0.04589	0.11159	0.34749
	0.111	0.04589	0.11159	0.35391
	0.112	0.04267	0.11882	0.35391
	0.113	0.0491	0.114	0.34829
	0.114	0.05151	0.1132	0.34829
	0.115	0.04589	0.114	0.35231
	0.116	0.0499	0.11721	0.35391
	0.117	0.04589	0.114	0.34508
	0.118	0.04508	0.10597	0.34106
	0.119	0.04669	0.1148	0.34427
	0.12	0.04187	0.10035	0.33544
	0.121	0.04669	0.10517	0.34829
	0.122	0.04589	0.10195	0.33544
	0.123	0.04428	0.10276	0.34427
	0.124	0.04348	0.10757	0.34829
	0.125	0.04348	0.10597	0.33785
	0.126	0.0499	0.09874	0.34668
	0.127	0.04589	0.09633	0.33785
	0.128	0.04348	0.09794	0.33946
	0.129	0.0499	0.09713	0.33223
	0.13	0.04187	0.09232	0.33544
	0.131	0.04508	0.09954	0.32982
	0.132	0.04348	0.09794	0.32901
	0.133	0.04428	0.09151	0.3242
	0.134	0.04026	0.09151	0.33062
	0.135	0.04107	0.0891	0.32982
	0.136	0.04669	0.08991	0.33785
	0.137	0.03705	0.09794	0.32741
	0.138	0.04669	0.08509	0.32098
	0.139	0.04669	0.09071	0.32661
	0.14	0.03464	0.08589	0.32098
	0.141	0.04669	0.08428	0.32741
	0.142	0.03866	0.08428	0.32259
	0.143	0.04428	0.08107	0.32179
	0.144	0.04508	0.09151	0.31616
	0.145	0.03946	0.08669	0.31054
	0.146	0.04107	0.07947	0.32179
	0.147	0.03785	0.07866	0.31456
	0.148	0.04107	0.07465	0.31215
	0.149	0.04026	0.08107	0.32179
	0.15	0.04026	0.07465	0.31215
	0.151	0.04107	0.07143	0.31777
	0.152	0.03705	0.07866	0.31295
	0.153	0.03866	0.07706	0.30412
	0.154	0.04348	0.07786	0.31375
	0.155	0.03866	0.07304	0.30251
	0.156	0.04267	0.07545	0.30171
	0.157	0.04187	0.07304	0.29689
	0.158	0.04267	0.06983	0.29528
	0.159	0.04187	0.07465	0.30331
	0.16	0.04107	0.06581	0.2985
	0.161	0.04187	0.06902	0.2993
	0.162	0.03464	0.07143	0.30331
	0.163	0.04508	0.0626	0.2993
	0.164	0.03866	0.06983	0.29769
	0.165	0.03063	0.06742	0.29368
	0.166	0.04026	0.0634	0.29287
	0.167	0.03304	0.06501	0.29127
	0.168	0.03545	0.06421	0.28324
	0.169	0.03785	0.06662	0.28404
	0.17	0.03625	0.0618	0.28163
	0.171	0.03785	0.0626	0.28805
	0.172	0.03545	0.06099	0.28324
	0.173	0.03946	0.05296	0.28966
	0.174	0.03946	0.06501	0.28324
	0.175	0.03705	0.05537	0.27681
	0.176	0.04107	0.05376	0.28805
	0.177	0.03304	0.06099	0.2736
	0.178	0.03384	0.05617	0.28002
	0.179	0.03625	0.05858	0.27681
	0.18	0.03304	0.05778	0.26075
	0.181	0.04187	0.05537	0.27601
	0.182	0.03464	0.05617	0.26798
	0.183	0.03705	0.04975	0.26717
	0.184	0.03785	0.05537	0.2744
	0.185	0.03464	0.05055	0.26878
	0.186	0.03545	0.05376	0.26717
	0.187	0.03143	0.04975	0.26476
	0.188	0.03464	0.04573	0.26798
	0.189	0.03545	0.05617	0.26878
	0.19	0.03143	0.04332	0.25191
	0.191	0.03384	0.04654	0.26717
	0.192	0.03143	0.04895	0.26476
	0.193	0.03464	0.05136	0.25432
	0.194	0.03545	0.05136	0.25994
	0.195	0.02982	0.04573	0.25272
	0.196	0.03705	0.05296	0.25272
	0.197	0.03063	0.04895	0.25191
	0.198	0.03304	0.04493	0.25593
	0.199	0.03223	0.05216	0.25272
	0.2	0.03304	0.04252	0.25031
	0.201	0.03464	0.04573	0.25673
	0.202	0.02902	0.04413	0.24709
	0.203	0.03625	0.03851	0.25111
	0.204	0.03143	0.04172	0.2487
	0.205	0.02741	0.04172	0.24469
	0.206	0.03384	0.04091	0.2479
	0.207	0.02902	0.04091	0.24067
	0.208	0.02581	0.03931	0.24629
	0.209	0.03304	0.04252	0.24228
	0.21	0.03143	0.0361	0.24147
	0.211	0.03304	0.04091	0.23746
	0.212	0.02822	0.04091	0.23184
	0.213	0.03063	0.03449	0.23585
	0.214	0.03063	0.04252	0.23826
	0.215	0.03223	0.0377	0.23505
	0.216	0.03063	0.0361	0.23665
	0.217	0.0242	0.03931	0.23665
	0.218	0.03384	0.03529	0.23103
	0.219	0.02822	0.03449	0.23424
	0.22	0.02741	0.03369	0.22461
	0.221	0.03545	0.03288	0.2238
	0.222	0.02581	0.03369	0.22621
	0.223	0.02741	0.03288	0.23505
	0.224	0.02822	0.03931	0.22862
	0.225	0.02902	0.03047	0.22862
	0.226	0.03223	0.0361	0.22943
	0.227	0.02822	0.03288	0.22461
	0.228	0.02661	0.02806	0.22139
	0.229	0.02741	0.0361	0.2222
	0.23	0.02741	0.02646	0.21818
	0.231	0.02741	0.02806	0.2238
	0.232	0.02982	0.03288	0.21818
	0.233	0.03384	0.03288	0.21336
	0.234	0.03223	0.03288	0.21818
	0.235	0.02741	0.02967	0.21256
	0.236	0.03063	0.03288	0.21497
	0.237	0.02822	0.02967	0.21256
	0.238	0.02741	0.02646	0.21738
	0.239	0.03223	0.03288	0.21336
	0.24	0.02581	0.02485	0.21256
	0.241	0.02822	0.02806	0.21336
	0.242	0.02661	0.03128	0.20935
	0.243	0.02661	0.02565	0.20935
	0.244	0.02581	0.02726	0.21176
	0.245	0.0242	0.02887	0.20453
	0.246	0.03304	0.02646	0.20854
	0.247	0.0242	0.02405	0.21336
	0.248	0.02661	0.02164	0.20373
	0.249	0.02902	0.03047	0.20292
	0.25	0.02018	0.02164	0.20453
	0.251	0.02661	0.02485	0.20854
	0.252	0.02902	0.02485	0.1981
	0.253	0.02741	0.01762	0.20614
	0.254	0.02741	0.02646	0.19971
	0.255	0.0234	0.02405	0.20132
	0.256	0.02822	0.02164	0.20614
	0.257	0.01858	0.02405	0.1981
	0.258	0.02741	0.01923	0.20292
	0.259	0.02259	0.02405	0.19328
	0.26	0.02179	0.02164	0.19168
	0.261	0.02581	0.02003	0.1981
	0.262	0.02018	0.02164	0.19971
	0.263	0.02661	0.01923	0.19168
	0.264	0.02982	0.02485	0.19409
	0.265	0.025	0.01682	0.18927
	0.266	0.0242	0.02244	0.1981
	0.267	0.02099	0.02084	0.18525
	0.268	0.02581	0.01762	0.18927
	0.269	0.02581	0.02003	0.18766
	0.27	0.0242	0.01521	0.18525
	0.271	0.025	0.01762	0.19409
	0.272	0.01938	0.01843	0.19088
	0.273	0.02661	0.01762	0.18445
	0.274	0.02581	0.02003	0.18445
	0.275	0.02259	0.01923	0.18766
	0.276	0.02661	0.01521	0.18766
	0.277	0.0242	0.01602	0.18606
	0.278	0.02661	0.01923	0.18927
	0.279	0.02259	0.02164	0.18124
	0.28	0.0234	0.01441	0.18365
	0.281	0.02259	0.01762	0.17883
	0.282	0.02099	0.01762	0.17481
	0.283	0.02259	0.01361	0.17642
	0.284	0.0234	0.01843	0.17562
	0.285	0.02018	0.01923	0.17321
	0.286	0.02581	0.01602	0.17803
	0.287	0.01858	0.01521	0.17642
	0.288	0.01858	0.01762	0.1724
	0.289	0.0234	0.01843	0.17803
	0.29	0.01938	0.0128	0.17481
	0.291	0.0234	0.01441	0.16999
	0.292	0.02099	0.01682	0.16678
	0.293	0.02259	0.00879	0.1716
	0.294	0.02018	0.02244	0.16999
	0.295	0.02018	0.0128	0.16999
	0.296	0.02581	0.01843	0.17883
	0.297	0.01617	0.01682	0.1716
	0.298	0.02581	0.01361	0.1716
	0.299	0.02099	0.01923	0.17321
	0.3	0.01777	0.012	0.16518
	0.301	0.02581	0.012	0.1724
	0.302	0.01938	0.0112	0.16437
	0.303	0.02099	0.012	0.16919
	0.304	0.02259	0.01762	0.1708
	0.305	0.02018	0.0112	0.16678
	0.306	0.02099	0.0128	0.16999
	0.307	0.01697	0.01361	0.16036
	0.308	0.02099	0.0112	0.16196
	0.309	0.01777	0.01682	0.16357
	0.31	0.02018	0.00477	0.16196
	0.311	0.01858	0.012	0.16116
	0.312	0.02179	0.01361	0.16196
	0.313	0.0242	0.0128	0.16116
	0.314	0.0242	0.0112	0.15554
	0.315	0.01777	0.01361	0.15473
	0.316	0.0234	0.01762	0.15473
	0.317	0.01697	0.01039	0.15233
	0.318	0.02018	0.0112	0.16036
	0.319	0.02099	0.01682	0.15473
	0.32	0.01617	0.01039	0.14831
	0.321	0.01938	0.0112	0.15795
	0.322	0.01777	0.0112	0.15152
	0.323	0.0234	0.00879	0.15152
	0.324	0.02099	0.00879	0.15393
	0.325	0.01777	0.0128	0.14831
	0.326	0.0242	0.01039	0.14992
	0.327	0.01456	0.00638	0.1467
	0.328	0.01777	0.00879	0.14992
	0.329	0.01938	0.012	0.14269
	0.33	0.01938	0.00879	0.1451
	0.331	0.01858	0.01361	0.15393
	0.332	0.01938	0.0112	0.14911
	0.333	0.02259	0.00718	0.1459
	0.334	0.02179	0.012	0.14349
	0.335	0.02099	0.00718	0.14188
	0.336	0.0242	0.00959	0.14831
	0.337	0.01777	0.01039	0.14349
	0.338	0.02099	0.00477	0.14992
	0.339	0.01858	0.01039	0.1459
	0.34	0.01617	0.01039	0.13787
	0.341	0.02179	0.00959	0.14188
	0.342	0.01537	0.00959	0.14028
	0.343	0.01858	0.00397	0.14429
	0.344	0.01938	0.01361	0.14188
	0.345	0.01777	0.00638	0.14429
	0.346	0.01697	0.012	0.14992
	0.347	0.01858	0.00879	0.13787
	0.348	0.01858	0.00638	0.13626
	0.349	0.01456	0.01441	0.13626
	0.35	0.01777	0.00316	0.13546
	0.351	0.01697	0.00879	0.13867
	0.352	0.01777	0.00879	0.13466
	0.353	0.02018	0.00638	0.13466
	0.354	0.01858	0.01039	0.13948
	0.355	0.01215	0.00798	0.13867
	0.356	0.02259	0.00798	0.13466
	0.357	0.01537	0.00557	0.12662
	0.358	0.01537	0.00316	0.13948
	0.359	0.01537	0.00798	0.13626
	0.36	0.01697	0.00477	0.12984
	0.361	0.01537	0.00718	0.13867
	0.362	0.01617	0.0112	0.12582
	0.363	0.02259	0.00718	0.12743
	0.364	0.01215	0.00718	0.13385
	0.365	0.01376	0.00798	0.12662
	0.366	0.02018	0.00798	0.13305
	0.367	0.01215	0.00397	0.12502
	0.368	0.01376	0.00638	0.12341
	0.369	0.01858	0.00798	0.12422
	0.37	0.01215	0.00156	0.13225
	0.371	0.01456	0.00879	0.13225
	0.372	0.01296	0.00557	0.12502
	0.373	0.01456	0.00156	0.12984
	0.374	0.01537	0.00798	0.12181
	0.375	0.01697	0.00156	0.12662
	0.376	0.01456	0.00397	0.12743
	0.377	0.01296	0.00879	0.12181
	0.378	0.01938	0.00397	0.12502
	0.379	0.01617	0.01039	0.12903
	0.38	0.01456	0.00718	0.12181
	0.381	0.01858	0.00638	0.12582
	0.382	0.01215	0.00316	0.11859
	0.383	0.01456	0.00477	0.12181
	0.384	0.01537	0.0128	0.121
	0.385	0.01777	0.00316	0.11538
	0.386	0.01697	0.00477	0.12261
	0.387	0.01215	0.00718	0.11297
	0.388	0.01296	0.00397	0.12181
	0.389	0.01376	0.00879	0.12261
	0.39	0.01376	0.000755014	0.11538
	0.391	0.01456	0.00316	0.11699
	0.392	0.01215	0.00718	0.11618
	0.393	0.01777	0.00316	0.11859
	0.394	0.01697	0.00879	0.11859
	0.395	0.01055	0.00236	0.11618
	0.396	0.01858	0.00798	0.121
	0.397	0.01296	0.00477	0.11538
	0.398	0.01617	0.00156	0.1194
	0.399	0.01537	0.01039	0.11538
	0.4	0.01858	0.00316	0.11377
	0.401	0.01135	0.00798	0.11618
	0.402	0.00974	0.00718	0.11056
	0.403	0.01617	-4.81931e-05	0.10976
	0.404	0.01456	0.00638	0.11458
	0.405	0.01135	0.00397	0.11137
	0.406	0.01697	0.00156	0.11699
	0.407	0.00814	0.000755014	0.10815
	0.408	0.01456	0.00557	0.11377
	0.409	0.01456	0.00557	0.11056
	0.41	0.01296	-4.81931e-05	0.11538
	0.411	0.01215	0.00718	0.10815
	0.412	0.01055	0.00316	0.10655
	0.413	0.01376	-0.000851398	0.11297
	0.414	0.01135	0.00959	0.10815
	0.415	0.01456	0.00397	0.10574
	0.416	0.01296	0.00397	0.10815
	0.417	0.00814	0.00879	0.10896
	0.418	0.01697	0.00236	0.10976
	0.419	0.01376	0.00477	0.10414
	0.42	0.01135	0.00316	0.10253
	0.421	0.01456	0.00397	0.10815
	0.422	0.00894	0.00316	0.10173
	0.423	0.01055	-4.81931e-05	0.10494
	0.424	0.01296	0.00718	0.10012
	0.425	0.01376	-0.00246	0.10655
	0.426	0.01537	0.00316	0.10735
	0.427	0.01135	0.00477	0.10173
	0.428	0.01376	-0.000851398	0.10735
	0.429	0.00974	0.00477	0.10253
	0.43	0.01296	-0.000851398	0.10012
	0.431	0.01055	0.000755014	0.10655
	0.432	0.00653	0.00236	0.10494
	0.433	0.01376	0.00236	0.09852
	0.434	0.01135	0.00477	0.10333
	0.435	0.00894	0.00236	0.10012
	0.436	0.01296	0.00397	0.10092
	0.437	0.01215	0.00557	0.0953
	0.438	0.01135	0.00236	0.10574
	0.439	0.00894	0.00879	0.09771
	0.44	0.01055	0.000755014	0.0953
	0.441	0.01135	0.00397	0.10494
	0.442	0.00894	0.00638	0.09771
	0.443	0.01617	-4.81931e-05	0.10012
	0.444	0.00814	0.00236	0.09852
	0.445	0.00974	-0.000851398	0.0953
	0.446	0.01537	0.00397	0.10092
	0.447	0.01215	0.00316	0.09771
	0.448	0.01296	0.00156	0.10012
	0.449	0.01215	0.00236	0.09611
	0.45	0.00894	-0.00567	0.0953
	0.451	0.01055	0.00477	0.09771
	0.452	0.01055	0.00156	0.09048
	0.453	0.01055	0.000755014	0.09691
	0.454	0.00894	0.00718	0.0937
	0.455	0.01215	0.00156	0.08807
	0.456	0.01215	0.00236	0.0953
	0.457	0.00653	0.00638	0.09129
	0.458	0.01296	0.00156	0.0945
	0.459	0.00814	0.00236	0.0937
	0.46	0.00733	0.00316	0.0937
	0.461	0.01376	-4.81931e-05	0.09691
	0.462	0.01055	-4.81931e-05	0.09209
	0.463	0.00974	0.000755014	0.0945
	0.464	0.01215	0.00638	0.08727
	0.465	0.00814	-0.00165	0.0937
	0.466	0.00894	0.00236	0.09048
	0.467	0.00894	0.00477	0.08647
	0.468	0.01055	-4.81931e-05	0.09129
	0.469	0.00974	0.00718	0.08807
	0.47	0.01376	-0.00246	0.08567
	0.471	0.00974	0.00156	0.0953
	0.472	0.00733	0.00638	0.08807
	0.473	0.01135	0.00156	0.08888
	0.474	0.01215	0.00477	0.08567
	0.475	0.01215	0.00156	0.08727
	0.476	0.01135	0.00477	0.09289
	0.477	0.01135	-4.81931e-05	0.08647
	0.478	0.01135	0.00236	0.09129
	0.479	0.01376	0.00718	0.08567
	0.48	0.01376	0.000755014	0.08165
	0.481	0.01296	0.00397	0.08567
	0.482	0.00733	0.00557	0.08406
	0.483	0.01135	0.00316	0.07763
	0.484	0.00974	0.00397	0.08486
	0.485	0.00653	0.00236	0.08085
	0.486	0.01456	0.00316	0.08406
	0.487	0.00332	0.000755014	0.08245
	0.488	0.00814	0.00316	0.08647
	0.489	0.00894	0.00477	0.08486
	0.49	0.01055	-0.00246	0.08486
	0.491	0.01055	0.00316	0.08406
	0.492	0.00974	0.000755014	0.07442
	0.493	0.00814	0.00156	0.08647
	0.494	0.00653	0.00879	0.08245
	0.495	0.00974	-0.00165	0.07522
	0.496	0.01135	0.00156	0.07844
	0.497	0.00814	0.00316	0.07844
	0.498	0.01215	-0.00246	0.08085
	0.499	0.00894	0.00477	0.08085
	0.5	0.00814	0.000755014	0.07362
	0.501	0.01055	0.00397	0.08165
	0.502	0.00412	0.00156	0.07924
	0.503	0.00653	0.00236	0.07924
	0.504	0.00974	0.00477	0.07844
	0.505	0.01215	-0.00165	0.07603
	0.506	0.00894	0.00397	0.08406
	0.507	0.00814	-4.81931e-05	0.07603
	0.508	0.00814	-4.81931e-05	0.07924
	0.509	0.00653	0.00236	0.07844
	0.51	0.01135	-0.00647	0.07442
	0.511	0.00653	0.00316	0.07844
	0.512	0.00733	0.00156	0.07603
	0.513	0.01456	0.00397	0.08085
	0.514	0.00894	0.00236	0.07683
	0.515	0.00733	-0.00246	0.07683
	0.516	0.00974	0.00397	0.07121
	0.517	0.00894	0.000755014	0.06719
	0.518	0.01135	0.00316	0.07442
	0.519	0.00733	0.00397	0.07683
	0.52	0.00814	0.000755014	0.07121
	0.521	0.00894	0.00156	0.07522
	0.522	0.00492	0.00477	0.06719
	0.523	0.01215	0.000755014	0.07362
	0.524	0.00251	0.00156	0.07522
	0.525	0.00492	0.00156	0.07121
	0.526	0.01055	0.00156	0.0688
	0.527	0.00573	-0.00165	0.0696
	0.528	0.00814	0.00397	0.07362
	0.529	0.01055	0.00316	0.0696
	0.53	0.00653	-0.000851398	0.068
	0.531	0.00814	0.00638	0.07522
	0.532	0.00733	0.00156	0.06719
	0.533	0.00894	-0.00165	0.07603
	0.534	0.00492	0.00477	0.07281
	0.535	0.01296	-4.81931e-05	0.068
	0.536	0.00894	0.000755014	0.0696
	0.537	0.00251	0.000755014	0.068
	0.538	0.01296	0.000755014	0.068
	0.539	0.00653	0.00236	0.068
	0.54	0.00492	-0.000851398	0.06478
	0.541	0.01055	0.00236	0.0688
	0.542	0.00573	-0.000851398	0.06719
	0.543	0.00733	0.00236	0.07121
	0.544	0.00573	0.00638	0.06719
	0.545	0.00814	-0.00246	0.06559
	0.546	0.00653	0.00477	0.07041
	0.547	0.00492	0.00156	0.06398
	0.548	0.01055	-4.81931e-05	0.07041
	0.549	0.00412	0.00638	0.07041
	0.55	0.00653	-0.00647	0.05916
	0.551	0.00733	0.00316	0.06639
	0.552	0.000104417	0.00156	0.06719
	0.553	0.01135	0.000755014	0.0696
	0.554	0.00332	0.00236	0.068
	0.555	0.00573	0.000755014	0.06639
	0.556	0.01135	0.00557	0.06639
	0.557	0.00653	-4.81931e-05	0.06398
	0.558	0.00653	-4.81931e-05	0.0688
	0.559	0.01055	0.00316	0.05996
	0.56	0.00814	-0.00165	0.06478
	0.561	0.00894	0.00397	0.06559
	0.562	0.00492	0.00397	0.05996
	0.563	0.01215	-0.000851398	0.06237
	0.564	0.00733	0.00316	0.06157
	0.565	0.00894	0.00397	0.06318
	0.566	0.01376	0.00156	0.06398
	0.567	0.00412	-0.00246	0.06157
	0.568	0.01055	0.00397	0.06318
	0.569	0.01055	0.00156	0.05756
	0.57	0.00974	-0.00326	0.06398
	0.571	0.00814	0.00397	0.06398
	0.572	0.00412	0.000755014	0.05675
	0.573	0.00814	-0.00165	0.06639
	0.574	0.00332	0.00236	0.06157
	0.575	0.00653	-0.00406	0.05675
	0.576	0.00653	-0.000851398	0.06237
	0.577	0.00171	0.00397	0.05836
	0.578	0.01055	-0.00246	0.06157
	0.579	0.00733	0.000755014	0.05836
	0.58	0.00653	-4.81931e-05	0.06077
	0.581	0.00894	0.00477	0.05916
	0.582	0.00251	-0.00326	0.05836
	0.583	0.00653	0.00236	0.05756
	0.584	0.00492	0.00798	0.05836
	0.585	0.01296	-0.00246	0.05836
	0.586	0.00573	0.00156	0.06077
	0.587	0.00733	0.00156	0.05515
	0.588	0.00974	-0.00406	0.05836
	0.589	0.00332	0.00156	0.05916
	0.59	0.00814	-0.00326	0.05756
	0.591	0.00251	-4.81931e-05	0.06157
	0.592	0.00171	-4.81931e-05	0.05595
	0.593	0.00974	-4.81931e-05	0.05836
	0.594	0.00733	0.00156	0.05836
	0.595	0.00733	-4.81931e-05	0.05836
	0.596	0.01055	0.00638	0.05836
	0.597	0.00653	0.000755014	0.05434
	0.598	0.00974	0.00316	0.05756
	0.599	0.01055	0.00477	0.05274
	0.6	0.00733	-0.00246	0.05515
	0.601	0.00653	0.000755014	0.06237
	0.602	0.00653	0.00236	0.05274
	0.603	0.00974	-0.00246	0.05274
	0.604	0.00251	0.00156	0.05675
	0.605	0.00332	0.000755014	0.05675
	0.606	0.00653	0.00156	0.05515
	0.607	0.00251	-4.81931e-05	0.05033
	0.608	0.00492	0.00477	0.05836
	0.609	0.00492	-4.81931e-05	0.04952
	0.61	0.00332	-0.00165	0.05595
	0.611	0.00653	0.00236	0.05675
	0.612	0.00653	0.00316	0.04792
	0.613	0.00814	-4.81931e-05	0.05756
	0.614	0.00251	0.00557	0.05033
	0.615	0.00894	-0.00406	0.05515
	0.616	0.00653	-4.81931e-05	0.05113
	0.617	0.00171	0.00236	0.05033
	0.618	0.00894	-4.81931e-05	0.05274
	0.619	0.00573	0.00156	0.05274
	0.62	0.00492	0.000755014	0.04471
	0.621	0.00733	-0.00165	0.05193
	0.622	0.00251	-0.00165	0.05113
	0.623	0.00412	0.00236	0.05193
	0.624	0.00573	0.00557	0.05033
	0.625	0.00814	-0.00326	0.05193
	0.626	0.00653	-4.81931e-05	0.05515
	0.627	0.00412	0.000755014	0.04551
	0.628	0.00573	0.00236	0.05274
	0.629	0.00492	0.00557	0.04711
	0.63	0.00733	-0.00728	0.04792
	0.631	0.00412	0.000755014	0.05434
	0.632	0.00332	0.00156	0.05113
	0.633	0.00894	0.000755014	0.05354
	0.634	0.00412	0.000755014	0.04711
	0.635	0.00733	-4.81931e-05	0.04952
	0.636	0.00733	0.00477	0.05113
	0.637	0.00412	-0.000851398	0.04631
	0.638	0.00894	0.000755014	0.05515
	0.639	0.000907622	0.00316	0.04792
	0.64	0.00573	-0.00326	0.04631
	0.641	0.00573	0.000755014	0.04872
	0.642	0.00733	0.000755014	0.04551
	0.643	0.00814	-0.00406	0.04792
	0.644	0.00251	0.00236	0.04711
	0.645	0.00171	-0.000851398	0.04872
	0.646	0.00974	0.00236	0.04471
	0.647	0.00251	-0.00246	0.0439
	0.648	0.00733	0.000755014	0.04792
	0.649	0.00653	0.000755014	0.04792
	0.65	0.00332	-0.00567	0.04631
	0.651	0.00412	0.00477	0.04792
	0.652	0.00171	-0.000851398	0.04551
	0.653	0.00733	-0.00165	0.04551
	0.654	-0.0015	0.00316	0.0439
	0.655	0.00653	-0.00326	0.0431
	0.656	0.00573	0.00236	0.04872
	0.657	0.00171	0.00397	0.04551
	0.658	0.00814	-0.00326	0.05033
	0.659	0.00332	0.00156	0.04471
	0.66	0.00412	-0.00165	0.04069
	0.661	0.00492	0.000755014	0.0423
	0.662	0.00251	0.000755014	0.04471
	0.663	0.00894	-0.000851398	0.04471
	0.664	0.00412	0.00557	0.0423
	0.665	0.00573	-0.00246	0.0439
	0.666	0.00412	0.00236	0.04872
	0.667	0.00412	0.000755014	0.03989
	0.668	0.00492	-0.00165	0.0439
	0.669	0.00492	0.00638	0.04149
	0.67	0.00412	-0.00567	0.0423
	0.671	0.00171	0.000755014	0.0439
	0.672	0.00492	0.000755014	0.0423
	0.673	0.00814	0.00156	0.04471
	0.674	0.00573	-4.81931e-05	0.04069
	0.675	0.00412	0.00316	0.04149
	0.676	0.00573	0.00316	0.0423
	0.677	0.00573	-0.00246	0.03989
	0.678	0.00492	0.000755014	0.04711
	0.679	0.00412	0.00718	0.03828
	0.68	0.00733	-0.00406	0.03908
	0.681	0.00412	0.000755014	0.0439
	0.682	0.00492	0.00156	0.03828
	0.683	0.00814	-4.81931e-05	0.03989
	0.684	0.000907622	0.000755014	0.03908
	0.685	0.00492	0.000755014	0.03667
	0.686	0.00573	0.00156	0.03828
	0.687	0.00251	-0.00246	0.03828
	0.688	0.00733	0.00156	0.04069
	0.689	0.00332	0.00477	0.03748
	0.69	0.00171	-0.00567	0.0423
	0.691	0.00251	0.00397	0.03989
	0.692	0.00251	-4.81931e-05	0.03426
	0.693	0.00653	-0.00406	0.03908
	0.694	0.00171	0.00316	0.03748
	0.695	0.00814	-0.00326	0.03667
	0.696	0.00492	-0.000851398	0.04149
	0.697	0.00171	0.00236	0.03908
	0.698	0.01135	-0.000851398	0.03748
	0.699	0.00412	0.00236	0.03989
	0.7	0.00412	0.000755014	0.03587
	0.701	0.00653	0.00316	0.04069
	0.702	0.00171	-0.00246	0.03587
	0.703	0.00492	0.00316	0.04069
	0.704	0.00251	0.00156	0.03828
	0.705	0.00573	-0.00487	0.03908
	0.706	0.00653	0.00156	0.03989
	0.707	0.00171	-0.000851398	0.03667
	0.708	0.00412	-0.00165	0.03908
	0.709	0.00412	0.00397	0.03748
	0.71	0.00412	-0.00647	0.03989
	0.711	0.00251	-0.000851398	0.04069
	0.712	0.00171	-4.81931e-05	0.03507
	0.713	0.00974	-0.000851398	0.03748
	0.714	0.00492	0.00156	0.03667
	0.715	0.00332	-4.81931e-05	0.03748
	0.716	0.00733	0.00397	0.03748
	0.717	0.00251	0.000755014	0.03346
	0.718	0.00492	0.00156	0.04069
	0.719	0.00251	0.00316	0.03266
	0.72	0.00653	-0.00246	0.03587
	0.721	0.00251	0.00236	0.03667
	0.722	0.00733	0.000755014	0.03507
	0.723	0.00894	-0.000851398	0.03667
	0.724	0.00251	0.00316	0.03266
	0.725	0.00412	-0.00165	0.03587
	0.726	0.00814	-4.81931e-05	0.03587
	0.727	0.000907622	-0.000851398	0.03426
	0.728	0.00412	-4.81931e-05	0.03828
	0.729	0.00492	0.000755014	0.03667
	0.73	0.00171	-0.00246	0.03426
	0.731	0.00251	0.00156	0.03346
	0.732	0.00251	-0.00246	0.02704
	0.733	0.00573	-0.00246	0.03587
	0.734	-0.0015	0.00236	0.03426
	0.735	0.00492	-0.00246	0.03507
	0.736	0.000907622	-4.81931e-05	0.03667
	0.737	-0.00231	-4.81931e-05	0.03426
	0.738	0.00653	-4.81931e-05	0.03587
	0.739	0.00171	0.00156	0.03266
	0.74	0.00171	0.000755014	0.03346
	0.741	0.00814	0.00236	0.03105
	0.742	0.00492	-0.000851398	0.02864
	0.743	0.00573	0.000755014	0.03587
	0.744	0.000104417	0.00477	0.03105
	0.745	0.00814	-0.00406	0.03587
	0.746	0.00492	0.00397	0.03426
	0.747	0.00492	0.00236	0.02864
	0.748	0.00492	0.000755014	0.03346
	0.749	0.000104417	0.00236	0.03025
	0.75	0.00653	-0.00246	0.03105
	0.751	0.000907622	0.00316	0.03266
	0.752	0.00251	-4.81931e-05	0.03346
	0.753	0.00653	0.00156	0.03266
	0.754	0.00492	-0.000851398	0.03346
	0.755	0.00412	-0.00165	0.03346
	0.756	0.00492	0.00638	0.03266
	0.757	0.00251	-0.00165	0.02784
	0.758	0.00653	-4.81931e-05	0.03346
	0.759	0.00171	0.00156	0.02704
	0.76	0.00653	-0.00246	0.02945
	0.761	0.00171	0.00236	0.03346
	0.762	0.000104417	0.00236	0.02945
	0.763	0.00894	-4.81931e-05	0.03186
	0.764	0.00492	0.00156	0.03105
	0.765	0.00251	-0.000851398	0.03266
	0.766	0.00733	0.000755014	0.03025
	0.767	0.00251	-0.00246	0.03105
	0.768	0.00573	0.00397	0.03186
	0.769	0.00171	0.00156	0.02543
	0.77	0.00332	-0.00246	0.03186
	0.771	0.00171	0.00557	0.02945
	0.772	0.00412	-0.000851398	0.02623
	0.773	0.00251	-0.00246	0.03426
	0.774	-0.00069879	0.00156	0.02784
	0.775	0.00412	-0.00165	0.02784
	0.776	0.000907622	-4.81931e-05	0.03266
	0.777	0.000907622	-4.81931e-05	0.03346
	0.778	0.00653	-0.00165	0.03266
	0.779	0.000907622	-0.000851398	0.03266
	0.78	0.00492	-4.81931e-05	0.02784
	0.781	0.00573	-4.81931e-05	0.03025
	0.782	0.00171	-0.00246	0.02704
	0.783	0.00412	0.000755014	0.02945
	0.784	0.00412	0.000755014	0.02302
	0.785	0.00573	-4.81931e-05	0.03266
	0.786	-0.00231	0.00557	0.03186
	0.787	0.000104417	-0.00165	0.02945
	0.788	0.00332	-0.000851398	0.03186
	0.789	0.000104417	0.00397	0.02623
	0.79	0.00412	-0.00487	0.02864
	0.791	-0.00311	0.000755014	0.03025
	0.792	0.000104417	-4.81931e-05	0.02864
	0.793	0.00653	-0.00165	0.02784
	0.794	0.00492	-4.81931e-05	0.02704
	0.795	0.00171	-0.00165	0.03105
	0.796	0.00492	0.00557	0.02784
	0.797	0.00171	-0.000851398	0.02302
	0.798	0.00171	0.000755014	0.03346
	0.799	0.00251	0.00236	0.02382
	0.8	0.00573	-0.00567	0.02784
	0.801	0.00251	0.00316	0.03025
	0.802	0.00492	0.00236	0.02222
	0.803	0.00814	-0.00246	0.02704
	0.804	-0.00069879	0.00156	0.02382
	0.805	0.00492	-4.81931e-05	0.02784
	0.806	0.00412	0.00236	0.02543
	0.807	-0.0015	-0.00326	0.02864
	0.808	0.000907622	0.00236	0.02945
	0.809	0.00171	0.00156	0.02141
	0.81	0.00171	-0.00808	0.03186
	0.811	-0.00069879	0.00718	0.02623
	0.812	0.00251	-4.81931e-05	0.01981
	0.813	0.00492	-0.000851398	0.02945
	0.814	-0.00231	0.00156	0.02463
	0.815	0.00653	-0.00406	0.02222
	0.816	0.00251	-4.81931e-05	0.02463
	0.817	-0.00069879	0.000755014	0.02623
	0.818	0.00894	-0.000851398	0.02382
	0.819	0.00251	-4.81931e-05	0.02222
	0.82	0.00332	-4.81931e-05	0.02543
	0.821	0.00412	0.00156	0.02543
	0.822	-0.0015	-0.000851398	0.02302
	0.823	0.00412	0.000755014	0.02463
	0.824	0.000104417	0.00236	0.02382
	0.825	0.00653	-0.00326	0.02463
	0.826	0.00332	0.00397	0.02784
	0.827	0.00332	-0.00246	0.02543
	0.828	0.00492	-0.00246	0.03025
	0.829	0.000104417	0.00477	0.02623
	0.83	0.00492	-0.00406	0.02382
	0.831	0.000104417	-0.000851398	0.02463
	0.832	0.00171	0.000755014	0.02543
	0.833	0.00573	0.000755014	0.02302
	0.834	0.000907622	0.00156	0.02061
	0.835	0.00492	0.00156	0.02784
	0.836	0.00492	0.00557	0.02061
	0.837	0.00251	-0.00246	0.02382
	0.838	0.00573	0.00156	0.02704
	0.839	0.00251	0.00397	0.01981
	0.84	0.00171	-0.00567	0.02222
	0.841	0.000104417	0.00477	0.02302
	0.842	0.00251	-4.81931e-05	0.01659
	0.843	0.00894	0.00236	0.02543
	0.844	-0.00311	0.000755014	0.02382
	0.845	0.00171	-0.000851398	0.02141
	0.846	0.00492	0.00156	0.02302
	0.847	0.00171	-0.00246	0.02222
	0.848	0.00573	0.00477	0.02623
	0.849	0.00251	0.00316	0.019
	0.85	0.00251	-0.00165	0.02141
	0.851	0.00171	0.00477	0.02302
	0.852	0.00332	-0.00246	0.0182
	0.853	0.00573	-0.00487	0.02704
	0.854	-0.00231	0.00397	0.01981
	0.855	0.00653	-0.00326	0.02302
	0.856	0.000104417	-0.000851398	0.02222
	0.857	-0.00231	0.00236	0.02061
	0.858	0.00412	-4.81931e-05	0.02061
	0.859	-0.0015	-4.81931e-05	0.02061
	0.86	0.000907622	0.00156	0.02061
	0.861	0.00573	0.00316	0.01981
	0.862	0.00251	-0.00406	0.02302
	0.863	0.00171	0.000755014	0.02222
	0.864	0.00171	-4.81931e-05	0.019
	0.865	0.00733	-0.00326	0.02302
	0.866	0.00251	0.00316	0.02463
	0.867	0.000104417	0.000755014	0.01579
	0.868	0.00492	-4.81931e-05	0.02382
	0.869	0.000104417	0.00236	0.01981
	0.87	0.00251	-0.00246	0.02141
	0.871	-0.00069879	0.00236	0.02302
	0.872	0.00171	0.000755014	0.02302
	0.873	0.00814	-0.000851398	0.02141
	0.874	0.00251	-0.00246	0.02061
	0.875	-0.0015	-0.00567	0.02704
	0.876	0.00171	0.00397	0.01981
	0.877	0.00251	-0.00326	0.0182
	0.878	0.00412	0.00236	0.02463
	0.879	0.000104417	0.00316	0.01659
	0.88	0.00814	-0.00326	0.02061
	0.881	0.00251	0.000755014	0.02222
	0.882	0.00171	0.000755014	0.0182
	0.883	0.00412	-0.000851398	0.0174
	0.884	-0.00311	0.00477	0.02141
	0.885	0.00171	0.00316	0.01981
	0.886	0.00492	0.000755014	0.0182
	0.887	0.00171	-0.00406	0.02141
	0.888	0.00251	0.00236	0.02302
	0.889	0.00171	-4.81931e-05	0.01418
	0.89	0.00573	-0.00326	0.01981
	0.891	-0.0015	0.00397	0.02222
	0.892	0.00412	-0.00246	0.01659
	0.893	0.00171	-0.00326	0.02302
	0.894	-0.0015	0.000755014	0.01659
	0.895	0.00492	-0.00246	0.01659
	0.896	0.00251	-0.00165	0.02061
	0.897	0.000907622	0.000755014	0.0182
	0.898	0.00412	-0.000851398	0.02061
	0.899	0.00171	0.000755014	0.01579
	0.9	0.00171	-0.000851398	0.019
	0.901	0.00492	0.00156	0.01981
	0.902	-0.0015	-0.00326	0.01659
	0.903	0.00573	0.00156	0.0174
	0.904	-0.0015	0.000755014	0.01097
	0.905	0.00573	-0.00165	0.0182
	0.906	-0.0015	0.00316	0.01981
	0.907	0.00251	-0.00246	0.01579
	0.908	0.00653	-0.00165	0.02222
	0.909	-0.00069879	0.000755014	0.01981
	0.91	0.00492	-0.00567	0.01659
	0.911	0.000104417	0.000755014	0.019
	0.912	-0.00311	-4.81931e-05	0.01981
	0.913	0.00492	-4.81931e-05	0.019
	0.914	0.00412	0.000755014	0.01659
	0.915	0.00492	-0.000851398	0.02141
	0.916	0.00492	0.00477	0.01981
	0.917	0.00412	-0.00246	0.01659
	0.918	0.00251	0.00236	0.02302
	0.919	0.00171	0.00397	0.01338
	0.92	0.00492	-0.00246	0.0174
	0.921	-0.00231	0.00397	0.01981
	0.922	0.00171	-0.00165	0.02061
	0.923	0.00653	-4.81931e-05	0.01659
	0.924	-0.00391	0.000755014	0.01579
	0.925	0.00573	-4.81931e-05	0.01659
	0.926	0.00412	-0.000851398	0.01579
	0.927	0.000104417	-0.00246	0.01981
	0.928	0.00332	0.00236	0.019
	0.929	0.00332	0.000755014	0.01097
	0.93	0.00171	-0.00487	0.02061
	0.931	0.000907622	0.00397	0.01499
	0.932	0.00412	-0.00406	0.01499
	0.933	0.00412	-0.00165	0.0174
	0.934	-0.0015	0.00397	0.01258
	0.935	0.00492	-0.000851398	0.01418
	0.936	0.00332	0.00236	0.0174
	0.937	-0.0015	-0.00165	0.0182
	0.938	0.00492	0.000755014	0.01659
	0.939	-0.00069879	-0.00165	0.01338
	0.94	0.000907622	-4.81931e-05	0.01659
	0.941	0.00332	0.000755014	0.01499
	0.942	0.00171	-0.00246	0.02141
	0.943	0.00412	-0.000851398	0.0182
	0.944	0.000907622	-0.000851398	0.01097
	0.945	0.00492	-0.00165	0.02141
	0.946	-0.00231	0.00638	0.02061
	0.947	0.00412	-0.000851398	0.01659
	0.948	0.00171	-0.00246	0.0182
	0.949	-0.0015	-0.00165	0.01579
	0.95	0.00492	-0.00326	0.019
	0.951	0.000907622	0.000755014	0.0174
	0.952	-0.0015	0.00156	0.0174
	0.953	0.00251	0.00236	0.01659
	0.954	0.00251	-0.00246	0.01418
	0.955	0.00171	-4.81931e-05	0.01579
	0.956	0.000104417	0.00397	0.01418
	0.957	0.000907622	-0.00406	0.01338
	0.958	0.000907622	0.00236	0.02061
	0.959	0.00251	0.00236	0.01338
	0.96	0.00733	-0.00326	0.01499
	0.961	0.000907622	0.00477	0.01338
	0.962	0.000907622	0.000755014	0.01418
	0.963	0.00814	-0.000851398	0.01418
	0.964	-0.00391	-0.00246	0.01418
	0.965	0.00332	-0.00165	0.0182
	0.966	0.00332	0.00236	0.01499
	0.967	-0.00069879	-0.00326	0.0182
	0.968	0.000104417	0.00236	0.01579
	0.969	-0.00069879	-0.000851398	0.01097
	0.97	0.000104417	-0.000851398	0.019
	0.971	-0.00069879	0.00557	0.01418
	0.972	0.00251	-0.00326	0.01338
	0.973	0.00251	-0.000851398	0.01981
	0.974	-0.00471	0.000755014	0.01017
	0.975	0.00332	-0.00165	0.01579
	0.976	0.000907622	0.00316	0.01418
	0.977	-0.0015	-4.81931e-05	0.01659
	0.978	0.00332	-0.000851398	0.01659
	0.979	0.00171	0.00236	0.01258
	0.98	0.00412	-0.000851398	0.01258
	0.981	0.00573	0.000755014	0.01258
	0.982	0.00251	-0.00406	0.01338
	0.983	0.00171	0.000755014	0.01418
	0.984	-0.00069879	0.00316	0.01017
	0.985	0.00653	-0.00165	0.01579
	0.986	-0.00311	0.00557	0.01499
	0.987	0.00251	-0.000851398	0.01338
	0.988	0.00492	-0.000851398	0.0182
	0.989	0.000104417	0.000755014	0.01338
	0.99	0.00251	-0.00487	0.01418
	0.991	-0.00231	0.00236	0.01338
	0.992	0.000104417	-0.00246	0.01499
	0.993	0.00653	0.00156	0.01499
	0.994	0.00171	0.000755014	0.01418
	0.995	0.00251	-4.81931e-05	0.0174
	0.996	0.00251	0.00798	0.01338
	0.997	0.00332	-0.00165	0.01338
	0.998	0.00492	-4.81931e-05	0.0182
	0.999	0.000104417	0.00236	0.01017
	1	0.00332	-0.00326	0.01579
	1.001	0.000907622	0.00638	0.01418
	1.002	0.00412	-4.81931e-05	0.01258
	1.003	0.00412	0.00156	0.01177
	1.004	-0.00471	-0.000851398	0.01177
	1.005	0.00171	0.00316	0.01659
	1.006	0.00251	0.00156	0.01177
	1.007	0.000907622	-0.00326	0.00937
	1.008	0.000907622	0.00397	0.01338
	1.009	0.000104417	-0.00406	0.01097
	1.01	0.00171	-0.00406	0.02061
	1.011	-0.0015	0.00477	0.01177
	1.012	0.00412	-0.00246	0.00937
	1.013	-0.00069879	-0.00165	0.01579
	1.014	-0.00311	0.000755014	0.00696
	1.015	0.00573	-4.81931e-05	0.01097
	1.016	0.000907622	-4.81931e-05	0.01659
	1.017	0.000104417	-0.000851398	0.01338
	1.018	0.00573	-4.81931e-05	0.01177
	1.019	-0.0015	-4.81931e-05	0.01017
	1.02	-0.00069879	-0.00326	0.01258
	1.021	0.00171	0.000755014	0.01177
	1.022	0.000907622	-0.00487	0.01418
	1.023	0.00171	0.00156	0.01258
	1.024	0.000907622	-0.000851398	0.00856
	1.025	0.00332	-0.00487	0.01338
	1.026	0.000907622	0.00397	0.01499
	1.027	0.00171	-0.000851398	0.01659
	1.028	0.00171	-4.81931e-05	0.01659
	1.029	-0.00069879	0.000755014	0.01338
	1.03	0.00412	-0.00567	0.00856
	1.031	-0.00069879	0.000755014	0.01017
	1.032	-0.00069879	-0.000851398	0.01418
	1.033	0.000907622	-0.00326	0.01258
	1.034	-0.00069879	-0.00246	0.01097
	1.035	0.00171	-0.00246	0.01499
	1.036	0.000907622	0.00397	0.01177
	1.037	0.00653	-0.00567	0.01017
	1.038	0.00251	0.00236	0.01418
	1.039	0.000104417	0.00156	0.00776
	1.04	0.00492	-0.000851398	0.00937
	1.041	0.00251	0.00316	0.01097
	1.042	0.00412	-0.00165	0.01177
	1.043	0.00412	-0.000851398	0.01338
	1.044	-0.00311	-0.000851398	0.00937
	1.045	0.00171	0.00156	0.01258
	1.046	0.00492	0.00236	0.00937
	1.047	-0.00069879	-0.00567	0.01258
	1.048	-0.00311	0.00236	0.01177
	1.049	-0.0015	0.000755014	0.00696
	1.05	0.00492	-0.00326	0.01258
	1.051	-0.0015	0.00397	0.01017
	1.052	0.00171	-0.00246	0.00615
	1.053	0.00251	-0.000851398	0.01177
	1.054	-0.00231	0.00397	0.01017
	1.055	0.00412	-0.00246	0.01418
	1.056	-0.00069879	0.000755014	0.01017
	1.057	-0.00231	-0.00165	0.01177
	1.058	0.00573	0.000755014	0.01418
	1.059	-0.00069879	0.000755014	0.01017
	1.06	0.00171	0.000755014	0.01258
	1.061	0.00251	0.000755014	0.01097
	1.062	0.000104417	-0.00326	0.01177
	1.063	0.00412	0.00316	0.00696
	1.064	0.000104417	0.000755014	0.00455
	1.065	0.00412	-0.00406	0.01338
	1.066	-0.00069879	0.00557	0.0174
	1.067	-0.0015	-0.00165	0.00856
	1.068	0.00171	-4.81931e-05	0.01097
	1.069	-0.0015	0.00156	0.01017
	1.07	0.00412	-0.00165	0.00937
	1.071	-0.00391	0.00316	0.01177
	1.072	0.00171	-0.000851398	0.01097
	1.073	0.00171	0.00236	0.00937
	1.074	-0.00231	0.000755014	0.00937
	1.075	0.00251	-0.00165	0.01418
	1.076	0.00251	0.00397	0.00937
	1.077	0.00492	-0.00326	0.00696
	1.078	0.00171	0.000755014	0.01499
	1.079	0.000104417	0.00397	0.00615
	1.08	0.00653	-0.00165	0.00856
	1.081	0.000104417	0.00316	0.00776
	1.082	0.00332	0.00316	0.00856
	1.083	0.00492	0.000755014	0.00856
	1.084	-0.00391	0.000755014	0.00696
	1.085	0.00251	0.00477	0.01097
	1.086	0.00332	0.00156	0.00696
	1.087	0.000104417	-0.00406	0.00776
	1.088	-0.00231	0.00397	0.00937
	1.089	-0.0015	-0.000851398	0.00455
	1.09	0.00332	-0.00165	0.01418
	1.091	0.000907622	0.00316	0.00856
	1.092	0.00171	-0.00246	0.00776
	1.093	-0.00069879	-0.00165	0.01579
	1.094	-0.00632	0.00236	0.01097
	1.095	0.00492	-4.81931e-05	0.01017
	1.096	-0.00069879	0.00236	0.00856
	1.097	0.000104417	-4.81931e-05	0.01177
	1.098	0.00492	0.00156	0.00937
	1.099	-0.00231	-0.00246	0.00615
	1.1	-0.00069879	0.00156	0.01177
	1.101	0.000907622	0.00316	0.00696
	1.102	-0.0015	-0.00487	0.01097
	1.103	0.00251	0.00236	0.00696
	1.104	-0.00231	-4.81931e-05	0.00696
	1.105	0.00814	-4.81931e-05	0.01017
	1.106	0.000104417	0.00397	0.01338
	1.107	0.00171	-0.00326	0.00856
	1.108	0.00171	-4.81931e-05	0.01177
	1.109	-0.00231	0.000755014	0.01177
	1.11	0.00171	-0.00647	0.01017
	1.111	-0.00471	-4.81931e-05	0.01017
	1.112	0.000104417	-0.000851398	0.01097
	1.113	0.00653	-4.81931e-05	0.01017
	1.114	0.00251	0.00156	0.00696
	1.115	0.00171	0.00236	0.01338
	1.116	0.000907622	0.00477	0.00615
	1.117	0.00332	-0.00246	0.00696
	1.118	0.000907622	0.000755014	0.01177
	1.119	-0.0015	0.00316	0.00535
	1.12	0.00573	-0.00487	0.00615
	1.121	-0.00311	0.00316	0.00937
	1.122	0.00332	-0.000851398	0.00776
	1.123	0.00492	-4.81931e-05	0.00696
	1.124	-0.00471	-0.000851398	0.00937
	1.125	0.00332	0.00397	0.01017
	1.126	0.000907622	0.00236	0.00535
	1.127	-0.00069879	-0.00326	0.01177
	1.128	0.00171	0.00557	0.00776
	1.129	0.00251	-4.81931e-05	0.00374
	1.13	0.00171	-0.00406	0.01017
	1.131	-0.00311	0.00236	0.00696
	1.132	0.00332	-0.00246	0.00776
	1.133	-0.00069879	-0.000851398	0.01017
	1.134	-0.00311	0.000755014	0.00535
	1.135	0.00573	-0.000851398	0.01017
	1.136	0.00251	0.00316	0.01097
	1.137	0.000104417	-0.000851398	0.00937
	1.138	0.00492	0.00397	0.00696
	1.139	-0.00069879	-0.000851398	0.00615
	1.14	0.00171	0.00156	0.00615
	1.141	0.000104417	0.000755014	0.00696
	1.142	0.000907622	-0.00326	0.00535
	1.143	-0.0015	0.00156	0.00776
	1.144	0.000104417	-4.81931e-05	0.00455
	1.145	0.00492	-0.00246	0.01177
	1.146	0.000104417	0.00316	0.00776
	1.147	0.00733	-4.81931e-05	0.00535
	1.148	0.00171	0.000755014	0.00776
	1.149	-0.00311	-0.000851398	0.00535
	1.15	0.00492	-0.000851398	0.00696
	1.151	-0.00471	0.00236	0.00776
	1.152	-0.0015	-0.00165	0.01017
	1.153	0.00573	-4.81931e-05	0.00696
	1.154	-0.0015	0.000755014	0.00856
	1.155	0.00171	-4.81931e-05	0.01017
	1.156	-0.00391	0.00718	0.00776
	1.157	0.00171	-0.00567	0.00535
	1.158	-0.00069879	0.00316	0.00856
	1.159	0.000104417	0.00316	0.00856
	1.16	0.00492	-0.00165	0.00535
	1.161	-0.00552	0.00397	0.00776
	1.162	0.00492	-0.00246	0.00856
	1.163	0.00412	-0.00165	0.00615
	1.164	-0.0015	0.000755014	0.00856
	1.165	0.00332	0.00236	0.01258
	1.166	0.00251	0.000755014	0.00374
	1.167	-0.00471	-0.00326	0.01097
	1.168	-0.00069879	0.00397	0.00856
	1.169	0.00171	-4.81931e-05	-0.00027309
	1.17	0.00332	-0.00326	0.00937
	1.171	-0.00231	0.00557	0.00455
	1.172	0.00492	-0.00487	0.00856
	1.173	0.00171	0.000755014	0.01017
	1.174	0.000104417	-0.000851398	0.00374
	1.175	0.00332	0.000755014	0.00776
	1.176	0.000104417	0.00156	0.00696
	1.177	0.000907622	-0.00165	0.01097
	1.178	0.00332	0.00156	0.00856
	1.179	-0.00311	-4.81931e-05	0.00455
	1.18	0.000104417	-0.00246	0.00615
	1.181	0.00251	0.000755014	0.00374
	1.182	0.00171	-0.00246	0.00856
	1.183	0.000104417	0.00477	0.00374
	1.184	-0.00231	0.00236	0.00696
	1.185	0.00412	-4.81931e-05	0.00856
	1.186	0.000907622	0.00316	0.00615
	1.187	0.00733	-0.00406	0.00696
	1.188	0.000104417	0.000755014	0.00856
	1.189	-0.0015	0.00156	0.00696
	1.19	0.00171	-0.00246	0.00696
	1.191	-0.00311	0.000755014	0.00535
	1.192	-0.00069879	0.00236	0.00937
	1.193	0.00332	0.00316	0.01017
	1.194	0.000907622	-4.81931e-05	0.00696
	1.195	0.000104417	0.000755014	0.00937
	1.196	0.00171	0.00718	0.00294
	1.197	0.00492	-0.000851398	0.00455
	1.198	0.00251	0.00236	0.00937
	1.199	-0.00311	0.00156	0.00133
	1.2	0.00733	0.000755014	0.00374
	1.201	-0.00231	0.00316	0.00937
	1.202	0.00251	-0.000851398	0.00535
	1.203	0.00251	-4.81931e-05	0.00696
	1.204	-0.00632	0.00156	0.00776
	1.205	0.00251	-4.81931e-05	0.01017
	1.206	-0.00069879	-4.81931e-05	0.00455
	1.207	0.00332	-0.00487	0.00535
	1.208	-0.00069879	0.00718	0.00535
	1.209	0.000104417	-0.00326	0.00294
	1.21	0.00332	-0.00246	0.01097
	1.211	-0.00069879	0.00236	0.00294
	1.212	0.000907622	-0.00326	0.00696
	1.213	0.00171	0.000755014	0.00776
	1.214	-0.00311	-0.00246	0.00374
	1.215	0.00653	-0.000851398	0.00856
	1.216	-0.00069879	-0.00165	0.00535
	1.217	-0.00069879	-0.000851398	0.01017
	1.218	0.00332	-0.000851398	0.00374
	1.219	-0.00311	-0.00326	0.00374
	1.22	0.00251	-0.00165	0.01017
	1.221	0.00171	0.000755014	0.00294
	1.222	-0.00069879	-0.00406	0.00696
	1.223	-0.0015	0.00236	0.00374
	1.224	-0.00231	-0.000851398	0.00133
	1.225	0.00492	-0.00246	0.00776
	1.226	-0.00069879	0.000755014	0.00696
	1.227	0.000104417	-0.000851398	0.00374
	1.228	0.000104417	0.00638	0.00615
	1.229	-0.00069879	0.00316	0.00374
	1.23	0.00332	-0.00406	0.00776
	1.231	-0.00311	0.000755014	0.00294
	1.232	0.00251	0.000755014	0.00615
	1.233	0.000907622	0.00236	0.00455
	1.234	-0.00069879	-0.00165	0.00535
	1.235	0.00332	-4.81931e-05	0.00856
	1.236	-0.00069879	0.00477	0.00214
	1.237	0.000907622	-0.00567	0.00455
	1.238	-0.00069879	0.00236	0.00776
	1.239	0.000104417	0.000755014	0.00133
	1.24	0.00573	-0.00165	0.00455
	1.241	-0.00069879	-0.000851398	0.00776
	1.242	0.00492	-0.00165	0.00374
	1.243	0.00332	0.00156	0.00455
	1.244	-0.00311	-0.00165	0.00696
	1.245	0.000907622	0.00236	0.00696
	1.246	0.00251	0.000755014	-0.00027309
	1.247	0.000104417	-0.00406	0.00776
	1.248	0.000907622	0.000755014	0.00374
	1.249	0.000104417	-4.81931e-05	0.00133
	1.25	0.00492	-0.00487	0.00937
	1.251	-0.00391	0.00477	0.00455
	1.252	0.00412	-0.00246	0.00535
	1.253	0.000907622	-0.000851398	0.00776
	1.254	-0.00231	0.00236	0.000530116
	1.255	0.00733	-4.81931e-05	0.00535
	1.256	-0.00311	0.000755014	0.00776
	1.257	0.000907622	-0.00165	0.00615
	1.258	0.00412	0.000755014	0.00535
	1.259	-0.0015	-0.00165	0.00615
	1.26	0.00251	-0.00165	0.00856
	1.261	-0.0015	-4.81931e-05	0.000530116
	1.262	0.000104417	-4.81931e-05	0.00535
	1.263	0.00171	0.00316	-0.00027309
	1.264	0.00171	-4.81931e-05	0.00374
	1.265	0.00573	0.000755014	0.00937
	1.266	-0.00471	0.00236	0.00696
	1.267	0.00171	-4.81931e-05	0.00696
	1.268	0.000907622	0.000755014	0.00696
	1.269	-0.00391	0.00156	0.00294
	1.27	0.00573	-0.00165	0.00696
	1.271	-0.00311	0.000755014	0.00374
	1.272	0.000104417	0.000755014	0.01097
	1.273	0.000104417	0.00316	0.00374
	1.274	0.000104417	-0.00406	0.00535
	1.275	0.00332	0.00156	0.01017
	1.276	0.00251	0.00397	0.00374
	1.277	0.000907622	-0.00326	0.00374
	1.278	0.000907622	0.000755014	0.00696
	1.279	0.000907622	0.00156	0.00214
	1.28	0.00492	0.000755014	0.00696
	1.281	0.000907622	0.000755014	0.00535
	1.282	0.000907622	-0.000851398	0.00535
	1.283	0.00251	-0.000851398	0.000530116
	1.284	-0.00069879	0.000755014	0.00535
	1.285	0.00412	0.00236	0.00535
	1.286	0.00171	0.000755014	0.00133
	1.287	0.000104417	-0.00487	0.00776
	1.288	-0.00311	0.00477	0.00615
	1.289	0.00332	-0.00326	0.00294
	1.29	-0.0015	-0.00246	0.00776
	1.291	-0.00632	0.00156	0.00294
	1.292	0.00251	-0.00406	0.00374
	1.293	0.00171	-0.000851398	0.00615
	1.294	-0.00231	-0.00246	0.00615
	1.295	0.00492	-4.81931e-05	0.00615
	1.296	-0.00231	-4.81931e-05	0.00374
	1.297	0.00171	-0.00246	0.00535
	1.298	0.00492	0.000755014	0.00374
	1.299	-0.0015	-0.00165	0.00535
	1.3	0.00251	0.00316	0.00294
	1.301	0.000907622	0.00236	0.000530116
	1.302	-0.00231	-0.00406	0.00776
	1.303	-0.00069879	0.00316	0.00374
	1.304	0.000104417	-0.00246	0.00294
	1.305	0.00653	-4.81931e-05	0.00696
	1.306	-0.00231	0.00316	0.00615
	1.307	0.00412	-0.000851398	0.00214
	1.308	0.00251	0.00236	0.00696
	1.309	-0.00231	-0.00165	0.00615
	1.31	0.00653	-0.00406	0.00937
	1.311	-0.00632	-4.81931e-05	0.00294
	1.312	-0.0015	-0.00165	0.00615
	1.313	0.000104417	0.00316	0.000530116
	1.314	-0.0015	-0.000851398	0.00615
	1.315	0.00251	0.000755014	0.00937
	1.316	0.000104417	0.00397	0.00374
	1.317	0.00332	-0.00487	0.00214
	1.318	-0.00069879	0.00477	0.00535
	1.319	0.000907622	0.00316	0.000530116
	1.32	0.00653	-0.000851398	0.00696
	1.321	-0.00471	-4.81931e-05	0.00294
	1.322	0.00251	-0.00165	0.00535
	1.323	-0.00069879	0.00397	-0.00108
	1.324	-0.00311	-0.00326	0.00374
	1.325	0.00412	0.000755014	0.00776
	1.326	0.000104417	0.00236	-0.00108
	1.327	0.000104417	-0.00487	0.00455
	1.328	-0.0015	0.00477	0.00374
	1.329	0.000907622	-0.000851398	0.00374
	1.33	0.00171	-0.00246	0.00776
	1.331	-0.00231	0.00477	0.00214
	1.332	0.00251	-0.00487	0.00535
	1.333	-0.00069879	0.000755014	0.00374
	1.334	-0.0015	0.000755014	0.00374
	1.335	0.00653	-0.00165	0.00696
	1.336	-0.00311	0.00156	-0.00027309
	1.337	-0.00069879	-0.00165	0.00535
	1.338	0.00171	0.000755014	0.00294
	1.339	-0.0015	-0.00487	0.00535
	1.34	0.00412	0.00156	0.00374
	1.341	-0.00069879	-0.000851398	0.00133
	1.342	0.00332	-0.00246	0.00455
	1.343	-0.0015	0.00156	0.00214
	1.344	0.00251	0.000755014	0.00133
	1.345	0.00412	-0.00246	0.00374
	1.346	-0.00231	0.00236	0.00374
	1.347	0.00251	-4.81931e-05	0.00133
	1.348	0.00251	0.00397	0.00535
	1.349	0.000907622	-0.00246	0.00615
	1.35	0.00492	0.000755014	0.00374
	1.351	-0.00793	-4.81931e-05	0.00374
	1.352	0.000104417	0.000755014	0.00615
	1.353	0.00171	-4.81931e-05	0.00455
	1.354	-0.00231	-0.00487	0.00214
	1.355	0.00251	0.00156	0.00776
	1.356	0.00171	0.00638	0.00214
	1.357	0.00573	-0.00165	0.00374
	1.358	0.000104417	0.00477	0.00776
	1.359	0.000907622	0.000755014	0.00133
	1.36	0.00653	0.000755014	0.00615
	1.361	-0.00391	0.000755014	0.00214
	1.362	0.00412	-4.81931e-05	0.00294
	1.363	0.000907622	0.00236	-0.00108
	1.364	-0.00391	-0.000851398	0.00535
	1.365	0.00332	-4.81931e-05	0.00615
	1.366	-0.0015	-0.00406	-0.00027309
	1.367	0.000907622	-0.00326	0.00856
	1.368	-0.00231	0.00477	0.00374
	1.369	0.000907622	-0.00246	-0.00188
	1.37	0.00171	-0.000851398	0.00856
	1.371	-0.00552	0.00156	0.00214
	1.372	0.00171	-0.00567	0.00294
	1.373	-0.0015	0.00397	0.00294
	1.374	-0.00311	-0.00165	0.00455
	1.375	0.00653	0.000755014	0.00776
	1.376	-0.00311	-0.00165	0.00535
	1.377	0.000907622	-0.00246	0.01177
	1.378	-0.0015	0.00156	0.00214
	1.379	-0.0015	-0.00326	0.00133
	1.38	0.000907622	0.000755014	0.00937
	1.381	-0.0015	0.000755014	0.000530116
	1.382	-0.00069879	-0.00647	0.00535
	1.383	0.000104417	0.00156	0.000530116
	1.384	-0.00069879	-0.000851398	-0.00027309
	1.385	0.00492	-0.00406	0.00696
	1.386	-0.0015	0.00397	0.00455
	1.387	0.00412	-4.81931e-05	0.00294
	1.388	0.00171	0.00397	0.00615
	1.389	-0.0015	0.000755014	0.00374
	1.39	0.00251	-0.000851398	0.00615
	1.391	-0.00552	-0.000851398	-0.00027309
	1.392	0.000104417	-0.00246	0.00374
	1.393	-0.00069879	0.000755014	0.000530116
	1.394	0.000104417	-0.00246	0.00294
	1.395	0.000104417	0.00397	0.00696
	1.396	-0.0015	0.00397	0.00133
	1.397	0.00251	-4.81931e-05	0.00374
	1.398	0.00171	0.00477	0.00615
	1.399	-0.00069879	0.00236	0.000530116
	1.4	0.00653	-0.000851398	0.00294
	1.401	-0.00311	0.00397	0.00294
	1.402	0.00251	-0.00406	0.00133
	1.403	0.00171	0.00236	-0.00027309
	1.404	-0.00069879	-4.81931e-05	0.00455
	1.405	0.00332	0.00397	0.00615
	1.406	-0.00069879	0.000755014	0.000530116
	1.407	-0.00069879	-0.00246	0.00615
	1.408	-0.0015	0.00236	0.00455
	1.409	0.000907622	-0.00246	-0.00108
	1.41	-0.0015	-0.00246	0.00856
	1.411	-0.00391	0.00316	-0.00108
	1.412	0.000907622	-0.00647	0.00455
	1.413	-0.00231	0.000755014	0.00455
	1.414	-0.0015	-0.00326	0.00133
	1.415	0.00251	-0.00246	0.00374
	1.416	-0.00231	-0.00165	0.00374
	1.417	-0.00069879	-4.81931e-05	0.00776
	1.418	0.00171	0.00156	0.000530116
	1.419	-0.00069879	-0.00406	0.00696
	1.42	0.00171	0.00316	0.00615
	1.421	0.000104417	0.00397	-0.00108
	1.422	0.00171	-0.00487	0.000530116
	1.423	-0.00471	0.00477	-0.00188
	1.424	-0.00069879	-0.000851398	-0.00108
	1.425	0.00573	-0.00246	0.00856
	1.426	-0.00311	0.000755014	0.00294
	1.427	0.00412	-4.81931e-05	0.00374
	1.428	0.00251	0.00397	0.00294
	1.429	-0.00231	-4.81931e-05	0.00214
	1.43	0.00653	-4.81931e-05	0.00535
	1.431	-0.00552	-0.00246	0.00294
	1.432	0.00251	0.000755014	0.01017
	1.433	-0.00311	-4.81931e-05	0.00455
	1.434	-0.00069879	-0.00487	0.00455
	1.435	0.00332	-4.81931e-05	0.00776
	1.436	0.00171	0.00397	-0.00188
	1.437	0.00573	-0.00326	0.00214
	1.438	-0.0015	0.00236	0.00455
	1.439	0.000104417	-0.000851398	-0.00027309
	1.44	0.00332	0.00156	0.000530116
	1.441	-0.00552	0.000755014	0.00133
	1.442	0.000104417	0.00156	0.00374
	1.443	0.00251	0.000755014	0.00374
	1.444	-0.00231	-0.000851398	0.00455
	1.445	0.00492	0.00477	0.00294
	1.446	0.00171	-4.81931e-05	0.000530116
	1.447	0.00171	-0.00406	0.00696
	1.448	-0.00069879	0.00477	0.00535
	1.449	0.000104417	0.000755014	0.000530116
	1.45	0.00171	-4.81931e-05	0.00374
	1.451	-0.00391	0.00397	-0.00108
	1.452	0.00332	-0.00246	0.000530116
	1.453	-0.00069879	0.000755014	0.00294
	1.454	-0.0015	-0.00165	0.00294
	1.455	0.000907622	0.000755014	0.00776
	1.456	-0.00311	0.000755014	0.00214
	1.457	0.000907622	-0.00326	0.00696
	1.458	-0.0015	0.000755014	0.00294
	1.459	0.000104417	-0.00326	0.00455
	1.46	0.00251	0.000755014	0.00696
	1.461	-0.0015	0.00236	-0.00027309
	1.462	0.000104417	-0.00326	0.00455
	1.463	-0.00391	0.00397	-0.00108
	1.464	-0.00069879	0.000755014	0.000530116
	1.465	0.00653	-0.000851398	0.00455
	1.466	-0.00391	0.00156	0.00294
	1.467	0.00412	-0.000851398	0.00374
	1.468	0.000907622	0.00236	0.00294
	1.469	-0.00069879	-0.00165	0.00374
	1.47	0.00412	0.000755014	0.00535
	1.471	-0.00391	-4.81931e-05	0.00133
	1.472	0.000907622	-0.00165	0.00856
	1.473	0.00171	0.000755014	0.00294
	1.474	0.000104417	-0.00487	0.00294
	1.475	0.000907622	0.00316	0.00615
	1.476	-0.00069879	0.00236	0.000530116
	1.477	0.00412	-0.00487	0.00133
	1.478	-0.00391	0.00397	0.00294
	1.479	0.00251	0.000755014	0.00133
	1.48	0.00653	0.00156	0.000530116
	1.481	0.00171	-4.81931e-05	0.00133
	1.482	0.00251	0.00156	0.00535
	1.483	-0.00069879	0.00316	-0.00108
	1.484	-0.0015	-0.00165	0.00133
	1.485	0.000104417	0.00477	0.00374
	1.486	-0.0015	-0.00326	-0.00188
	1.487	0.00251	-0.00326	0.00535
	1.488	0.000907622	0.00477	0.00214
	1.489	0.00171	-0.00406	0.000530116
	1.49	0.000104417	-0.00246	0.00535
	1.491	-0.00231	0.00397	-0.00268
	1.492	0.00332	-0.000851398	0.00615
	1.493	-0.0015	0.00316	0.00214
	1.494	-0.0015	-4.81931e-05	0.00214
	1.495	0.00573	0.00236	0.00455
	1.496	-0.0015	-0.000851398	-0.00108
	1.497	0.00251	0.000755014	0.00776
	1.498	0.000104417	0.00236	0.00133
	1.499	0.000104417	-0.00165	0.00374
	1.5	0.000104417	-0.00165	0.00294
	1.501	-0.00231	-4.81931e-05	-0.00108
	1.502	0.00171	-0.00326	0.00374
	1.503	0.000104417	0.00397	-0.00268
	1.504	0.00251	-0.00246	0.000530116
	1.505	0.00171	0.00156	0.00535
	1.506	-0.00311	0.00236	0.00535
	1.507	0.00332	-4.81931e-05	0.00133
	1.508	0.00171	0.00156	0.00294
	1.509	0.000104417	-0.00246	0.00294
	1.51	0.00332	-0.00165	0.00535
	1.511	-0.00632	0.00316	-0.00027309
	1.512	-0.00069879	0.000755014	0.00696
	1.513	0.00171	0.000755014	-0.00027309
	1.514	0.00171	-0.00406	0.00294
	1.515	0.000907622	0.00397	0.00455
	1.516	0.000907622	0.000755014	0.00133
	1.517	0.00733	-0.00165	0.00133
	1.518	-0.0015	0.00477	0.00535
	1.519	0.00171	0.000755014	0.000530116
	1.52	0.00332	-0.00406	0.00455
	1.521	-0.00552	0.000755014	0.00374
	1.522	0.00251	0.000755014	0.00294
	1.523	0.000104417	0.00236	0.00133
	1.524	-0.0015	-0.00246	0.00214
	1.525	0.00573	0.00638	0.00294
	1.526	-0.0015	-0.00326	-0.00429
	1.527	0.00171	-0.00326	0.00455
	1.528	0.000104417	0.00477	0.00374
	1.529	0.00412	-0.00246	-0.00188
	1.53	0.00171	-0.000851398	0.00615
	1.531	-0.00231	0.00316	-0.00188
	1.532	0.00332	-4.81931e-05	0.00214
	1.533	-0.00391	0.00236	0.00133
	1.534	0.000907622	-4.81931e-05	0.00214
	1.535	0.00492	0.000755014	0.00133
	1.536	-0.00391	-0.00406	-0.00027309
	1.537	0.000104417	-0.000851398	0.00696
	1.538	-0.0015	0.00477	-0.00268
	1.539	0.00251	-0.00487	0.00133
	1.54	-0.0015	0.000755014	0.00133
	1.541	0.00171	0.00236	-0.00268
	1.542	0.00171	-0.00487	0.00294
	1.543	-0.00231	0.00236	-0.00188
	1.544	0.000104417	-0.00487	-0.00027309
	1.545	0.00332	-4.81931e-05	0.00374
	1.546	0.000907622	-0.00165	0.000530116
	1.547	0.00492	-0.000851398	0.000530116
	1.548	0.00171	0.00156	0.000530116
	1.549	0.000104417	0.000755014	0.00535
	1.55	0.00492	-0.000851398	-0.00027309
	1.551	-0.00632	-0.000851398	-0.00027309
	1.552	0.000907622	0.000755014	0.00615
	1.553	0.00171	0.000755014	0.00133
	1.554	0.00171	-0.00487	0.00133
	1.555	0.000104417	-4.81931e-05	0.00374
	1.556	-0.00311	0.00156	-0.00108
	1.557	0.00733	-0.00406	0.00374
	1.558	-0.0015	0.00638	0.00615
	1.559	-0.00069879	0.000755014	0.00374
	1.56	0.00492	-0.000851398	0.00133
	1.561	-0.0015	0.000755014	0.000530116
	1.562	0.00573	0.00397	0.00294
	1.563	-0.0015	0.00236	-0.00108
	1.564	0.000104417	-0.00246	0.00294
	1.565	0.000907622	0.00236	0.00133
	1.566	0.00171	-0.00165	-0.00429
	1.567	0.00171	-0.00406	0.00696
	1.568	-0.00069879	0.00477	-0.00108
	1.569	0.00332	-0.000851398	0.00133
	1.57	0.000907622	-0.00487	0.00535
	1.571	-0.00311	0.00316	-0.00027309
	1.572	0.00492	-0.00246	-0.00108
	1.573	0.00171	0.000755014	-0.00027309
	1.574	0.000104417	-4.81931e-05	0.000530116
	1.575	0.00492	0.00156	0.00133
	1.576	-0.00069879	-0.00165	0.00374
	1.577	-0.0015	0.00156	0.00696
	1.578	0.000104417	0.00236	0.00133
	1.579	0.000104417	-0.00567	0.00535
	1.58	-0.00069879	0.00236	0.00214
	1.581	-0.0015	-0.00165	-0.00108
	1.582	0.00332	-0.00246	0.00615
	1.583	-0.00231	0.00397	-0.00509
	1.584	0.000104417	-0.00165	0.00214
	1.585	0.00171	0.000755014	0.00374
	1.586	0.000104417	0.00156	-0.00268
	1.587	0.00251	-0.000851398	0.00214
	1.588	0.00171	0.00236	0.00214
	1.589	-0.0015	-0.000851398	0.00455
	1.59	0.00251	-0.00406	0.00214
	1.591	-0.00471	-0.00326	-0.00027309
	1.592	0.000907622	-0.000851398	0.00615
	1.593	-0.0015	-0.000851398	0.00374
	1.594	-0.00069879	-4.81931e-05	0.00214
	1.595	0.00251	0.00156	0.00615
	1.596	0.00251	0.00397	-0.00108
	1.597	0.00492	-0.00246	0.00374
	1.598	-0.0015	0.00156	0.00294
	1.599	-0.00069879	0.000755014	-0.00027309
	1.6	0.00251	0.000755014	-0.00108
	1.601	-0.0015	0.00477	0.00294
	1.602	0.000907622	0.00236	0.00133
	1.603	0.00171	0.00156	-0.00108
	1.604	0.00171	-0.00326	0.00535
	1.605	-0.00231	0.00316	-0.00108
	1.606	-0.00069879	-0.000851398	-0.00349
	1.607	0.000907622	-0.00246	0.00214
	1.608	-0.0015	0.00557	0.000530116
	1.609	0.000907622	-0.00165	0.00133
	1.61	0.000104417	-0.00165	0.00615
	1.611	-0.00391	0.000755014	-0.00108
	1.612	0.00492	-0.00165	0.000530116
	1.613	-0.00471	-0.000851398	0.00374
	1.614	0.000907622	-0.00165	0.00133
	1.615	0.00251	0.000755014	-0.00027309
	1.616	-0.00391	-0.000851398	0.00294
	1.617	0.00332	0.00156	0.00856
	1.618	0.00251	0.00236	-0.00027309
	1.619	0.000907622	-0.00165	0.00133
	1.62	0.000907622	0.00236	0.00133
	1.621	-0.0015	-0.00165	-0.00188
	1.622	0.000907622	-0.00165	0.00535
	1.623	-0.00552	0.00638	-0.00268
	1.624	-0.00069879	-0.00246	0.00133
	1.625	0.00171	-4.81931e-05	0.00133
	1.626	-0.0015	0.00236	0.000530116
	1.627	0.00492	0.000755014	0.00214
	1.628	0.000104417	0.00236	0.00214
	1.629	-0.00069879	0.000755014	0.00374
	1.63	0.000907622	0.000755014	0.000530116
	1.631	-0.00471	-0.00165	-0.00108
	1.632	0.00171	-0.00246	0.00535
	1.633	-0.00069879	-4.81931e-05	-0.00108
	1.634	-0.00069879	-0.00406	0.00133
	1.635	0.00171	0.00397	0.00535
	1.636	-0.00069879	0.00316	-0.00188
	1.637	0.00733	-0.00165	0.000530116
	1.638	-0.00069879	0.00397	0.00133
	1.639	0.000104417	-4.81931e-05	0.000530116
	1.64	0.00653	0.000755014	0.00374
	1.641	0.00171	0.00236	0.00214
	1.642	0.00412	-0.00246	0.00535
	1.643	-0.0015	-4.81931e-05	-0.00188
	1.644	0.00171	-0.00326	0.00294
	1.645	0.00171	0.00236	0.000530116
	1.646	0.000104417	-0.00246	-0.00349
	1.647	0.00171	-0.00487	0.00374
	1.648	-0.00069879	0.00316	0.000530116
	1.649	0.00412	-0.00326	0.00133
	1.65	0.00171	-0.000851398	0.00133
	1.651	-0.00231	0.00156	-0.00108
	1.652	0.00573	-0.00246	0.00214
	1.653	-0.00311	-0.000851398	-0.00027309
	1.654	-0.00632	0.00156	0.00294
	1.655	0.000104417	0.00156	0.000530116
	1.656	-0.00311	-0.000851398	0.000530116
	1.657	0.000104417	0.00236	0.00696
	1.658	-0.00311	0.00236	0.000530116
	1.659	0.000104417	-0.00567	0.00214
	1.66	0.000104417	0.000755014	0.00374
	1.661	-0.0015	-0.00246	-0.00268
	1.662	0.00251	-0.00487	0.000530116
	1.663	-0.00471	0.00397	-0.00188
	1.664	0.00251	-0.00326	0.000530116
	1.665	0.00412	0.00236	0.00133
	1.666	-0.00311	-0.00165	-0.00027309
	1.667	0.00412	0.00156	0.00294
	1.668	0.00171	-0.00165	0.000530116
	1.669	-0.00069879	-0.00246	0.00615
	1.67	0.00573	-0.00165	0.00374
	1.671	-0.00311	-0.00165	-0.00027309
	1.672	0.00251	0.000755014	0.00535
	1.673	-0.0015	0.00397	0.000530116
	1.674	-0.00391	-0.00326	0.00214
	1.675	0.00492	0.000755014	0.00615
	1.676	-0.00069879	0.00316	-0.00188
	1.677	0.00492	-0.00406	0.00374
	1.678	-0.00311	0.00397	-0.00108
	1.679	0.00251	-0.000851398	0.00133
	1.68	0.00171	0.00236	0.000530116
	1.681	-0.0015	0.000755014	0.000530116
	1.682	0.00251	0.000755014	0.00374
	1.683	0.000104417	-0.00165	-0.00027309
	1.684	0.00332	-0.00246	0.00535
	1.685	0.000907622	0.00557	0.000530116
	1.686	0.000104417	-0.00326	0.000530116
	1.687	-0.0015	-0.00326	0.00374
	1.688	-0.00471	0.00397	0.00133
	1.689	0.00251	-0.00246	0.000530116
	1.69	0.000104417	-4.81931e-05	0.00374
	1.691	-0.00471	0.00156	-0.00188
	1.692	0.00412	-0.00165	0.00294
	1.693	-0.00471	-4.81931e-05	0.00374
	1.694	-0.0015	0.000755014	0.000530116
	1.695	0.00171	-4.81931e-05	0.000530116
	1.696	-0.00231	-0.000851398	0.00214
	1.697	0.000907622	0.000755014	0.00535
	1.698	0.000104417	0.00557	-0.00027309
	1.699	0.000907622	-0.00165	0.00455
	1.7	-0.0015	0.00397	0.00214
	1.701	0.000907622	0.00397	-0.0067
	1.702	0.00251	-0.00165	0.00455
	1.703	-0.00231	0.00397	-0.00349
	1.704	0.00171	-0.00246	0.000530116
	1.705	0.000104417	-4.81931e-05	0.00455
	1.706	-0.00231	-0.00246	0.00214
	1.707	0.000907622	0.000755014	0.000530116
	1.708	-0.0015	0.00236	0.00294
	1.709	-0.00069879	-0.00326	0.00535
	1.71	0.000104417	-0.000851398	0.000530116
	1.711	-0.00391	-0.000851398	0.00294
	1.712	0.00171	0.00316	0.00615
	1.713	0.000907622	0.00156	-0.00268
	1.714	0.000104417	-0.00246	0.000530116
	1.715	0.000907622	0.00397	0.00214
	1.716	0.000104417	0.000755014	-0.00429
	1.717	0.00492	-0.00246	0.00374
	1.718	0.000104417	0.00316	-0.00027309
	1.719	0.00492	-4.81931e-05	-0.00268
	1.72	0.00412	-0.000851398	0.000530116
	1.721	-0.0015	-4.81931e-05	-0.00027309
	1.722	0.00251	0.00156	0.000530116
	1.723	0.000104417	0.000755014	0.000530116
	1.724	-0.0015	-0.000851398	-0.00108
	1.725	0.00332	0.00236	0.00374
	1.726	0.000104417	-0.000851398	-0.00108
	1.727	-0.00069879	-0.00326	0.00696
	1.728	-0.00391	0.00477	0.00133
	1.729	0.00332	-0.00246	-0.00108
	1.73	0.00412	-4.81931e-05	0.00455
	1.731	-0.0015	-4.81931e-05	-0.00027309
	1.732	0.00412	-0.000851398	0.00374
	1.733	-0.00069879	0.000755014	0.00294
	1.734	-0.00069879	-0.00246	0.000530116
	1.735	0.00251	0.00397	0.000530116
	1.736	-0.00069879	-0.00326	0.00374
	1.737	0.000104417	0.00236	0.00696
	1.738	-0.0015	0.00156	-0.00108
	1.739	0.000907622	-0.00246	0.00294
	1.74	0.00171	0.00316	0.000530116
	1.741	-0.00069879	-0.00326	-0.00188
	1.742	0.00251	-0.00165	0.00535
	1.743	-0.00471	0.00236	-0.00268
	1.744	0.000104417	-0.00406	0.00214
	1.745	0.00492	0.000755014	0.00133
	1.746	-0.00231	0.00316	-0.00027309
	1.747	0.00653	-0.000851398	0.00133
	1.748	0.000907622	-0.000851398	-0.00188
	1.749	0.000907622	-0.00165	0.00455
	1.75	0.000907622	-4.81931e-05	0.00133
	1.751	-0.00632	-0.00246	-0.00108
	1.752	0.00171	-0.00165	0.00374
	1.753	0.000104417	-0.00567	-0.00188
	1.754	0.00251	-0.00326	0.00294
	1.755	0.00171	-4.81931e-05	0.00535
	1.756	-0.00069879	0.00316	-0.00429
	1.757	0.00573	-0.00165	0.00133
	1.758	-0.00391	0.00397	0.000530116
	1.759	0.000104417	-0.00246	-0.00027309
	1.76	0.00412	0.00156	0.00214
	1.761	-0.00391	0.000755014	0.000530116
	1.762	0.00251	0.000755014	0.00535
	1.763	0.000907622	0.00156	-0.00268
	1.764	0.00171	-0.00326	0.00294
	1.765	0.00171	0.00236	0.00455
	1.766	-0.00391	-0.00165	-0.00429
	1.767	0.00332	-0.00165	0.00535
	1.768	-0.0015	0.00477	-0.00108
	1.769	0.00492	-0.00567	-0.00027309
	1.77	0.000907622	0.00156	0.00455
	1.771	-0.00471	0.000755014	0.000530116
	1.772	0.00573	-0.000851398	0.00133
	1.773	-0.00311	0.000755014	0.00535
	1.774	-0.00069879	-0.00326	0.00133
	1.775	0.00171	0.00236	0.00133
	1.776	-0.00311	-0.00406	-0.00027309
	1.777	0.00412	0.000755014	0.00696
	1.778	-0.00552	-0.00165	-0.00188
	1.779	0.00492	-0.00246	0.00214
	1.78	-0.00069879	0.00236	0.00133
	1.781	-0.0015	-0.00326	-0.00188
	1.782	0.00332	-0.000851398	0.00455
	1.783	-0.00231	0.000755014	-0.00349
	1.784	0.000907622	-0.00326	-0.00188
	1.785	0.00492	-0.000851398	-0.00268
	1.786	-0.00471	-0.000851398	-0.00027309
	1.787	0.00251	0.00156	-0.00188
	1.788	-0.0015	0.00236	0.00133
	1.789	-0.00231	-0.00246	0.00374
	1.79	0.00251	0.00156	-0.00027309
	1.791	-0.00552	-4.81931e-05	0.000530116
	1.792	0.00251	0.00236	0.00374
	1.793	-0.00231	-0.00165	-0.00027309
	1.794	0.000907622	-0.00165	0.00133
	1.795	-0.00231	0.00316	0.00374
	1.796	-0.00069879	-0.000851398	-0.00429
	1.797	0.00573	-0.00165	0.00133
	1.798	0.00171	0.000755014	-0.00268
	1.799	0.000907622	-0.00165	-0.00027309
	1.8	0.00171	0.00316	0.000530116
	1.801	-0.00311	-4.81931e-05	-0.00027309
	1.802	0.000907622	0.00316	0.00133
	1.803	0.00171	0.000755014	-0.0059
	1.804	0.000104417	-4.81931e-05	0.00535
	1.805	-0.0015	0.00638	0.00214
	1.806	-0.0015	0.000755014	-0.00188
	1.807	0.000104417	0.000755014	0.00294
	1.808	-0.0015	0.000755014	0.000530116
	1.809	0.00171	-0.00567	0.000530116
	1.81	0.000907622	-0.000851398	0.00696
	1.811	-0.00391	-0.000851398	-0.00268
	1.812	0.00653	-0.00246	-0.00108
	1.813	-0.0015	0.000755014	-0.00188
	1.814	-0.00069879	-0.000851398	0.000530116
	1.815	0.00171	0.00236	0.00133
	1.816	-0.0015	-0.00326	0.00294
	1.817	0.000907622	0.00236	0.00535
	1.818	0.000907622	0.00156	-0.00268
	1.819	0.00332	-0.00406	0.00214
	1.82	-0.0015	0.00236	0.00294
	1.821	-0.0015	-0.00246	-0.00188
	1.822	0.00171	-0.00406	0.00455
	1.823	-0.00311	-4.81931e-05	-0.0059
	1.824	0.000104417	-0.00165	0.000530116
	1.825	0.00171	0.000755014	0.00133
	1.826	-0.0015	0.000755014	0.00214
	1.827	0.00171	0.000755014	0.00374
	1.828	-0.00069879	0.000755014	-0.00188
	1.829	0.00251	-0.000851398	0.00214
	1.83	0.00251	-4.81931e-05	-0.00027309
	1.831	-0.00632	-0.00406	-0.00108
	1.832	0.00492	0.00236	0.00696
	1.833	-0.0015	-0.000851398	-0.00268
	1.834	0.000104417	-0.00406	0.00374
	1.835	-0.0015	0.00156	0.000530116
	1.836	0.000104417	-0.000851398	-0.00027309
	1.837	0.00332	-0.00246	0.00294
	1.838	-0.00471	0.00316	0.000530116
	1.839	0.00171	0.000755014	-0.00108
	1.84	0.00171	0.00397	-0.00108
	1.841	-0.00471	0.00156	-0.00027309
	1.842	0.00412	0.000755014	0.00374
	1.843	-0.0015	-4.81931e-05	-0.00349
	1.844	-0.00069879	-0.000851398	0.00374
	1.845	0.00332	0.00236	-0.00027309
	1.846	0.00332	-0.00326	-0.00349
	1.847	0.00332	-4.81931e-05	0.00294
	1.848	-0.00069879	0.00397	-0.00108
	1.849	0.00492	-0.00406	0.00133
	1.85	-0.00069879	-4.81931e-05	0.00455
	1.851	-0.00391	0.00156	-0.00268
	1.852	0.00492	0.000755014	0.00133
	1.853	-0.00231	-0.000851398	-0.00349
	1.854	0.000104417	-0.00165	-0.00268
	1.855	0.000104417	0.00236	-0.00188
	1.856	0.000104417	-0.00567	-0.00027309
	1.857	0.00171	0.000755014	0.00615
	1.858	-0.00231	0.00236	-0.00108
	1.859	0.00171	-0.00326	0.00374
	1.86	-0.00231	0.00397	0.000530116
	1.861	-0.0015	-4.81931e-05	0.000530116
	1.862	0.00251	-0.00326	0.00535
	1.863	0.000104417	0.00316	-0.0067
	1.864	0.00492	-0.00567	-0.00108
	1.865	0.00171	-4.81931e-05	-0.00027309
	1.866	0.000104417	-0.000851398	-0.00188
	1.867	0.00251	0.00316	0.00214
	1.868	0.00171	0.000755014	-0.00108
	1.869	-0.00069879	-0.000851398	0.00214
	1.87	0.00171	0.00156	0.000530116
	1.871	-0.00471	-0.00406	0.000530116
	1.872	0.00171	0.00316	0.00696
	1.873	0.000104417	-0.00487	-0.00188
	1.874	-0.0015	-0.00326	0.00535
	1.875	0.000907622	0.00397	0.00535
	1.876	-0.00069879	0.000755014	-0.00027309
	1.877	0.00573	-0.00246	0.00133
	1.878	-0.00311	0.00156	0.00133
	1.879	0.00251	-0.00246	0.00294
	1.88	0.000907622	-0.00326	-0.00108
	1.881	-0.0015	0.00236	-0.00027309
	1.882	0.00492	0.00397	0.00133
	1.883	0.00171	0.000755014	-0.00268
	1.884	0.000907622	-4.81931e-05	0.00214
	1.885	0.00251	0.00236	-0.00108
	1.886	0.000104417	-0.000851398	-0.00268
	1.887	0.000104417	-0.00326	0.00535
	1.888	-0.00311	0.00397	-0.00188
	1.889	0.00171	-0.00808	-0.00268
	1.89	-0.0015	-4.81931e-05	0.00374
	1.891	-0.00069879	0.000755014	-0.00188
	1.892	0.00492	-0.000851398	0.000530116
	1.893	-0.0015	-0.00165	-0.00108
	1.894	-0.0015	-0.00246	0.00133
	1.895	0.00251	0.000755014	0.000530116
	1.896	-0.00391	-0.00246	-0.00108
	1.897	0.000907622	0.00316	0.00535
	1.898	0.000104417	-0.00165	-0.00188
	1.899	0.000907622	-0.00567	0.00374
	1.9	-0.0015	0.00557	-0.00188
	1.901	0.00412	-4.81931e-05	-0.00268
	1.902	0.00332	-4.81931e-05	0.00374
	1.903	-0.00231	-4.81931e-05	-0.0059
	1.904	0.00251	-0.00406	0.000530116
	1.905	0.00171	-0.000851398	0.00133
	1.906	-0.00552	-4.81931e-05	-0.00027309
	1.907	0.00492	0.00236	0.00133
	1.908	-0.00391	0.00156	-0.00349
	1.909	0.000907622	-0.000851398	0.00214
	1.91	-0.00069879	-0.000851398	-0.00108
	1.911	-0.00632	-0.00246	0.00374
	1.912	0.000104417	0.000755014	0.00294
	1.913	-0.00069879	-0.00406	-0.00108
	1.914	0.00171	-0.00326	0.00455
	1.915	0.00171	0.00397	0.00133
	1.916	0.000104417	-0.000851398	-0.00188
	1.917	0.00733	0.00236	0.00294
	1.918	-0.0015	0.000755014	-0.00108
	1.919	0.000104417	-0.000851398	0.000530116
	1.92	0.00492	0.00316	-0.00108
	1.921	0.000104417	0.000755014	-0.00108
	1.922	0.00251	0.00316	0.00214
	1.923	-0.0015	0.000755014	-0.00188
	1.924	0.00171	-0.00165	0.000530116
	1.925	0.00171	0.00718	0.00133
	1.926	0.00171	-0.00165	0.000530116
	1.927	-0.00069879	-0.00326	0.00776
	1.928	-0.00632	0.00397	-0.00509
	1.929	0.00492	-0.00246	-0.00268
	1.93	-0.00069879	0.00316	0.00133
	1.931	-0.0015	-0.000851398	-0.00188
	1.932	0.00251	0.000755014	0.000530116
	1.933	-0.00471	-0.000851398	0.000530116
	1.934	-0.00231	0.000755014	0.00294
	1.935	0.00412	0.000755014	-0.00108
	1.936	0.000104417	-0.00246	-0.00108
	1.937	-0.00069879	0.00156	0.00696
	1.938	0.000104417	0.00236	-0.00188
	1.939	0.00171	-0.00406	-0.00027309
	1.94	-0.00311	0.00397	0.00214
	1.941	-0.00311	-0.000851398	-0.00188
	1.942	0.00171	-0.00246	0.00374
	1.943	-0.00471	-4.81931e-05	-0.0075
	1.944	0.00412	-0.00326	0.00374
	1.945	-0.00069879	0.00236	0.000530116
	1.946	-0.0015	0.00236	0.000530116
	1.947	0.00171	0.000755014	0.000530116
	1.948	-0.0015	-4.81931e-05	-0.00108
	1.949	0.000104417	-0.00326	0.00374
	1.95	0.00171	0.00316	-0.00027309
	1.951	-0.00391	-0.00246	0.000530116
	1.952	0.00251	0.00156	0.00535
	1.953	-0.00231	-0.000851398	-0.00268
	1.954	0.00251	-0.00567	0.00294
	1.955	0.000907622	0.00397	0.00294
	1.956	0.00171	0.00156	-0.00268
	1.957	0.00492	-4.81931e-05	0.00214
	1.958	0.000104417	0.00156	-0.00108
	1.959	0.00492	-4.81931e-05	0.00294
	1.96	0.00412	-4.81931e-05	0.000530116
	1.961	-0.0015	0.00156	0.00133
	1.962	0.00251	0.00397	0.00133
	1.963	0.00171	-4.81931e-05	-0.0059
	1.964	0.00573	0.000755014	0.00535
	1.965	0.00171	0.00397	-0.00188
	1.966	0.000907622	0.000755014	-0.00268
	1.967	0.00251	0.000755014	0.00776
	1.968	-0.00471	0.00477	-0.00429
	1.969	0.00412	-0.00326	-0.00188
	1.97	-0.0015	-0.00165	0.00294
	1.971	-0.00069879	0.00156	-0.00108
	1.972	0.00332	-4.81931e-05	0.000530116
	1.973	-0.00632	0.000755014	-0.00027309
	1.974	-0.00231	-0.00567	-0.00027309
	1.975	0.000104417	0.00236	0.000530116
	1.976	0.000104417	-0.00406	0.00214
	1.977	-0.00311	0.00477	0.00133
	1.978	0.000104417	-4.81931e-05	-0.00268
	1.979	0.00412	-0.00326	0.00294
	1.98	-0.0015	0.00316	0.00133
	1.981	0.00251	-0.00246	-0.00108
	1.982	0.000104417	0.000755014	0.00133
	1.983	-0.00391	0.00236	-0.0059
	1.984	-0.00231	-0.000851398	0.00133
	1.985	0.000907622	0.000755014	0.00214
	1.986	-0.00069879	-0.00165	0.000530116
	1.987	0.00251	0.00156	-0.00268
	1.988	-0.00069879	0.00156	-0.00027309
	1.989	-0.00069879	-4.81931e-05	0.00615
	1.99	-0.00069879	0.000755014	0.00133
	1.991	-0.00712	-0.00246	0.00455
	1.992	0.000104417	-0.000851398	0.00294
	1.993	0.000907622	-0.00487	-0.00027309
	1.994	0.00171	-0.00326	0.00294
	1.995	-0.00069879	0.00638	0.00294
	1.996	0.000104417	0.000755014	-0.00108
	1.997	0.00974	0.000755014	0.00133
[truncated: 2,003 more rows]

## Sheet: Figure 1d (i)
		Integrated Ar Normalised Exit Flux		Integrated Ar Normalised Exit Flux
	Temperature (C)	Heating	Temperature (C)	Cooling
	25.7341	0.00101	347.802	0.11656
	26.2762	0.000573738	347.11	0.11708
	28.0736	0.00262	343.664	0.1159
	31.1344	0.00385	340.974	0.11798
	35.0118	0.00844	339.338	0.11756
	38.9146	0.01215	335.248	0.11704
	42.396	0.01723	332.648	0.11743
	45.1825	0.02117	329.674	0.11689
	48.2982	0.02505	326.092	0.11827
	50.8546	0.03029	324.018	0.11719
	53.9692	0.03679	321.809	0.11678
	56.9456	0.04487	318.162	0.11823
	59.8547	0.04831	314.521	0.11624
	62.898	0.05639	312.901	0.11684
	65.8803	0.06179	309.673	0.11651
	68.9941	0.06925	305.71	0.11588
	72.1919	0.07699	303.762	0.11706
	74.8681	0.08106	300.547	0.11689
	77.9736	0.08702	297.817	0.1171
	80.5353	0.08937	294.521	0.11822
	83.937	0.09364	291.592	0.11708
	86.7846	0.09096	288.794	0.11789
	89.2956	0.08937	286.621	0.11629
	92.3676	0.09046	283.178	0.11779
	95.5883	0.08999	280.522	0.11733
	97.9711	0.0884	277.396	0.11866
	100.557	0.0922	274.328	0.11843
	103.985	0.09144	271.41	0.11753
	107.01	0.09096	269.068	0.11707
	109.87	0.09583	265.075	0.11521
	112.365	0.095	262.56	0.11747
	115.309	0.09498	259.64	0.11785
	118.47	0.0973	257.123	0.11745
	121.623	0.09914	254.457	0.11662
	124.422	0.0989	251.593	0.11833
	127.533	0.10042	247.82	0.11758
	129.841	0.10192	244.905	0.11683
	132.675	0.10388	242.227	0.11654
	135.85	0.10472	239.451	0.11635
	139.464	0.10412	236.881	0.11707
	141.803	0.10367	233.752	0.11873
	144.267	0.10687	230.044	0.11641
	146.988	0.10667	228.231	0.1176
	150.274	0.10837	224.9	0.11695
	153.891	0.1085	221.885	0.11549
	156.391	0.10828	219.524	0.11779
	159.057	0.10934	216.195	0.11612
	161.597	0.10941	213.467	0.11582
	165.399	0.11066	210.156	0.11711
	168.289	0.10929	206.647	0.1151
	171.4	0.11035	204.175	0.1157
	173.619	0.11127	201.124	0.1163
	177.11	0.11252	198.906	0.11636
	180.53	0.11421	194.996	0.11609
	182.101	0.11239	192.047	0.11506
	185.152	0.11218	189.362	0.11508
	189.535	0.11498	186.368	0.11408
	190.994	0.11314	183.674	0.11651
	193.744	0.11331	181.234	0.11488
	197.607	0.11307	178.07	0.11425
	200.125	0.1134	175.404	0.11532
	201.611	0.11326	172.395	0.11531
	205.921	0.11434	169.457	0.11623
	208.102	0.11502	165.936	0.11499
	211.436	0.11374	163.243	0.11519
	214.454	0.11568	160.443	0.1157
	217.82	0.1165	157.678	0.11435
	220.392	0.11434	154.695	0.11592
	223.894	0.11575	151.922	0.11338
	227.805	0.11555	148.672	0.11291
	228.129	0.11499	146.082	0.11343
	231.526	0.11595	142.756	0.1111
	234.63	0.1165	139.939	0.11159
	237.422	0.11489	137.486	0.11346
	241.855	0.11643	134.289	0.11132
	243.49	0.11442	131.12	0.11119
	247.366	0.11674	128.574	0.11105
	249.388	0.11607	125.413	0.11093
	251.71	0.11591	122.599	0.10837
	255.198	0.11766	119.538	0.10907
	258.206	0.11659	116.687	0.10783
	261.336	0.11536	113.961	0.10673
	263.661	0.11688	111.188	0.10367
	266.91	0.11414	108.092	0.1041
	269.933	0.11574	105.05	0.10021
	272.301	0.1175	101.81	0.09787
	275.2	0.11571	99.2048	0.09604
	278.513	0.11643	96.4286	0.09315
	281.726	0.11657	93.5212	0.09038
	283.858	0.11465	90.7033	0.08708
	287.894	0.11721	87.8915	0.08502
	290.409	0.11683	85.0996	0.07932
	293.34	0.11504	81.7129	0.07464
	295.738	0.11494	78.783	0.07312
	298.906	0.1166	75.9279	0.07004
	301.419	0.1164	73.1373	0.06642
	304.617	0.11679	70.4917	0.05902
	308.955	0.11693	67.6706	0.0541
	310.802	0.11696	64.5858	0.04893
	313.64	0.11744	61.8334	0.04798
	315.985	0.1157	59.0215	0.03948
	318.814	0.11643	56.3375	0.03541
	321.823	0.11703	53.6259	0.03271
	324.433	0.11781	51.2951	0.02957
	327.264	0.11788	48.5307	0.02575
	330.867	0.11656	46.7618	0.02548
	333.644	0.11486	44.5292	0.02387
	335.608	0.11649	42.8903	0.02276
	339.611	0.11746	41.3546	0.02093
	342.682	0.11569	40.0907	0.01999
	345.741	0.11761	38.7486	0.01815
	348.855	0.11803	37.4573	0.01765
	349.206	0.11688	36.415	0.01666
			35.491	0.01633
			34.7538	0.01528
			33.7671	0.01449
			33.1258	0.01416
			32.2256	0.01437
			31.6899	0.01379
			31.2029	0.0127
			30.6377	0.01289
			30.1185	0.0136

## Sheet: Figure 1d (ii)
		Integrated Ar Normalised Exit Flux		Integrated Ar Normalised Exit Flux
	Temperature (C)	Heating	Temperature (C)	Cooling
	22.1475	0.000304992	350.026	0.11465
	23.2358	-6.70215e-05	348.249	0.11362
	25.2445	-0.000760781	346.159	0.11444
	28.5792	-0.00083476	344.348	0.1144
	32.8292	0.00144	341.285	0.11415
	37.8381	0.00552	337.925	0.11558
	41.6178	0.00769	335.605	0.1154
	45.129	0.00992	333.461	0.11532
	47.8029	0.01267	330.111	0.11523
	50.5943	0.01642	328.612	0.1152
	53.3445	0.02046	326.399	0.11628
	55.2758	0.02852	319.782	0.11493
	57.1894	0.04123	316.7	0.11505
	60.5333	0.05863	314.199	0.11622
	64.464	0.07956	312.951	0.11557
	68.0905	0.10094	310.828	0.11616
	71.3632	0.11644	305.495	0.11558
	73.9095	0.13538	302.922	0.1174
	76.673	0.15639	300.737	0.11586
	79.34	0.17908	299.913	0.11584
	82.219	0.19999	295.554	0.11599
	85.2405	0.22126	291.798	0.11513
	87.9732	0.2429	289.722	0.11574
	91.2281	0.26037	284.717	0.11368
	93.9487	0.28062	281.548	0.11519
	96.175	0.29379	278.662	0.11631
	98.8482	0.31019	276.7	0.1155
	102.286	0.32362	274.048	0.11646
	105.9	0.33628	271.001	0.11622
	108.974	0.33731	268.429	0.11576
	111.205	0.33513	265.38	0.11623
	113.905	0.33245	262.637	0.11642
	116.459	0.32869	259.128	0.11633
	119.355	0.32173	257.995	0.11523
	122.047	0.31331	254.052	0.11614
	125.773	0.30904	251.083	0.11559
	129.174	0.30136	248.132	0.11551
	131.04	0.2926	244.743	0.11643
	134.016	0.28489	242.077	0.11655
	137.165	0.27839	239.23	0.11495
	140.391	0.27437	235.737	0.11597
	142.544	0.26686	233.419	0.11568
	145.642	0.26162	231.432	0.11409
	148.626	0.25662	229.56	0.11653
	151.572	0.2496	225.448	0.11596
	155.118	0.24463	221.987	0.11656
	157.882	0.23954	219.122	0.11545
	160.682	0.23871	216.253	0.11621
	162.863	0.23675	212.992	0.11543
	165.996	0.23831	209.669	0.11482
	168.529	0.23624	207.166	0.11629
	171.673	0.2372	204.938	0.11522
	173.653	0.23504	201.999	0.11451
	176.368	0.23219	198.272	0.11462
	180.338	0.23239	195.629	0.11528
	183.129	0.23075	193.506	0.1154
	186.758	0.23149	189.894	0.11441
	190.678	0.23036	186.178	0.11545
	192.844	0.22757	183.217	0.11471
	195.71	0.22626	180.907	0.11571
	198.601	0.22508	178.407	0.11297
	201.022	0.21974	175.628	0.11404
	204.449	0.22071	172.308	0.11571
	206.036	0.21521	169.626	0.11321
	208.928	0.21755	166.314	0.11401
	212.925	0.21459	163.024	0.11335
	215.599	0.21205	160.881	0.11344
	218.504	0.20885	158.285	0.11374
	221.52	0.20664	155.096	0.11275
	224.603	0.20476	152.76	0.11268
	228.406	0.20139	149.802	0.11158
	232.01	0.20299	146.436	0.11176
	233.568	0.19846	143.274	0.11148
	234.606	0.19306	140.077	0.10946
	238.238	0.19192	136.833	0.10912
	241.643	0.18799	134.374	0.10969
	245.891	0.18685	132.272	0.10946
	246.999	0.18514	129.277	0.10841
	250.214	0.18263	125.578	0.10591
	252.727	0.17674	122.245	0.1059
	255.899	0.17586	119.507	0.10589
	258.539	0.17392	116.794	0.10365
	261.539	0.166	114.37	0.10315
	266.783	0.16941	111.488	0.10081
	267.399	0.16275	108.555	0.09797
	270.64	0.16273	105.61	0.09797
	273.657	0.15805	102.825	0.09654
	276.179	0.15596	99.3731	0.09279
	280.217	0.15324	96.5054	0.09016
	282.495	0.14859	94.09	0.08891
	284.131	0.14586	91.7378	0.08519
	288.872	0.1462	88.6115	0.08179
	290.672	0.1408	85.2727	0.0761
	294.343	0.14003	82.528	0.07242
	297.118	0.13689	79.3451	0.06806
	298.519	0.1337	76.351	0.06446
	301.03	0.1365	73.3821	0.06
	303.814	0.1282	70.66	0.05641
	310.035	0.13105	67.9622	0.05155
	310.478	0.12781	64.8324	0.04962
	311.756	0.12388	61.7803	0.04242
	315.291	0.12171	58.7025	0.03856
	321.864	0.12455	56.1876	0.03446
	323.658	0.12197	53.6225	0.0317
	325.024	0.11984	50.9242	0.03143
	327.846	0.11917	48.7912	0.02618
	330.425	0.11695	46.2839	0.02524
	335.56	0.11753	44.2908	0.02194
	338.635	0.11594	42.5127	0.02147
	339.839	0.11713	40.8634	0.02051
	342.368	0.11483	38.8626	0.01867
	345.059	0.11421	37.7512	0.01775
	347.485	0.11469	37.1678	0.01808
	348.805	0.11488	35.3653	0.01599
	349.068	0.11513	34.5223	0.01422
			33.4606	0.0146
			32.6691	0.01496
			32.0873	0.01294
			31.3684	0.01336
			30.4159	0.01426
			29.9195	0.01292
			29.5716	0.01197
			29.1307	0.01209

## Sheet: Figure 2
		Integrated Ar Normalised Exit Flux
	Temperature (C)	m/z 44	m/z 45	m/z 44 + m/z 45
	22.0384	0.000331312	-0.000243157	8.81551e-05
	22.6249	0.000569457	-6.95815e-05	0.000499875
	25.0415	0.000398401	-0.000694472	-0.000296071
	28.0546	-0.000889129	-0.000636615	-0.00153
	32.4122	-0.000241744	0.000169506	-7.22385e-05
	35.9779	-2.94772e-05	0.0034	0.00337
	38.7675	0.00152	0.00567	0.00719
	41.6843	0.00111	0.00609	0.0072
	44.6229	0.00131	0.00793	0.00924
	46.9427	0.00132	0.00937	0.01069
	50.017	0.00291	0.0171	0.02001
	53.6923	0.00306	0.0252	0.02826
	56.8188	0.00467	0.03175	0.03642
	59.5453	0.0049	0.03981	0.04471
	61.867	0.00712	0.0439	0.05102
	64.7854	0.0074	0.05269	0.06008
	67.9758	0.01196	0.0668	0.07875
	70.8638	0.01191	0.07669	0.0886
	73.7177	0.01576	0.08989	0.10565
	76.7672	0.01848	0.10324	0.12173
	79.6399	0.02437	0.11867	0.14304
	82.5088	0.02723	0.13317	0.1604
	85.5477	0.03251	0.14959	0.1821
	88.2416	0.03637	0.16356	0.19993
	90.6859	0.04619	0.17857	0.22475
	94.3218	0.05142	0.19293	0.24435
	97.0101	0.06142	0.2054	0.26682
	99.9001	0.0684	0.21594	0.28434
	102.375	0.0801	0.22348	0.30358
	105.863	0.08586	0.22297	0.30883
	108.976	0.09898	0.22585	0.32483
	110.973	0.09963	0.22147	0.3211
	113.993	0.11572	0.21337	0.32909
	117.329	0.11729	0.20429	0.32158
	120.224	0.13093	0.19219	0.32313
	122.851	0.12727	0.17828	0.30555
	126.504	0.14245	0.16621	0.30866
	128.471	0.13875	0.15633	0.29508
	132.03	0.15055	0.14373	0.29428
	134.85	0.14507	0.13128	0.27635
	137.663	0.15413	0.12253	0.27666
	140.616	0.14978	0.11309	0.26286
	143.84	0.15607	0.10489	0.26097
	145.912	0.1485	0.0981	0.2466
	149.613	0.15148	0.09149	0.24297
	151.639	0.14221	0.08784	0.23005
	155.394	0.1455	0.08463	0.23014
	157.509	0.13371	0.08512	0.21883
	160.751	0.13973	0.08731	0.22704
	163.074	0.13258	0.09167	0.22426
	166.624	0.13773	0.0946	0.23233
	169.505	0.12941	0.0961	0.22552
	171.967	0.13465	0.09875	0.2334
	175.338	0.12561	0.09742	0.22303
	178.319	0.13196	0.09957	0.23153
	180.973	0.12457	0.10358	0.22815
	184.057	0.12935	0.09999	0.22934
	186.687	0.12143	0.10096	0.2224
	189.526	0.13068	0.09733	0.22801
	193.414	0.12152	0.09798	0.21949
	195.645	0.12445	0.09775	0.2222
	198.912	0.12072	0.09668	0.2174
	202.214	0.12512	0.09389	0.21901
	204.501	0.12159	0.0949	0.21649
	206.409	0.1229	0.09129	0.21419
	209.926	0.11924	0.08927	0.20851
	212.965	0.12359	0.08907	0.21266
	215.828	0.11708	0.0876	0.20468
	218.589	0.12041	0.0853	0.20571
	221.923	0.11471	0.08479	0.19949
	224.744	0.121	0.08549	0.20649
	227.44	0.11579	0.08306	0.19885
	231.092	0.12015	0.07697	0.19712
	233.396	0.11539	0.07583	0.19123
	235.25	0.11704	0.07526	0.1923
	239.109	0.11524	0.07245	0.18769
	242.338	0.11792	0.07221	0.19013
	245.392	0.11281	0.06665	0.17946
	247.591	0.11817	0.06473	0.18291
	250.79	0.1124	0.06439	0.17678
	253.953	0.11643	0.06162	0.17805
	255.52	0.11194	0.05577	0.16771
	259.954	0.11534	0.05414	0.16948
	262.63	0.11031	0.05378	0.16409
	264.609	0.11284	0.05089	0.16372
	268.1	0.1095	0.0478	0.1573
	271.508	0.11375	0.03957	0.15332
	273.385	0.10896	0.0394	0.14836
	277.774	0.11465	0.03545	0.15011
	279.542	0.10733	0.03472	0.14205
	282.355	0.11376	0.03372	0.14748
	284.963	0.10672	0.02944	0.13616
	289.086	0.11239	0.02737	0.13976
	291.029	0.10513	0.02527	0.1304
	294.706	0.11285	0.02439	0.13725
	298.608	0.10566	0.0219	0.12756
	301.38	0.1094	0.02342	0.13282
	302.705	0.10515	0.02065	0.1258
	305.6	0.11105	0.01312	0.12417
	308.287	0.10431	0.01431	0.11863
	311.479	0.1099	0.01436	0.12426
	314.508	0.10395	0.01188	0.11583
	317.164	0.10899	0.01084	0.11984
	319.021	0.10389	0.01081	0.1147
	322.577	0.10883	0.00733	0.11616
	325.939	0.10478	0.00637	0.11115
	328.69	0.10932	0.00709	0.11641
	331.76	0.10326	0.00626	0.10952
	334.803	0.10833	0.00545	0.11377
	338.042	0.1039	0.00383	0.10772
	340.927	0.11028	0.0037	0.11398
	343.433	0.10464	0.00336	0.108
	346.088	0.10923	0.00329	0.11252
	348.341	0.10522	0.00419	0.10941
	348.661	0.10899	0.0027	0.11169
	349.236	0.10557	0.00266	0.10823

## Sheet: Figure 3a
		Integrated Ar Normalised Exit Flux
	Pulse Set Number	CO2	O2		Cumulative CO2 Produced	kapp for O2 consumption
	1	0.42509	0.02541		6.21659	574.954
	2	0.47404	0.01964		6.43397	444.627
	3	0.47926	0.00984		6.64622	409.099
	4	0.4829	0.00741		6.85126	482.182
	5	0.43323	0.00659		7.05424	317.94
	6	0.37908	0.00325		7.25083	411.29
	7	0.33697	0.00747		7.44844	414.095
	8	0.29971	0.00732		7.64433	300.525
	9	0.28039	0.000518001		7.83993	439.037
	10	0.26495	0.00153		8.02895	411.165
	11	0.2609	0.003		8.21916	369.171
	12	0.25278	0.00422		8.40454	381.774
	13	0.24803	0.00593		8.58657	301.411
	14	0.23889	0.00271		8.76942	283.986
	15	0.24053	0.00459		8.94881	287.744
	16	0.22824	0.00551		9.12786	375.879
	17	0.22819	0.00292		9.30697	281.354
	18	0.22793	0.00498		9.48501	264.304
	19	0.21843	0.0064		9.66079	199.882
	20	0.21706	0.00793		9.83435	205.684
	21	0.21738	0.01016		10.0061	138.878
	22	0.21226	0.01101		10.1745	252.755
	23	0.20504	0.0094		10.342	217.184
	24	0.20297	0.01398		10.5132	142.16
	25	0.19659	0.01095		10.6759	150.946
	26	0.19761	0.01088		10.8409	165.118
	27	0.19589	0.01474		11.001	145.115
	28	0.1956	0.01029		11.1615	139.985
	29	0.18902	0.01095		11.323	139.081
	30	0.19022	0.01214		11.4838	142.084
	31	0.18537	0.01176		11.6401	120.472
	32	0.18204	0.0147		11.7901	134.943
	33	0.18285	0.01555		11.9448	108.734
	34	0.17939	0.01536		12.0981	113.717
	35	0.17904	0.01193		12.2519	124.358
	36	0.17912	0.01568		12.4029	102.612
	37	0.17804	0.01662		12.5567	103.55
	38	0.17578	0.02151		12.7062	103.491
	39	0.17356	0.02096		12.8519	96.3766
	40	0.17177	0.02981		12.9938	95.9034
	41	0.16842	0.01733		13.1371	77.4956
	42	0.16742	0.01994		13.2804	86.0356
	43	0.17128	0.0292		13.4225	88.1085
	44	0.16263	0.02769		13.5677	90.2871
	45	0.16501	0.02557		13.6971	80.0941
	46	0.16017	0.02868		13.8366	81.4045
	47	0.16044	0.0296		13.9726	74.0718
	48	0.16148	0.02977		14.1092	75.9725
	49	0.16085	0.02921		14.2435	70.54
	50	0.15631	0.03373		14.3757	78.9341
	51	0.14996	0.03057		14.5065	63.0808
	52	0.15473	0.03682		14.636	66.6083
	53	0.15331	0.03544		14.7638	64.2972
	54	0.15378	0.03282		14.8905	60.5711
	55	0.15101	0.03867		15.0159	55.8967
	56	0.15373	0.03838		15.1423	58.3386
	57	0.14949	0.03839		15.2631	56.5784
	58	0.14572	0.04076		15.3861	58.6961
	59	0.14188	0.04092		15.5072	48.7932
	60	0.14335	0.0487		15.6262	52.5361
	61	0.14333	0.04476		15.7444	48.4304
	62	0.14207	0.04389		15.8631	49.1585
	63	0.14517	0.04302		15.9802	46.7537
	64	0.12945	0.04743		16.0908	49.5311
	65	0.13947	0.04681		16.2053	41.2587
	66	0.13603	0.05049		16.3173	42.9349
	67	0.13656	0.04948		16.4255	46.1262
	68	0.13435	0.05247		16.5365	41.7809
	69	0.13221	0.04799		16.6438	38.7392
	70	0.13081	0.05723		16.7481	41.4246
	71	0.12947	0.05488		16.8508	36.8739
	72	0.12782	0.05639		16.9548	38.1382
	73	0.12663	0.05902		17.0563	36.1607
	74	0.12543	0.06269		17.163	38.9431
	75	0.12635	0.06072		17.2652	32.8984
	76	0.12084	0.06213		17.3665	36.6063
	77	0.12302	0.06044		17.4652	29.1375
	78	0.12113	0.06923		17.5614	37.1974
	79	0.11897	0.06562		17.6549	30.2301
	80	0.11821	0.0696		17.7492	32.2252
	81	0.11864	0.06886		17.8447	27.1749
	82	0.11717	0.07137		17.9367	30.4452
	83	0.11055	0.06849		18.0288	25.8729
	84	0.1145	0.07784		18.1179	29.4924
	85	0.11201	0.07575		18.2062	27.0151
	86	0.1082	0.07205		18.2953	28.7883
	87	0.11102	0.07718		18.3813	24.0113
	88	0.10726	0.08122		18.4652	27.4915
	89	0.10435	0.07763		18.5463	22.3604
	90	0.1027	0.08392		18.6296	27.0326
	91	0.10398	0.08207		18.7101	22.639
	92	0.10148	0.085		18.7895	25.0966
	93	0.10673	0.08094		18.87	21.1511
	94	0.10223	0.09031		18.951	25.4922
	95	0.10123	0.08432		19.0297	20.323
	96	0.09869	0.09732		19.1187	23.1469
	97	0.09627	0.08344		19.1871	20.0887
	98	0.09345	0.09517		19.2624	22.0079
	99	0.09428	0.09149		19.3339	18.2635
	100	0.09554	0.10142		19.4084	20.542
	101	0.09206	0.09476		19.4785	16.7605
	102	0.09206	0.10435		19.548	19.3689
	103	0.08909	0.09661		19.614	17.3504
	104	0.08826	0.10177		19.6828	18.3556
	105	0.08917	0.09802		19.746	15.7436
	106	0.08595	0.10883		19.8105	18.5631
	107	0.08388	0.10074		19.8744	14.0763
	108	0.08113	0.11314		19.9346	16.5989
	109	0.08329	0.10174		19.9974	15.3847
	110	0.08057	0.11239		20.062	17.5099
	111	0.07937	0.10617		20.1213	13.9125
	112	0.08045	0.11652		20.1811	17.2285
	113	0.08108	0.10523		20.2403	13.5785
	114	0.07869	0.11896		20.2982	15.6287
	115	0.08892	0.11105		20.3552	12.5889
	116	0.06843	0.11966		20.4091	14.0657
	117	0.07527	0.11411		20.4687	12.3341
	118	0.07152	0.12548		20.5202	13.9703
	119	0.07448	0.1183		20.5694	11.884
	120	0.0701	0.1307		20.6193	13.0665
	121	0.06957	0.12189		20.6692	10.8654
	122	0.06601	0.1286		20.7221	12.9616
	123	0.06876	0.12517		20.7719	11.165
	124	0.06319	0.1345		20.8249	12.2029
	125	0.06449	0.12448		20.8735	10.2036
	126	0.06395	0.14121		20.9196	12.0426
	127	0.06017	0.13129		20.9643	9.90418
	128	0.06281	0.13589		21.011	11.5401
	129	0.06463	0.12804		21.0612	10.3804
	130	0.05929	0.14191		21.1067	10.9723
	131	0.05974	0.12903		21.1485	7.90431
	132	0.05924	0.14335		21.189	11.0189
	133	0.05784	0.13494		21.2333	7.97933
	134	0.05701	0.1478		21.2712	11.0406
	135	0.05394	0.14126		21.3087	8.6231
	136	0.05955	0.14899		21.3466	9.80475
	137	0.05157	0.14166		21.3835	7.82586
	138	0.04915	0.15114		21.422	9.62857
	139	0.04995	0.14562		21.4566	7.33049
	140	0.0499	0.15624		21.4944	9.83909
	141	0.05287	0.14609		21.5311	7.18142
	142	0.0498	0.1547		21.5664	10.109
	143	0.05297	0.14961		21.5938	6.69515
	144	0.04861	0.15974		21.6279	8.99554
	145	0.04609	0.15037		21.6588	7.02679
	146	0.04476	0.16138		21.6876	8.68047
	147	0.04667	0.15282		21.7204	6.16312
	148	0.05023	0.15879		21.7484	7.77581
	149	0.04549	0.15569		21.7767	6.36194
	150	0.04177	0.17323		21.8056	7.77363
	151	0.04048	0.15545		21.8354	5.34844
	152	0.04438	0.17276		21.8625	8.02524
	153	0.03791	0.15534		21.889	5.51877
	154	0.03742	0.16878		21.9175	6.31136
	155	0.03789	0.16193		21.9457	5.42555
	156	0.0369	0.17374		21.9734	7.1391
	157	0.03858	0.16291		22.0002	4.61185
	158	0.03451	0.17697		22.0263	7.71722
	159	0.03784	0.16174		22.0534	5.16752
	160	0.03666	0.17796		22.0811	5.94696
	161	0.03537	0.16025		22.1054	4.348
	162	0.02734	0.18129		22.1274	6.74419
	163	0.03413	0.16656		22.1514	4.2892
	164	0.03086	0.17901		22.1737	6.12824
	165	0.02887	0.16843		22.1966	4.6067
	166	0.03281	0.18507		22.2173	6.35007
	167	0.02796	0.17406		22.239	4.17298
	168	0.0283	0.18364		22.2586	6.00324
	169	0.0289	0.17407		22.2795	3.39465
	170	0.02982	0.19119		22.2956	5.39894
	171	0.02709	0.17247		22.3142	3.54729
	172	0.02649	0.18988		22.331	5.69877
	173	0.02854	0.184		22.3491	3.70348
	174	0.02819	0.19059		22.3654	5.40692
	175	0.0277	0.17825		22.3837	2.85338
	176	0.02678	0.19707		22.4015	5.46017
	177	0.02609	0.17443		22.4215	3.37776
	178	0.02711	0.1926		22.4364	4.50297
	179	0.0277	0.18666		22.4524	3.14441
	180	0.02432	0.19927		22.4707	4.96084
	181	0.02201	0.18095		22.4886	3.32774
	182	0.02399	0.19977		22.5047	4.84389
	183	0.02226	0.18533		22.518	2.26368
	184	0.02291	0.19712		22.5298	5.05104
	185	0.0207	0.18373		22.5428	4.30281
	186	0.02167	0.20076		22.5532	4.22733
	187	0.01968	0.18624		22.5665	2.55232
	188	0.02086	0.20764		22.5781	4.02272
	189	0.01613	0.1908		22.5903	2.1252
	190	0.01856	0.20625		22.5987	4.38656
	191	0.01681	0.18851		22.6084	2.30889
	192	0.01808	0.20485		22.6173	3.39768
	193	0.01633	0.19074		22.6261	2.19897
	194	0.01831	0.21271		22.6366	3.95415
	195	0.01781	0.19033		22.6475	2.5153
	196	0.02001	0.20779		22.6548	3.5472
	197	0.01481	0.19798		22.6664	1.96696
	198	0.01608	0.20995		22.6742	3.58168
	199	0.01825	0.19424		22.6827	1.81931
	200	0.01791	0.20825		22.6923	4.05878
	201	0.01608	0.19518		22.6997	1.81733
	202	0.0133	0.21852		22.7038	3.59685
	203	0.01179	0.19352		22.7113	1.68987
	204	0.013	0.19965		22.7212	3.63542
	205	0.01043	0.20029		22.7279	1.76993
	206	0.01326	0.21564		22.7308	3.09282
	207	0.01161	0.20205		22.7347	1.09622
	208	0.01225	0.21993		22.7359	2.71775
	209	0.00842	0.19895		22.7459	1.22088
	210	0.00962	0.21806		22.7528	3.34132
	211	0.00889	0.20761		22.7572	1.77461
	212	0.00888	0.21918		22.7616	3.40966
	213	0.01048	0.20264		22.7677	1.64553
	214	0.01092	0.216		22.7753	3.0607
	215	0.00725	0.20625		22.7848	1.22474
	216	0.01161	0.22157		22.7881	2.79783
	217	0.00776	0.20594		22.7927	1.20865
	218	0.00853	0.22312		22.7999	2.53786
	219	0.00957	0.20174		22.8031	1.61509
	220	0.00744	0.22314		22.8074	2.61495
	221	0.00413	0.20581		22.8121	1.05597
	222	0.00746	0.22449		22.8176	3.01494
	223	0.00991	0.20546		22.824	1.22823
	224	0.00668	0.22364		22.8285	2.60786
	225	0.00292	0.21043		22.8327	1.26101
	226	0.00392	0.23102		22.8442	2.90571
	227	0.0012	0.21402		22.8452	1.23703
	228	0.00998	0.22962		22.8462	2.53542
	229	0.00692	0.20813		22.8492	0.97978
	230	0.00438	0.22359		22.8516	2.62403
	231	0.00436	0.2075		22.8528	1.65279
	232	0.00611	0.22497		22.8575	2.7361
	233	0.00758	0.21074		22.8613	1.43051
	234	0.00958	0.22958		22.8645	2.20777
	235	0.0033	0.21324		22.8655	1.05172
	236	0.00461	0.22976		22.8679	2.13055
	237	0.00714	0.21578		22.8703	0.82445
	238	0.0032	0.22529		22.8746	2.27888
	239	0.00434	0.21502		22.8777	0.84291
	240	0.00468	0.23148		22.8781	2.57081
	241	0.0055	0.21117		22.8788	1.10621
	242	0.00644	0.22954		22.8869	2.45204
	243	0.00446	0.21509		22.8886	0.82453
	244	0.00417	0.22917		22.8938	2.40515
	245	0.01155	0.21221		22.8955	0.94258
	246	0.000985887	0.22944		22.8974	2.30872
	247	0.000994541	0.2158		22.9002	0.65547
	248	0.00296	0.23235		22.9035	2.25229
	249	0.00247	0.21493		22.9047	0.64634
	250	0.00112	0.22489		22.9055	2.02912
	251	0.00476	0.21384		22.9063	1.43359
	252	0.00377	0.2273		22.9088	2.04599
	253	0.00319	0.21909		22.9085	0.97163
	254	0.000996766	0.23153		22.9095	1.82015
	255	0.00239	0.21988		22.9099	0.90596
	256	0.00246	0.23414		22.914	2.21879
	257	0.00425	0.21837		22.9162	0.70933
	258	0.00309	0.23392		22.9199	1.98739
	259	0.000442811	0.21545		22.9176	0.52651
	260	0.000677962	0.23091		22.9219	1.91845
	261	0.00809	0.21663		22.9247	0.61988
	262	0.00171	0.23414		22.9249	2.18973
	263	0.00523	0.2171		22.9269	0.61286
	264	0.00167	0.23277		22.9263	2.29821
	265	0.00191	0.21807		22.9279	0.58994
	266	0.00278	0.23612		22.9302	2.30671
	267	0.0033	0.21864		22.9302	0.53442
	268	0.00128	0.23623		22.9249	2.35289
	269	0.000771456	0.22092		22.9283	0.79728
	270	0.000804229	0.22726		22.9305	2.35698
	271	0.00251	0.22075		22.9305	0.58179
	272	-0.00038537	0.23244		22.9346	2.17582
	273	0.00107	0.22311		22.9287	0.35704
	274	0.000332142	0.2332		22.928	1.67738
	275	0.00417	0.21898		22.9304	0.2974
	276	0.0022	0.23549		22.9309	2.19667
	277	0.00364	0.22136		22.9318	0.08539
	278	-0.00225	0.23766		22.9333	2.5071
	279	0.00425	0.22207		22.9348	0.3344
	280	0.00284	0.23654		22.9399	2.00292
	281	0.000223522	0.21927		22.9434	0.5502
	282	0.00197	0.23663		22.9511	2.01932
	283	-0.000571591	0.21817		22.949	0.95131
	284	0.00162	0.2369		22.9495	2.18658
	285	0.00229	0.21809		22.9516	0.57311
	286	-9.8215e-05	0.23756		22.9482	1.92134
	287	-0.0052	0.21762		22.9483	0.52921
	288	0.00338	0.23446		22.9465	1.99118
	289	0.00219	0.21758		22.9522	0.5038
	290	1.72818e-05	0.23699		22.9508	2.00918
	291	0.00407	0.21941		22.9507	0.23628
	292	-0.0059	0.2397
	293	-0.00067963	0.22463
	294	0.00239	0.24043
	295	0.000448884	0.2192
	296	0.00096995	0.24306
	297	0.00145	0.21608
	298	0.00151	0.23998
	299	0.00517	0.22119
	300	0.00342	0.23737
	301	0.00772	0.22102
	302	-0.00212	0.23267
	303	0.000486033	0.21931
	304	0.00209	0.2371
	305	-0.00333	0.22204
	306	0.000111613	0.23762
	307	-0.00182	0.22132
	308	0.00566	0.23793
	309	-0.00139	0.22113
	310	-7.49397e-05	0.24118

## Sheet: Figure 3b
		Integrated Ar Normalised Exit Flux
	Pulse Set Number	CO2	O2		Cumulative CO2 Produced	kapp for O2 consumption
	1	0.42125	0.000687452		5.20295	1055.63
	2	0.46985	0.000124962		5.33454	1020.88
	3	0.48998	0.00201		5.46346	700.949
	4	0.48245	0.00268		5.59704	1037.09
	5	0.3887	0.00149		5.72853	480.562
	6	0.34628	0.000405663		5.85201	691.169
	7	0.30058	0.00215		5.97539	471.542
	8	0.24623	0.00683		6.10244	506.367
	9	0.2082	0.00296		6.22298	395.336
	10	0.20442	0.00201		6.33818	337.947
	11	0.19258	0.000785902		6.45606	367.768
	12	0.18954	0.000258111		6.56806	309.311
	13	0.17957	0.00106		6.67952	310.964
	14	0.1706	0.000876344		6.78992	338.28
	15	0.16654	0.00486		6.89853	312.098
	16	0.1589	0.00474		7.0057	264.37
	17	0.15218	0.0056		7.1163	293.062
	18	0.14952	0.01221		7.22024	283.102
	19	0.1473	0.00548		7.31904	226.735
	20	0.13829	0.00493		7.41605	234.472
	21	0.13159	0.00509		7.51312	223.073
	22	0.12891	0.00735		7.61055	224.689
	23	0.13358	0.00501		7.70678	197.556
	24	0.13149	0.01057		7.80491	177.196
	25	0.12349	0.00745		7.8997	161.252
	26	0.12338	0.01076		7.99277	186.715
	27	0.12705	0.01005		8.08589	166.446
	28	0.12055	0.01273		8.18029	158.335
	29	0.1152	0.01476		8.27168	143.522
	30	0.11788	0.01363		8.36034	152.779
	31	0.11199	0.01604		8.44687	132.793
	32	0.11146	0.01596		8.53375	146.093
	33	0.11041	0.01475		8.62449	126.997
	34	0.1086	0.0159		8.70846	125.369
	35	0.10717	0.01856		8.79341	106.891
	36	0.1106	0.01687		8.87796	115.546
	37	0.10393	0.01742		8.96079	103.893
	38	0.09881	0.02137		9.04565	106.482
	39	0.09701	0.02072		9.12565	95.8625
	40	0.09707	0.02169		9.2057	92.1015
	41	0.09743	0.02155		9.28462	91.1115
	42	0.09622	0.02421		9.36077	93.1713
	43	0.09813	0.02669		9.43807	88.1631
	44	0.09479	0.02901		9.51913	91.468
	45	0.09307	0.02547		9.59744	75.9136
	46	0.09312	0.02821		9.6714	77.3212
	47	0.0944	0.02948		9.74269	72.7047
	48	0.09139	0.03213		9.81439	79.7782
	49	0.08866	0.03042		9.88513	66.2682
	50	0.08653	0.03436		9.95641	71.049
	51	0.08689	0.03163		10.0268	67.2367
	52	0.09073	0.0357		10.0949	63.0899
	53	0.08398	0.03609		10.1612	57.8579
	54	0.08495	0.04127		10.228	63.2792
	55	0.08454	0.03867		10.2941	53.0881
	56	0.08283	0.04226		10.359	59.3146
	57	0.08486	0.04141		10.4221	51.9503
	58	0.08	0.04515		10.4871	55.1752
	59	0.08005	0.04664		10.5504	48.4014
	60	0.07892	0.04705		10.6088	51.2501
	61	0.07615	0.0462		10.67	46.7368
	62	0.0773	0.04831		10.7328	48.5084
	63	0.08106	0.0469		10.7899	44.3491
	64	0.07831	0.05437		10.8472	45.0332
	65	0.07396	0.05359		10.9053	41.0024
	66	0.07129	0.05621		10.9643	44.1558
	67	0.0717	0.0523		11.0172	38.2142
	68	0.07073	0.06032		11.0708	41.0635
	69	0.07128	0.05722		11.1263	38.1493
	70	0.07036	0.05967		11.179	39.7037
	71	0.06815	0.06258		11.2318	34.8821
	72	0.06626	0.0667		11.2816	37.2136
	73	0.06686	0.06245		11.3304	32.0675
	74	0.0661	0.07095		11.3817	34.0862
	75	0.06489	0.0655		11.4364	31.8891
	76	0.06312	0.07204		11.4849	33.9931
	77	0.06499	0.06902		11.5345	30.1626
	78	0.06328	0.07569		11.5812	31.3463
	79	0.05835	0.07274		11.6256	28.509
	80	0.06126	0.07753		11.6755	32.6716
	81	0.06277	0.07557		11.7222	27.4318
	82	0.05715	0.08033		11.7631	27.7361
	83	0.05725	0.07951		11.8069	26.304
	84	0.05809	0.08461		11.852	28.0488
	85	0.05905	0.08056		11.8952	24.2476
	86	0.05291	0.08855		11.9383	26.8233
	87	0.05358	0.08453		11.9811	25.3722
	88	0.05545	0.08864		12.0228	24.8451
	89	0.05268	0.0864		12.0618	22.175
	90	0.05287	0.09376		12.1016	24.2197
	91	0.04977	0.09005		12.1432	20.5947
	92	0.04877	0.09866		12.1798	23.4761
	93	0.05137	0.09509		12.2158	19.6771
	94	0.05469	0.09899		12.2519	21.2667
	95	0.04844	0.09525		12.29	18.862
	96	0.04965	0.10228		12.3232	21.3861
	97	0.04668	0.1		12.3553	18.674
	98	0.04438	0.10565		12.3917	20.0943
	99	0.04989	0.09757		12.4258	17.239
	100	0.04672	0.10796		12.455	20.5252
	101	0.04089	0.1073		12.4837	15.9515
	102	0.04382	0.11049		12.5182	18.2806
	103	0.04514	0.10662		12.5511	14.9165
	104	0.04314	0.11543		12.5817	17.7139
	105	0.04309	0.10931		12.6124	14.6681
	106	0.04285	0.11268		12.6421	16.8153
	107	0.04167	0.11395		12.6692	13.7194
	108	0.03907	0.12088		12.6965	14.3293
	109	0.03978	0.11551		12.7231	12.7392
	110	0.04159	0.12539		12.7482	15.9269
	111	0.03656	0.1174		12.7763	12.1141
	112	0.036	0.12817		12.8052	14.3149
	113	0.03611	0.12343		12.8311	12.1074
	114	0.03813	0.13074		12.8571	13.9153
	115	0.03322	0.12309		12.8813	11.238
	116	0.03203	0.13135		12.9066	13.297
	117	0.03647	0.12689		12.9274	10.6302
	118	0.03408	0.13619		12.9518	12.8325
	119	0.0292	0.1256		12.9725	10.345
	120	0.02873	0.14084		12.9967	12.2483
	121	0.03448	0.13264		13.0193	10.089
	122	0.03292	0.14481		13.0411	12.0668
	123	0.03055	0.13455		13.0615	10.208
	124	0.03072	0.1458		13.0816	11.3558
	125	0.02971	0.13768		13.1028	9.09933
	126	0.02709	0.1497		13.1226	10.9828
	127	0.02726	0.14717		13.1406	9.05509
	128	0.02659	0.15396		13.1578	10.9421
	129	0.02518	0.14093		13.1776	8.65429
	130	0.02809	0.1568		13.1967	10.9028
	131	0.02887	0.14723		13.214	7.46679
	132	0.02586	0.15683		13.232	9.80813
	133	0.02606	0.14888		13.2499	7.96587
	134	0.02418	0.16096		13.2667	10.0411
	135	0.02533	0.1515		13.2843	7.71205
	136	0.02078	0.16398		13.3008	9.75828
	137	0.02438	0.15354		13.3146	6.85958
	138	0.02075	0.16544		13.3271	9.0833
	139	0.02417	0.15618		13.3406	6.71306
	140	0.02256	0.16677		13.3554	9.31982
	141	0.02179	0.15702		13.3685	6.63093
	142	0.02045	0.16615		13.3819	8.11428
	143	0.02015	0.16039		13.3937	5.79555
	144	0.02112	0.17212		13.4057	7.92227
	145	0.01981	0.16222		13.4177	5.80777
	146	0.01807	0.17237		13.4312	7.93533
	147	0.01715	0.16242		13.4429	5.53186
	148	0.01984	0.17464		13.4532	7.81492
	149	0.01905	0.16261		13.4649	5.10047
	150	0.01735	0.18174		13.4759	7.45827
	151	0.01792	0.16825		13.4873	4.66893
	152	0.01798	0.17869		13.4974	6.91656
	153	0.01677	0.16702		13.5096	4.69917
	154	0.01759	0.18023		13.5195	6.89052
	155	0.01652	0.16852		13.5282	4.5602
	156	0.01379	0.1856		13.5343	6.52966
	157	0.01248	0.17221		13.5435	4.34824
	158	0.01354	0.18655		13.5537	6.80977
	159	0.01481	0.1709		13.5649	3.96829
	160	0.01306	0.18709		13.5729	6.23832
	161	0.01344	0.1778		13.582	3.95081
	162	0.01173	0.19277		13.5898	5.79747
	163	0.01204	0.17895		13.5985	4.20898
	164	0.01199	0.19268		13.6033	5.95247
	165	0.01345	0.17887		13.6102	3.37873
	166	0.0117	0.19463		13.6181	5.09632
	167	0.01036	0.1796		13.6237	3.14448
	168	0.01172	0.19776		13.6297	5.91285
	169	0.01094	0.18179		13.6363	3.12651
	170	0.01138	0.20099		13.6448	5.41695
	171	0.01013	0.18523		13.6541	3.00818
	172	0.0122	0.20076		13.6598	4.914
	173	0.00986	0.1854		13.6658	2.51423
	174	0.00876	0.20182		13.6721	5.29082
	175	0.00607	0.18776		13.6775	3.34607
	176	0.00928	0.20346		13.6816	4.87367
	177	0.01012	0.18592		13.6892	2.94756
	178	0.01119	0.20646		13.6934	4.99084
	179	0.008	0.18972		13.6992	2.56188
	180	0.00917	0.2066		13.7038	5.01568
	181	0.0078	0.19275		13.7088	2.36537
	182	0.00863	0.20455		13.7125	4.65503
	183	0.00485	0.19167		13.716	2.16508
	184	0.00692	0.21131		13.7201	4.38795
	185	0.00782	0.19779		13.7244	2.11764
	186	0.00565	0.2133		13.7272	4.52886
	187	0.006	0.19195		13.7306	2.03944
	188	0.00661	0.21345		13.7342	4.31195
	189	0.00852	0.19545		13.7382	1.93028
	190	0.00926	0.21447		13.7411	4.35769
	191	0.00574	0.19914		13.7441	2.06869
	192	0.00595	0.21884		13.7472	3.96659
	193	0.00626	0.19636		13.7516	2.50703
	194	0.0054	0.21158		13.7561	4.17212
	195	0.00416	0.19944		13.7601	1.55173
	196	0.00762	0.215		13.763	3.79663
	197	0.00413	0.19857		13.765	2.60305
	198	0.00588	0.21841		13.7682	3.69848
	199	0.00461	0.19838		13.7696	2.58779
	200	0.00493	0.22019		13.7728	3.5773
	201	0.00377	0.20109		13.7731	2.05289
	202	0.00347	0.22203		13.7749	3.48099
	203	0.00406	0.20315		13.7797	2.29162
	204	0.00433	0.22247		13.7834	3.39714
	205	0.00275	0.20206		13.786	1.72597
	206	0.0034	0.2232		13.7908	3.26942
	207	0.00366	0.20374		13.7936	1.64345
	208	0.00393	0.22423		13.7973	3.44744
	209	0.00295	0.20338		13.7979	1.54088
	210	0.00299	0.22293		13.7997	3.3293
	211	0.00309	0.20648		13.8012	1.56122
	212	0.00445	0.2189		13.8045	3.30116
	213	0.00452	0.20484		13.8074	1.76461
	214	0.00394	0.22788		13.8083	2.93874
	215	0.00295	0.20785		13.8118	1.60813
	216	0.00193	0.21804		13.8195	3.39292
	217	0.0032	0.20865		13.8196	1.81152
	218	0.00138	0.21817		13.821	3.2764
	219	0.00329	0.20965		13.821	1.39786
	220	0.000251652	0.22308		13.8225	2.77095
	221	0.00181	0.21045		13.8283	1.6228
	222	0.00478	0.22086		13.8297	3.06249
	223	0.00369	0.21115		13.8334	1.4096
	224	0.0026	0.22618		13.8339	3.06243
	225	0.00478	0.21223		13.8368	1.52185
	226	0.00281	0.22698		13.8389	2.9519
	227	0.00377	0.21073		13.8403	1.4797
	228	0.00059303	0.22798		13.8473	2.77216
	229	0.0018	0.21172		13.8433	0.92041
	230	0.00148	0.22778		13.844	2.93653
	231	0.00328	0.21196		13.844	1.15464
	232	0.00287	0.22581
	233	0.000910025	0.21507
	234	0.00353	0.22733
	235	0.00768	0.21119
	236	0.000140204	0.22536
	237	0.00139	0.21217
	238	1.64894e-05	0.22939
	239	0.00152	0.21654
	240	0.00574	0.22718
	241	0.00144	0.214
	242	0.00371	0.22927
	243	0.000445424	0.214
	244	0.00294	0.22817
	245	0.0021	0.21496
	246	0.00139	0.22858
	247	0.00703	0.21653
	248	-0.00403	0.23422
	249	0.000726232	0.21509
	250	-4.89272e-05	0.23183

## Sheet: Figure 4b
		Normalised Exit Flux
	Time (s)	Ar	Model Fit	O2	Model Fit	CO2	Model Fit
	0	0.00482	2.79479e-06	-0.00266	2.20756e-12	0.04693	9.73497e-14
	0.001	0.00482	2.78482e-06	-0.00266	2.56035e-12	0.04693	9.97599e-14
	0.002	-0.01398	2.77488e-06	0.01706	2.92983e-12	0.02133	9.66752e-14
	0.003	0.00482	2.76498e-06	0.03678	3.23098e-12	-0.04693	1.00087e-13
	0.004	-0.00458	2.75511e-06	0.0072	3.2938e-12	0.02133	9.58591e-14
	0.005	-0.00223	2.74528e-06	0.06636	4.62507e-11	-0.0384	9.74174e-14
	0.006	0.00952	2.73515e-06	-0.02238	5.47594e-09	0.0128	8.50707e-13
	0.007	-0.00928	2.70994e-06	-0.02238	1.67021e-07	-0.00427	6.18052e-11
	0.008	-0.00693	2.43472e-06	-0.00266	2.0973e-06	-0.00427	1.4503e-09
	0.009	-0.00223	1.16952e-07	0.07623	1.46259e-05	0.02133	1.70876e-08
	0.01	0.00247	1.23413e-05	0.01706	6.77257e-05	-0.02133	1.24164e-07
	0.011	-0.00458	5.98804e-05	0.0072	0.000233217	-0.05547	6.33901e-07
	0.012	-0.00693	0.000200264	0.03678	0.000643927	-0.04693	2.48087e-06
	0.013	0.000117474	0.000541328	0.0565	0.0015	-0.02133	7.90704e-06
	0.014	-0.00928	0.00125	-0.00266	0.00307	0.02133	2.14326e-05
	0.015	0.000117474	0.00257	0.0072	0.00565	-0.0128	5.10066e-05
	0.016	0.00952	0.0048	0.01706	0.00954	0.02133	0.000109164
	0.017	-0.00223	0.00826	0.02692	0.01505	0.05547	0.000214001
	0.018	0.01891	0.01333	0.10581	0.0224	-0.02987	0.000389822
	0.019	0.03066	0.02035	0.02692	0.03179	0.02987	0.000667356
	0.02	0.02831	0.02968	0.0565	0.04331	-0.0128	0.00108
	0.021	0.0565	0.0416	0.11567	0.057	-0.0128	0.00168
	0.022	0.06355	0.05637	0.10581	0.07282	-0.00427	0.00251
	0.023	0.08235	0.07416	0.15511	0.09067	0.02987	0.00361
	0.024	0.10349	0.0951	0.12553	0.11041	0.00427	0.00505
	0.025	0.12464	0.11926	0.15511	0.13185	-0.02987	0.00687
	0.026	0.15987	0.14664	0.14525	0.15478	0.064	0.00913
	0.027	0.18572	0.17718	0.19456	0.17897	-0.02987	0.01187
	0.028	0.23505	0.21079	0.19456	0.20418	-0.0128	0.01516
	0.029	0.26559	0.24733	0.15511	0.23018	0.05547	0.01902
	0.03	0.29143	0.28663	0.27345	0.25673	0.00427	0.02351
	0.031	0.34781	0.3285	0.28331	0.28363	0.0384	0.02865
	0.032	0.3713	0.37273	0.29317	0.31066	0.04693	0.03447
	0.033	0.41594	0.4191	0.36219	0.33763	0.02133	0.041
	0.034	0.47232	0.46736	0.30303	0.36437	0.064	0.04826
	0.035	0.52166	0.5173	0.38192	0.39073	0.0384	0.05625
	0.036	0.57569	0.56868	0.42136	0.41658	0.07253	0.06497
	0.037	0.62972	0.62127	0.37206	0.44179	0.07253	0.07444
	0.038	0.68845	0.67484	0.48052	0.46627	0.15787	0.08464
	0.039	0.72839	0.7292	0.44108	0.48993	0.1152	0.09557
	0.04	0.78477	0.78413	0.51996	0.5127	0.08107	0.1072
	0.041	0.85994	0.83946	0.48052	0.53453	0.1408	0.11953
	0.042	0.88344	0.89499	0.52982	0.55538	0.09813	0.13252
	0.043	0.9915	0.95057	0.52982	0.57522	0.1152	0.14616
	0.044	1.0103	1.00603	0.50024	0.59402	0.23467	0.16041
	0.045	1.05963	1.06126	0.6087	0.61177	0.20053	0.17525
	0.046	1.12541	1.1161	0.5594	0.62847	0.26027	0.19064
	0.047	1.12541	1.17046	0.56926	0.64412	0.2688	0.20654
	0.048	1.20763	1.22421	0.68758	0.65873	0.2688	0.22293
	0.049	1.24287	1.27728	0.64814	0.67232	0.22613	0.23976
	0.05	1.32274	1.32957	0.64814	0.68489	0.26027	0.25701
	0.051	1.36738	1.38102	0.62842	0.69648	0.30293	0.27462
	0.052	1.41436	1.43155	0.72702	0.70711	0.32853	0.29257
	0.053	1.4684	1.48111	0.74674	0.7168	0.31147	0.31082
	0.054	1.53182	1.52966	0.63828	0.72558	0.36266	0.32933
	0.055	1.58116	1.57715	0.73688	0.73348	0.32853	0.34806
	0.056	1.64224	1.62355	0.66786	0.74055	0.43946	0.36699
	0.057	1.67748	1.66882	0.66786	0.74679	0.43946	0.38607
	0.058	1.72916	1.71296	0.71716	0.75226	0.39679	0.40527
	0.059	1.755	1.75594	0.68758	0.75698	0.44799	0.42457
	0.06	1.76205	1.79776	0.64814	0.76098	0.39679	0.44392
	0.061	1.79259	1.83839	0.77632	0.7643	0.47359	0.46331
	0.062	1.85367	1.87784	0.67772	0.76696	0.53331	0.48269
	0.063	1.9077	1.91611	0.71716	0.76901	0.44799	0.50205
	0.064	1.93119	1.9532	0.7073	0.77047	0.55891	0.52136
	0.065	1.97348	1.98912	0.77632	0.77136	0.49065	0.54059
	0.066	2.04161	2.02387	0.71716	0.77173	0.55891	0.55971
	0.067	2.07215	2.05747	0.78618	0.77159	0.56744	0.57872
	0.068	2.09329	2.08992	0.76646	0.77098	0.54185	0.59758
	0.069	2.09094	2.12125	0.68758	0.76992	0.6613	0.61628
	0.07	2.11913	2.15146	0.71716	0.76844	0.59304	0.6348
	0.071	2.14732	2.18057	0.7073	0.76657	0.61864	0.65313
	0.072	2.2037	2.2086	0.73688	0.76431	0.74663	0.67124
	0.073	2.26244	2.23558	0.7073	0.76171	0.66984	0.68912
	0.074	2.23424	2.26151	0.658	0.75878	0.72103	0.70677
	0.075	2.25539	2.28642	0.76646	0.75554	0.79782	0.72416
	0.076	2.26713	2.31033	0.78618	0.75202	0.74663	0.74129
	0.077	2.28593	2.33327	0.76646	0.74822	0.70397	0.75814
	0.078	2.32117	2.35524	0.74674	0.74418	0.83196	0.77472
	0.079	2.3564	2.37628	0.76646	0.7399	0.84049	0.791
	0.08	2.39399	2.39641	0.72702	0.73541	0.77223	0.80699
	0.081	2.38694	2.41564	0.64814	0.73071	0.85755	0.82268
	0.082	2.40809	2.43401	0.67772	0.72584	0.79782	0.83806
	0.083	2.47387	2.45152	0.7073	0.72079	0.83196	0.85312
	0.084	2.46682	2.46821	0.658	0.71558	0.93435	0.86787
	0.085	2.46917	2.4841	0.71716	0.71023	0.85755	0.8823
	0.086	2.5326	2.4992	0.66786	0.70475	0.85755	0.89641
	0.087	2.55139	2.51354	0.66786	0.69915	0.90022	0.91019
	0.088	2.5279	2.52713	0.7073	0.69344	0.94288	0.92365
	0.089	2.59368	2.54001	0.67772	0.68763	0.95994	0.93678
	0.09	2.55609	2.55218	0.59884	0.68174	0.88315	0.94959
	0.091	2.5373	2.56368	0.6087	0.67576	0.85755	0.96207
	0.092	2.58193	2.57451	0.64814	0.66971	0.96848	0.97423
	0.093	2.56079	2.5847	0.63828	0.66361	0.99407	0.98607
	0.094	2.58193	2.59427	0.68758	0.65744	1.07087	0.99758
	0.095	2.59368	2.60323	0.68758	0.65124	0.99407	1.00877
	0.096	2.60542	2.61161	0.63828	0.64499	1.0538	1.01965
	0.097	2.65476	2.61941	0.63828	0.63871	1.04527	1.03021
	0.098	2.66885	2.62667	0.658	0.6324	0.97701	1.04046
	0.099	2.6759	2.63339	0.59884	0.62607	1.07087	1.0504
	0.1	2.65476	2.6396	0.69744	0.61972	1.03674	1.06003
	0.101	2.63126	2.6453	0.63828	0.61337	1.04527	1.06937
	0.102	2.63126	2.65052	0.61856	0.60701	1.105	1.0784
	0.103	2.64536	2.65526	0.58898	0.60065	1.12206	1.08714
	0.104	2.64066	2.65955	0.5101	0.59429	1.0538	1.09559
	0.105	2.63596	2.6634	0.58898	0.58794	1.06234	1.10375
	0.106	2.65946	2.66683	0.53968	0.5816	1.105	1.11163
	0.107	2.65946	2.66984	0.61856	0.57528	1.0794	1.11924
	0.108	2.63596	2.67245	0.6087	0.56897	1.02821	1.12657
	0.109	2.61012	2.67467	0.49038	0.56269	1.14766	1.13363
	0.11	2.6665	2.67652	0.57912	0.55643	1.02821	1.14043
	0.111	2.72523	2.67801	0.58898	0.55019	1.17326	1.14697
	0.112	2.6712	2.67915	0.51996	0.54399	1.14766	1.15326
	0.113	2.64301	2.67995	0.61856	0.53781	1.13913	1.1593
	0.114	2.71114	2.68042	0.5101	0.53167	1.17326	1.16509
	0.115	2.66415	2.68058	0.51996	0.52557	1.16473	1.17064
	0.116	2.71349	2.68043	0.5594	0.5195	1.08793	1.17596
	0.117	2.69234	2.67999	0.47066	0.51347	1.14766	1.18104
	0.118	2.6806	2.67927	0.52982	0.50748	1.19886	1.1859
	0.119	2.62892	2.67827	0.5101	0.50154	1.15619	1.19055
	0.12	2.6806	2.67701	0.58898	0.49564	1.13913	1.19497
	0.121	2.68295	2.67549	0.5101	0.48978	1.22446	1.19918
	0.122	2.69939	2.67372	0.48052	0.48397	1.1306	1.20319
	0.123	2.6853	2.67172	0.51996	0.4782	1.21592	1.20699
	0.124	2.65711	2.66948	0.49038	0.47248	1.22446	1.2106
	0.125	2.68765	2.66703	0.50024	0.46681	1.19032	1.21402
	0.126	2.65241	2.66436	0.4115	0.46119	1.25005	1.21724
	0.127	2.69939	2.66149	0.49038	0.45562	1.15619	1.22028
	0.128	2.6712	2.65841	0.48052	0.4501	1.15619	1.22315
	0.129	2.6712	2.65515	0.4115	0.44462	1.25005	1.22583
	0.13	2.6853	2.6517	0.42136	0.43921	1.25005	1.22835
	0.131	2.63596	2.64807	0.49038	0.43384	1.19032	1.2307
	0.132	2.63126	2.64428	0.5101	0.42852	1.19032	1.23289
	0.133	2.65006	2.64031	0.42136	0.42326	1.21592	1.23492
	0.134	2.64066	2.63619	0.43122	0.41804	1.16473	1.23679
	0.135	2.64301	2.63192	0.43122	0.41288	1.17326	1.23852
	0.136	2.62657	2.6275	0.38192	0.40778	1.25859	1.2401
	0.137	2.64536	2.62294	0.47066	0.40272	1.26712	1.24153
	0.138	2.62892	2.61825	0.43122	0.39772	1.25005	1.24283
	0.139	2.65476	2.61342	0.35233	0.39277	1.31831	1.24399
	0.14	2.63126	2.60847	0.39178	0.38788	1.25859	1.24502
	0.141	2.60307	2.6034	0.42136	0.38303	1.31831	1.24592
	0.142	2.60072	2.59821	0.35233	0.37824	1.29272	1.2467
	0.143	2.56784	2.59291	0.36219	0.3735	1.19032	1.24736
	0.144	2.58428	2.5875	0.37206	0.36881	1.24152	1.24789
	0.145	2.58898	2.58199	0.39178	0.36418	1.28418	1.24832
	0.146	2.61012	2.57639	0.37206	0.3596	1.32685	1.24863
	0.147	2.57488	2.57069	0.38192	0.35506	1.23299	1.24883
	0.148	2.61482	2.5649	0.35233	0.35058	1.20739	1.24893
	0.149	2.60777	2.55902	0.32275	0.34615	1.31831	1.24893
	0.15	2.57018	2.55306	0.36219	0.34178	1.24152	1.24882
	0.151	2.55844	2.54703	0.36219	0.33745	1.28418	1.24862
	0.152	2.50206	2.54091	0.39178	0.33317	1.17326	1.24833
	0.153	2.59838	2.53473	0.39178	0.32894	1.19032	1.24795
	0.154	2.56549	2.52847	0.32275	0.32476	1.21592	1.24747
	0.155	2.53495	2.52215	0.37206	0.32063	1.24152	1.24691
	0.156	2.54669	2.51577	0.37206	0.31655	1.30125	1.24627
	0.157	2.5326	2.50932	0.30303	0.31252	1.24152	1.24555
	0.158	2.58428	2.50282	0.32275	0.30853	1.25859	1.24475
	0.159	2.50676	2.49627	0.30303	0.3046	1.28418	1.24387
	0.16	2.49971	2.48966	0.38192	0.3007	1.27565	1.24292
	0.161	2.49501	2.48301	0.29317	0.29686	1.24152	1.2419
	0.162	2.5138	2.4763	0.31289	0.29306	1.20739	1.24081
	0.163	2.45742	2.46956	0.32275	0.28931	1.23299	1.23965
	0.164	2.49736	2.46277	0.24386	0.28561	1.21592	1.23843
	0.165	2.49971	2.45594	0.31289	0.28195	1.21592	1.23715
	0.166	2.49971	2.44907	0.21428	0.27833	1.22446	1.2358
	0.167	2.46447	2.44217	0.30303	0.27476	1.16473	1.23439
	0.168	2.45272	2.43523	0.31289	0.27123	1.21592	1.23293
	0.169	2.43393	2.42827	0.27345	0.26775	1.19886	1.23141
	0.17	2.40574	2.42127	0.31289	0.26431	1.28418	1.22984
	0.171	2.39164	2.41424	0.27345	0.26091	1.25005	1.22822
	0.172	2.41514	2.40719	0.27345	0.25755	1.24152	1.22655
	0.173	2.42218	2.40012	0.27345	0.25424	1.21592	1.22483
	0.174	2.39634	2.39302	0.26358	0.25096	1.25859	1.22306
	0.175	2.3705	2.3859	0.34247	0.24773	1.20739	1.22125
	0.176	2.38225	2.37876	0.24386	0.24454	1.22446	1.21939
	0.177	2.38225	2.37161	0.29317	0.24138	1.28418	1.21749
	0.178	2.39634	2.36443	0.34247	0.23827	1.20739	1.21555
	0.179	2.34701	2.35724	0.21428	0.2352	1.25005	1.21357
	0.18	2.33291	2.35004	0.234	0.23216	1.22446	1.21155
	0.181	2.34936	2.34283	0.27345	0.22916	1.25005	1.2095
	0.182	2.3846	2.3356	0.21428	0.2262	1.23299	1.20741
	0.183	2.3705	2.32836	0.234	0.22328	1.19886	1.20529
	0.184	2.37755	2.32112	0.21428	0.22039	1.25859	1.20313
	0.185	2.32352	2.31387	0.26358	0.21755	1.19886	1.20094
	0.186	2.30707	2.30661	0.19456	0.21473	1.21592	1.19873
	0.187	2.28593	2.29934	0.24386	0.21195	1.19032	1.19648
	0.188	2.31647	2.29207	0.28331	0.20921	1.22446	1.1942
	0.189	2.30002	2.2848	0.15511	0.20651	1.23299	1.1919
	0.19	2.29532	2.27752	0.24386	0.20383	1.19032	1.18957
	0.191	2.26948	2.27024	0.22414	0.20119	1.12206	1.18721
	0.192	2.26244	2.26296	0.20442	0.19859	1.16473	1.18483
	0.193	2.26478	2.25568	0.24386	0.19602	1.15619	1.18243
	0.194	2.30707	2.24841	0.17484	0.19348	1.14766	1.18001
	0.195	2.20605	2.24113	0.234	0.19097	1.14766	1.17756
	0.196	2.2319	2.23385	0.25372	0.18849	1.15619	1.17509
	0.197	2.24599	2.22658	0.22414	0.18605	1.13913	1.17261
	0.198	2.24364	2.21931	0.1847	0.18364	1.11353	1.1701
	0.199	2.2131	2.21205	0.17484	0.18126	1.19886	1.16758
	0.2	2.22015	2.20479	0.25372	0.17891	1.1306	1.16503
	0.201	2.24364	2.19754	0.20442	0.17659	1.22446	1.16248
	0.202	2.22955	2.1903	0.24386	0.1743	1.14766	1.1599
	0.203	2.22015	2.18306	0.234	0.17204	1.09647	1.15731
	0.204	2.17551	2.17582	0.13539	0.1698	1.16473	1.15471
	0.205	2.16847	2.1686	0.21428	0.1676	1.09647	1.15209
	0.206	2.18491	2.16139	0.13539	0.16543	1.11353	1.14946
	0.207	2.17786	2.15418	0.16497	0.16328	1.14766	1.14682
	0.208	2.14497	2.14699	0.234	0.16116	1.105	1.14416
	0.209	2.12618	2.1398	0.19456	0.15907	1.13913	1.1415
	0.21	2.10504	2.13262	0.17484	0.157	1.14766	1.13882
	0.211	2.14497	2.12546	0.15511	0.15496	1.14766	1.13613
	0.212	2.14028	2.11831	0.1847	0.15295	1.15619	1.13343
	0.213	2.15907	2.11117	0.17484	0.15096	1.19032	1.13073
	0.214	2.13323	2.10404	0.13539	0.149	1.23299	1.12801
	0.215	2.12618	2.09692	0.19456	0.14707	1.08793	1.12529
	0.216	2.11913	2.08982	0.13539	0.14516	1.0794	1.12256
	0.217	2.07685	2.08273	0.21428	0.14327	1.105	1.11982
	0.218	2.10504	2.07565	0.21428	0.14141	1.07087	1.11708
	0.219	2.09799	2.06859	0.08609	0.13957	1.08793	1.11433
	0.22	2.08389	2.06154	0.15511	0.13776	1.09647	1.11157
	0.221	2.07215	2.05451	0.19456	0.13597	1.07087	1.10881
	0.222	2.0651	2.04749	0.16497	0.1342	1.105	1.10604
	0.223	2.04396	2.04049	0.15511	0.13246	1.11353	1.10327
	0.224	1.99462	2.0335	0.11567	0.13073	1.06234	1.10049
	0.225	2.02986	2.02653	0.16497	0.12903	1.105	1.09771
	0.226	1.97583	2.01957	0.11567	0.12736	1.15619	1.09493
	0.227	2.02046	2.01263	0.17484	0.1257	1.0794	1.09214
	0.228	2.04396	2.00571	0.1847	0.12407	1.0794	1.08935
	0.229	2.00402	1.9988	0.10581	0.12245	1.11353	1.08656
	0.23	2.03926	1.99191	0.19456	0.12086	1.0794	1.08377
	0.231	1.98758	1.98504	0.16497	0.11929	1.12206	1.08097
	0.232	1.98053	1.97818	0.16497	0.11774	1.14766	1.07817
	0.233	1.97113	1.97134	0.22414	0.11621	1.09647	1.07538
	0.234	1.94529	1.96452	0.07623	0.1147	1.0794	1.07258
	0.235	1.93119	1.95771	0.1847	0.11321	1.11353	1.06977
	0.236	1.95469	1.95093	0.15511	0.11173	1.1306	1.06697
	0.237	1.94999	1.94416	0.11567	0.11028	1.0794	1.06417
	0.238	1.96408	1.93741	0.13539	0.10885	1.09647	1.06137
	0.239	1.93589	1.93068	0.14525	0.10743	1.105	1.05857
	0.24	1.9124	1.92396	0.16497	0.10603	1.0794	1.05577
	0.241	1.88421	1.91727	0.10581	0.10465	1.105	1.05297
	0.242	1.88656	1.91059	0.15511	0.10329	1.08793	1.05017
	0.243	1.9218	1.90393	0.12553	0.10195	1.07087	1.04737
	0.244	1.9077	1.89729	0.09595	0.10062	1.07087	1.04457
	0.245	1.94059	1.89067	0.16497	0.09931	1.03674	1.04178
	0.246	1.9218	1.88407	0.03678	0.09802	1.06234	1.03899
	0.247	1.86776	1.87748	0.07623	0.09675	1.0794	1.03619
	0.248	1.86072	1.87092	0.14525	0.09549	1.02821	1.03341
	0.249	1.84662	1.86437	0.10581	0.09425	1.02821	1.03062
	0.25	1.89361	1.85785	0.12553	0.09302	1.04527	1.02783
	0.251	1.87011	1.85134	0.08609	0.09181	1.06234	1.02505
	0.252	1.83253	1.84485	0.13539	0.09061	1.00261	1.02227
	0.253	1.84427	1.83839	0.11567	0.08944	1.00261	1.01949
	0.254	1.82548	1.83194	0.11567	0.08827	0.91728	1.01672
	0.255	1.82078	1.82551	0.15511	0.08712	0.94288	1.01395
	0.256	1.82548	1.8191	0.08609	0.08599	0.99407	1.01118
	0.257	1.83957	1.81271	0.0565	0.08487	1.04527	1.00842
	0.258	1.83722	1.80634	0.13539	0.08377	0.99407	1.00566
	0.259	1.84192	1.79999	0.07623	0.08268	1.01967	1.0029
	0.26	1.81373	1.79366	0.07623	0.0816	0.94288	1.00015
	0.261	1.79729	1.78735	0.10581	0.08054	1.01114	0.9974
	0.262	1.78554	1.78105	0.08609	0.07949	1.00261	0.99466
	0.263	1.71976	1.77478	0.09595	0.07846	1.00261	0.99192
	0.264	1.72916	1.76853	0.11567	0.07744	0.99407	0.98918
	0.265	1.78084	1.7623	0.11567	0.07643	0.97701	0.98645
	0.266	1.75735	1.75608	0.08609	0.07543	1.01114	0.98372
	0.267	1.7597	1.74989	0.10581	0.07445	0.89168	0.981
	0.268	1.74091	1.74372	0.12553	0.07348	1.01114	0.97828
	0.269	1.72211	1.73756	0.03678	0.07253	1.02821	0.97557
	0.27	1.7644	1.73143	0.13539	0.07158	0.95994	0.97286
	0.271	1.755	1.72532	0.08609	0.07065	0.91728	0.97015
	0.272	1.71976	1.71922	0.03678	0.06973	0.93435	0.96746
	0.273	1.75735	1.71315	0.11567	0.06882	0.88315	0.96476
	0.274	1.73386	1.70709	0.06636	0.06793	0.97701	0.96207
	0.275	1.70332	1.70106	0.07623	0.06704	0.92581	0.95939
	0.276	1.67043	1.69504	0.09595	0.06617	0.97701	0.95671
	0.277	1.69392	1.68905	0.15511	0.06531	0.98554	0.95404
	0.278	1.66808	1.68307	0.11567	0.06446	1.01114	0.95137
	0.279	1.63989	1.67712	0.04664	0.06362	0.91728	0.94871
	0.28	1.69392	1.67118	0.15511	0.06279	0.90875	0.94605
	0.281	1.66103	1.66526	0.07623	0.06198	1.03674	0.9434
	0.282	1.63989	1.65937	0.07623	0.06117	0.90875	0.94076
	0.283	1.64459	1.65349	0.08609	0.06037	0.90875	0.93812
	0.284	1.65398	1.64763	0.03678	0.05959	0.94288	0.93548
	0.285	1.6117	1.64179	0.13539	0.05881	0.94288	0.93285
	0.286	1.62579	1.63597	0.02692	0.05805	0.94288	0.93023
	0.287	1.66573	1.63017	0.03678	0.05729	0.91728	0.92761
	0.288	1.62814	1.62439	0.08609	0.05655	0.95994	0.925
	0.289	1.63519	1.61863	0.06636	0.05581	0.90875	0.9224
	0.29	1.62579	1.61289	0.0565	0.05508	0.88315	0.9198
	0.291	1.5976	1.60717	0.0565	0.05437	0.96848	0.91721
	0.292	1.6023	1.60147	0.12553	0.05366	0.95141	0.91462
	0.293	1.56941	1.59579	0.10581	0.05296	0.90875	0.91204
	0.294	1.59995	1.59012	0.0565	0.05227	0.90022	0.90946
	0.295	1.56941	1.58448	0.11567	0.05159	0.84902	0.9069
	0.296	1.58351	1.57885	0.0565	0.05092	0.91728	0.90433
	0.297	1.56706	1.57325	0.07623	0.05026	0.87462	0.90178
	0.298	1.59525	1.56766	0.10581	0.0496	0.86609	0.89923
	0.299	1.56002	1.56209	-0.00266	0.04896	0.94288	0.89668
	0.3	1.55532	1.55654	0.04664	0.04832	0.90022	0.89415
	0.301	1.56706	1.55101	0.04664	0.04769	0.96848	0.89162
	0.302	1.55297	1.5455	0.04664	0.04707	0.92581	0.88909
	0.303	1.56236	1.54001	0.07623	0.04646	0.90022	0.88657
	0.304	1.52713	1.53454	0.0565	0.04585	0.87462	0.88406
	0.305	1.52478	1.52908	0.08609	0.04526	0.87462	0.88155
	0.306	1.53887	1.52365	0.01706	0.04467	0.91728	0.87905
	0.307	1.55062	1.51823	0.0565	0.04408	0.80636	0.87656
	0.308	1.53887	1.51283	0.09595	0.04351	0.82342	0.87408
	0.309	1.52243	1.50745	0.01706	0.04294	0.93435	0.87159
	0.31	1.50128	1.50209	0.11567	0.04239	0.89168	0.86912
	0.311	1.48954	1.49675	0.03678	0.04183	0.83196	0.86665
	0.312	1.51303	1.49142	0.06636	0.04129	0.82342	0.86419
	0.313	1.48484	1.48612	0.07623	0.04075	0.91728	0.86174
	0.314	1.43316	1.48083	0.03678	0.04022	0.82342	0.85929
	0.315	1.4449	1.47556	0.03678	0.0397	0.84049	0.85685
	0.316	1.4543	1.47031	0.04664	0.03918	0.82342	0.85441
	0.317	1.48014	1.46508	0.01706	0.03867	0.82342	0.85199
	0.318	1.4543	1.45987	0.03678	0.03817	0.84902	0.84956
	0.319	1.4496	1.45467	0.01706	0.03767	0.84049	0.84715
	0.32	1.45665	1.44949	0.07623	0.03718	0.78929	0.84474
	0.321	1.43081	1.44433	0.02692	0.0367	0.85755	0.84234
	0.322	1.4449	1.43919	0.04664	0.03622	0.81489	0.83994
	0.323	1.40966	1.43407	0.04664	0.03575	0.83196	0.83755
	0.324	1.43316	1.42896	0.03678	0.03528	0.90875	0.83517
	0.325	1.42846	1.42387	0.09595	0.03482	0.81489	0.83279
	0.326	1.459	1.4188	-0.04211	0.03437	0.90875	0.83042
	0.327	1.40966	1.41375	0.07623	0.03392	0.76369	0.82806
	0.328	1.42846	1.40872	0.08609	0.03348	0.87462	0.8257
	0.329	1.38147	1.4037	0.02692	0.03305	0.84902	0.82335
	0.33	1.40497	1.3987	0.0565	0.03262	0.78929	0.82101
	0.331	1.39087	1.39372	0.04664	0.03219	0.80636	0.81867
	0.332	1.38147	1.38875	0.0565	0.03177	0.77223	0.81634
	0.333	1.37678	1.38381	0.07623	0.03136	0.82342	0.81402
	0.334	1.37678	1.37888	0.01706	0.03095	0.78076	0.8117
	0.335	1.38617	1.37397	0.09595	0.03055	0.82342	0.80939
	0.336	1.34389	1.36907	0.02692	0.03015	0.84049	0.80709
	0.337	1.37208	1.36419	0.0565	0.02976	0.82342	0.80479
	0.338	1.41436	1.35933	0.08609	0.02937	0.78076	0.8025
	0.339	1.37678	1.35449	0.03678	0.02899	0.85755	0.80021
	0.34	1.32274	1.34966	0.0072	0.02861	0.84049	0.79794
	0.341	1.34154	1.34485	0.03678	0.02824	0.82342	0.79566
	0.342	1.33449	1.34006	0.0565	0.02787	0.81489	0.7934
	0.343	1.32979	1.33528	0.01706	0.02751	0.74663	0.79114
	0.344	1.34389	1.33053	0.0565	0.02715	0.74663	0.78889
	0.345	1.35798	1.32578	0.0565	0.0268	0.78076	0.78664
	0.346	1.34389	1.32106	0.01706	0.02645	0.89168	0.7844
	0.347	1.33449	1.31635	0.01706	0.0261	0.78929	0.78217
	0.348	1.30865	1.31166	-0.00266	0.02576	0.74663	0.77994
	0.349	1.32979	1.30698	-0.00266	0.02543	0.80636	0.77772
	0.35	1.32274	1.30232	0.0565	0.0251	0.70397	0.77551
	0.351	1.32509	1.29768	0.03678	0.02477	0.77223	0.7733
	0.352	1.28985	1.29305	-0.02238	0.02445	0.79782	0.7711
	0.353	1.30865	1.28844	0.0565	0.02413	0.84049	0.76891
	0.354	1.3016	1.28385	0.0072	0.02382	0.80636	0.76672
	0.355	1.25931	1.27927	0.07623	0.02351	0.84902	0.76454
	0.356	1.25931	1.27471	0.03678	0.0232	0.78929	0.76236
	0.357	1.26401	1.27017	0.03678	0.0229	0.6613	0.76019
	0.358	1.27811	1.26564	0.01706	0.0226	0.7381	0.75803
	0.359	1.26636	1.26113	0.02692	0.0223	0.78076	0.75588
	0.36	1.29925	1.25663	0.12553	0.02201	0.7381	0.75373
	0.361	1.26636	1.25215	0.02692	0.02173	0.76369	0.75158
	0.362	1.26401	1.24768	0.04664	0.02145	0.74663	0.74945
	0.363	1.26871	1.24324	-0.01252	0.02117	0.77223	0.74731
	0.364	1.25462	1.2388	-0.00266	0.02089	0.78929	0.74519
	0.365	1.24052	1.23439	0.08609	0.02062	0.70397	0.74307
	0.366	1.22877	1.22998	-0.04211	0.02035	0.7381	0.74096
	0.367	1.21938	1.2256	0.01706	0.02009	0.7125	0.73885
	0.368	1.22642	1.22123	0.0565	0.01982	0.77223	0.73675
	0.369	1.20528	1.21687	0.04664	0.01957	0.72103	0.73466
	0.37	1.24287	1.21253	0.0565	0.01931	0.7125	0.73257
	0.371	1.20763	1.20821	0.03678	0.01906	0.7125	0.73049
	0.372	1.21468	1.2039	0.03678	0.01881	0.70397	0.72842
	0.373	1.19119	1.1996	-0.00266	0.01857	0.7125	0.72635
	0.374	1.19119	1.19533	-0.00266	0.01833	0.72103	0.72429
	0.375	1.20528	1.19106	0.09595	0.01809	0.67837	0.72223
	0.376	1.18414	1.18681	-0.02238	0.01785	0.7381	0.72018
	0.377	1.17709	1.18258	0.06636	0.01762	0.7125	0.71814
	0.378	1.17474	1.17836	0.04664	0.01739	0.6869	0.7161
	0.379	1.18414	1.17416	0.03678	0.01716	0.7125	0.71407
	0.38	1.18414	1.16997	0.06636	0.01694	0.65277	0.71204
	0.381	1.15595	1.1658	0.03678	0.01672	0.72103	0.71002
	0.382	1.18179	1.16164	0.04664	0.0165	0.75516	0.70801
	0.383	1.17944	1.1575	0.02692	0.01629	0.72103	0.706
	0.384	1.1536	1.15337	0.08609	0.01607	0.7125	0.704
	0.385	1.1442	1.14925	0.07623	0.01587	0.67837	0.702
	0.386	1.16534	1.14515	-0.01252	0.01566	0.76369	0.70002
	0.387	1.15125	1.14107	0.0565	0.01546	0.62717	0.69803
	0.388	1.13246	1.137	0.04664	0.01525	0.64424	0.69605
	0.389	1.12776	1.13294	-0.00266	0.01506	0.6869	0.69408
	0.39	1.13715	1.1289	0.11567	0.01486	0.63571	0.69212
	0.391	1.13246	1.12487	0.03678	0.01467	0.67837	0.69016
	0.392	1.11366	1.12086	0.03678	0.01448	0.6869	0.6882
	0.393	1.1442	1.11686	0.02692	0.01429	0.7125	0.68626
	0.394	1.13011	1.11288	-0.02238	0.0141	0.65277	0.68431
	0.395	1.1395	1.10891	0.01706	0.01392	0.62717	0.68238
	0.396	1.10661	1.10495	-0.00266	0.01374	0.64424	0.68045
	0.397	1.12541	1.10101	0.02692	0.01356	0.63571	0.67852
	0.398	1.12306	1.09708	0.0565	0.01338	0.74663	0.67661
	0.399	1.10661	1.09317	0.06636	0.01321	0.6869	0.67469
	0.4	1.11601	1.08927	0.11567	0.01303	0.61864	0.67279
	0.401	1.10896	1.08538	0.01706	0.01286	0.67837	0.67088
	0.402	1.08547	1.08151	0.03678	0.0127	0.63571	0.66899
	0.403	1.09017	1.07765	0.03678	0.01253	0.69543	0.6671
	0.404	1.04084	1.07381	0.01706	0.01237	0.70397	0.66522
	0.405	1.06198	1.06998	0.09595	0.01221	0.62717	0.66334
	0.406	1.08077	1.06616	-0.04211	0.01205	0.66984	0.66146
	0.407	1.06433	1.06235	0.01706	0.01189	0.62717	0.6596
	0.408	1.07138	1.05856	0.07623	0.01174	0.7125	0.65774
	0.409	1.03849	1.05479	0.0072	0.01158	0.65277	0.65588
	0.41	1.07372	1.05102	0.04664	0.01143	0.64424	0.65403
	0.411	1.02674	1.04727	0.03678	0.01129	0.67837	0.65219
	0.412	1.01499	1.04354	0.06636	0.01114	0.61864	0.65035
	0.413	1.03379	1.03981	0.03678	0.01099	0.60157	0.64852
	0.414	0.99855	1.0361	0.0072	0.01085	0.56744	0.64669
	0.415	1.06433	1.03241	0.08609	0.01071	0.60157	0.64487
	0.416	1.00325	1.02872	0.01706	0.01057	0.64424	0.64305
	0.417	0.99385	1.02505	0.06636	0.01043	0.61864	0.64124
	0.418	1.04553	1.0214	0.04664	0.0103	0.69543	0.63944
	0.419	1.05493	1.01775	0.0072	0.01016	0.6869	0.63764
	0.42	1.03144	1.01412	0.0565	0.01003	0.61011	0.63584
	0.421	1.02909	1.0105	0.03678	0.0099	0.6613	0.63405
	0.422	0.99385	1.0069	0.01706	0.00977	0.61011	0.63227
	0.423	1.0056	1.0033	0.01706	0.00964	0.6613	0.63049
	0.424	0.9915	0.99972	0.0072	0.00952	0.61011	0.62872
	0.425	1.00795	0.99616	0.06636	0.00939	0.66984	0.62695
	0.426	1.02204	0.9926	-0.03225	0.00927	0.62717	0.62519
	0.427	0.98445	0.98906	0.08609	0.00915	0.58451	0.62344
	0.428	0.99855	0.98553	0.0072	0.00903	0.60157	0.62169
	0.429	0.97741	0.98202	-0.01252	0.00891	0.62717	0.61994
	0.43	0.97036	0.97851	0.07623	0.0088	0.62717	0.6182
	0.431	0.9868	0.97502	0.0072	0.00868	0.60157	0.61647
	0.432	1.0009	0.97154	0.02692	0.00857	0.61864	0.61474
	0.433	0.98915	0.96807	0.07623	0.00846	0.59304	0.61301
	0.434	0.9868	0.96462	0.02692	0.00835	0.60157	0.61129
	0.435	0.95861	0.96118	0.02692	0.00824	0.57598	0.60958
	0.436	0.94922	0.95775	0.01706	0.00813	0.64424	0.60787
	0.437	0.95861	0.95433	0.02692	0.00803	0.62717	0.60617
	0.438	0.94687	0.95093	0.03678	0.00792	0.61864	0.60447
	0.439	0.94452	0.94753	0.03678	0.00782	0.55891	0.60278
	0.44	0.97036	0.94415	0.08609	0.00772	0.54185	0.60109
	0.441	0.94217	0.94078	-0.00266	0.00762	0.60157	0.59941
	0.442	0.91398	0.93743	0.04664	0.00752	0.60157	0.59773
	0.443	0.96331	0.93408	0.04664	0.00742	0.61864	0.59606
	0.444	0.93747	0.93075	-0.02238	0.00732	0.64424	0.59439
	0.445	0.94922	0.92743	0.04664	0.00723	0.53331	0.59273
	0.446	0.93512	0.92412	-0.05197	0.00713	0.54185	0.59108
	0.447	0.92337	0.92082	0.03678	0.00704	0.55038	0.58942
	0.448	0.93747	0.91753	0.03678	0.00695	0.61011	0.58778
	0.449	0.93747	0.91426	0.01706	0.00686	0.58451	0.58614
	0.45	0.92102	0.911	0.03678	0.00677	0.58451	0.5845
	0.451	0.91163	0.90775	0.0072	0.00668	0.66984	0.58287
	0.452	0.90458	0.90451	0.04664	0.00659	0.54185	0.58124
	0.453	0.91163	0.90128	-0.00266	0.00651	0.55891	0.57962
	0.454	0.88344	0.89806	0.03678	0.00642	0.55038	0.57801
	0.455	0.93042	0.89486	0.07623	0.00634	0.56744	0.57639
	0.456	0.89048	0.89167	0.0072	0.00626	0.64424	0.57479
	0.457	0.89753	0.88848	0.08609	0.00618	0.55891	0.57319
	0.458	0.90223	0.88531	0.04664	0.0061	0.54185	0.57159
	0.459	0.89283	0.88215	0.02692	0.00602	0.59304	0.57
	0.46	0.88814	0.87901	0.03678	0.00594	0.55891	0.56841
	0.461	0.85994	0.87587	0.03678	0.00586	0.61011	0.56683
	0.462	0.86699	0.87274	0.0072	0.00578	0.53331	0.56525
	0.463	0.87169	0.86963	0.0072	0.00571	0.54185	0.56368
	0.464	0.88344	0.86653	0.03678	0.00564	0.55038	0.56211
	0.465	0.86464	0.86344	0.04664	0.00556	0.54185	0.56055
	0.466	0.86699	0.86035	-0.00266	0.00549	0.61011	0.55899
	0.467	0.86464	0.85728	0.03678	0.00542	0.55891	0.55744
	0.468	0.8341	0.85422	0.01706	0.00535	0.56744	0.55589
	0.469	0.8576	0.85118	0.0072	0.00528	0.57598	0.55435
	0.47	0.86699	0.84814	0.08609	0.00521	0.55038	0.55281
	0.471	0.86464	0.84511	0.02692	0.00514	0.53331	0.55128
	0.472	0.85525	0.8421	0.0072	0.00507	0.58451	0.54975
	0.473	0.84585	0.83909	0.03678	0.00501	0.57598	0.54823
	0.474	0.84585	0.8361	0.01706	0.00494	0.54185	0.54671
	0.475	0.8435	0.83311	0.03678	0.00488	0.53331	0.54519
	0.476	0.83175	0.83014	0.03678	0.00482	0.60157	0.54368
	0.477	0.82706	0.82718	0.01706	0.00475	0.46505	0.54218
	0.478	0.80826	0.82423	0.0072	0.00469	0.53331	0.54067
	0.479	0.81766	0.82129	0.0072	0.00463	0.57598	0.53918
	0.48	0.8341	0.81836	0.07623	0.00457	0.50772	0.53769
	0.481	0.82471	0.81544	-0.03225	0.00451	0.58451	0.5362
	0.482	0.80356	0.81253	0.04664	0.00445	0.50772	0.53472
	0.483	0.81766	0.80963	0.0565	0.00439	0.55038	0.53324
	0.484	0.79886	0.80674	0.03678	0.00434	0.49918	0.53177
	0.485	0.76598	0.80386	0.0565	0.00428	0.48212	0.5303
	0.486	0.79417	0.80099	-0.05197	0.00422	0.51625	0.52883
	0.487	0.78712	0.79813	0.02692	0.00417	0.49918	0.52737
	0.488	0.79182	0.79528	0.06636	0.00411	0.55038	0.52592
	0.489	0.80356	0.79245	0.0072	0.00406	0.54185	0.52447
	0.49	0.79886	0.78962	0.02692	0.00401	0.51625	0.52302
	0.491	0.81531	0.7868	-0.00266	0.00396	0.50772	0.52158
	0.492	0.78242	0.78399	0.03678	0.0039	0.52478	0.52014
	0.493	0.78477	0.78119	-0.00266	0.00385	0.50772	0.51871
	0.494	0.75658	0.77841	-0.00266	0.0038	0.45652	0.51728
	0.495	0.79886	0.77563	0.03678	0.00375	0.46505	0.51585
	0.496	0.75893	0.77286	-0.00266	0.00371	0.57598	0.51444
	0.497	0.74953	0.7701	0.0565	0.00366	0.53331	0.51302
	0.498	0.75893	0.76735	0.01706	0.00361	0.50772	0.51161
	0.499	0.73778	0.76462	-0.02238	0.00356	0.54185	0.5102
	0.5	0.76832	0.76189	0.0072	0.00352	0.50772	0.5088
	0.501	0.78007	0.75917	0.02692	0.00347	0.55038	0.5074
	0.502	0.76598	0.75646	0.02692	0.00343	0.50772	0.50601
	0.503	0.74718	0.75376	0.01706	0.00338	0.55891	0.50462
	0.504	0.73778	0.75107	0.0565	0.00334	0.50772	0.50323
	0.505	0.75188	0.74839	0.07623	0.00329	0.55038	0.50185
	0.506	0.74483	0.74572	-0.02238	0.00325	0.53331	0.50048
	0.507	0.74248	0.74306	0.04664	0.00321	0.46505	0.4991
	0.508	0.74953	0.74041	0.01706	0.00317	0.43092	0.49773
	0.509	0.75893	0.73777	-0.05197	0.00313	0.55891	0.49637
	0.51	0.73074	0.73513	0.07623	0.00308	0.47359	0.49501
	0.511	0.72604	0.73251	-0.03225	0.00304	0.49918	0.49365
	0.512	0.71899	0.7299	0.02692	0.003	0.49065	0.4923
	0.513	0.72369	0.72729	0.04664	0.00297	0.47359	0.49096
	0.514	0.71429	0.7247	0.03678	0.00293	0.46505	0.48961
	0.515	0.73778	0.72211	0.06636	0.00289	0.49918	0.48827
	0.516	0.70959	0.71953	0.03678	0.00285	0.53331	0.48694
	0.517	0.74248	0.71696	0.02692	0.00281	0.43092	0.48561
	0.518	0.72134	0.71441	-0.00266	0.00278	0.49918	0.48428
	0.519	0.69315	0.71186	0.02692	0.00274	0.47359	0.48296
	0.52	0.71429	0.70932	0.07623	0.00271	0.42239	0.48164
	0.521	0.72604	0.70679	-0.02238	0.00267	0.50772	0.48033
	0.522	0.69785	0.70426	0.06636	0.00264	0.43092	0.47902
	0.523	0.7049	0.70175	0.0565	0.0026	0.45652	0.47771
	0.524	0.67436	0.69925	-0.01252	0.00257	0.48212	0.47641
	0.525	0.6908	0.69675	0.0565	0.00253	0.39679	0.47511
	0.526	0.6955	0.69426	-0.07169	0.0025	0.49065	0.47381
	0.527	0.6814	0.69179	-0.01252	0.00247	0.46505	0.47252
	0.528	0.6861	0.68932	0.02692	0.00244	0.51625	0.47124
	0.529	0.68375	0.68686	-0.00266	0.0024	0.48212	0.46995
	0.53	0.6861	0.68441	0.0072	0.00237	0.43946	0.46868
	0.531	0.6861	0.68196	-0.02238	0.00234	0.44799	0.4674
	0.532	0.61797	0.67953	0.07623	0.00231	0.46505	0.46613
	0.533	0.67436	0.67711	0.0072	0.00228	0.46505	0.46486
	0.534	0.7049	0.67469	0.03678	0.00225	0.42239	0.4636
	0.535	0.6955	0.67228	0.09595	0.00222	0.43092	0.46234
	0.536	0.63677	0.66988	0.02692	0.00219	0.50772	0.46109
	0.537	0.6814	0.66749	0.02692	0.00217	0.46505	0.45984
	0.538	0.7002	0.66511	0.07623	0.00214	0.43946	0.45859
	0.539	0.65556	0.66274	-0.01252	0.00211	0.44799	0.45734
	0.54	0.66731	0.66037	0.01706	0.00208	0.49065	0.45611
	0.541	0.64851	0.65802	0.02692	0.00205	0.46505	0.45487
	0.542	0.65556	0.65567	0.03678	0.00203	0.46505	0.45364
	0.543	0.65086	0.65333	-0.00266	0.002	0.46505	0.45241
	0.544	0.64382	0.651	0.03678	0.00198	0.43092	0.45118
	0.545	0.6814	0.64867	0.04664	0.00195	0.45652	0.44996
	0.546	0.65321	0.64636	-0.02238	0.00192	0.48212	0.44875
	0.547	0.64851	0.64405	0.0565	0.0019	0.46505	0.44753
	0.548	0.66261	0.64175	0.0072	0.00187	0.45652	0.44632
	0.549	0.62737	0.63946	0.01706	0.00185	0.43946	0.44512
	0.55	0.62972	0.63718	0.04664	0.00183	0.39679	0.44392
	0.551	0.63207	0.63491	-0.04211	0.0018	0.43092	0.44272
	0.552	0.62737	0.63264	-0.00266	0.00178	0.43092	0.44152
	0.553	0.62972	0.63038	0.0565	0.00176	0.39679	0.44033
	0.554	0.62737	0.62814	0.01706	0.00173	0.41386	0.43914
	0.555	0.64147	0.62589	0.03678	0.00171	0.36266	0.43796
	0.556	0.60388	0.62366	0.01706	0.00169	0.43092	0.43678
	0.557	0.62737	0.62143	0.03678	0.00167	0.40532	0.4356
	0.558	0.62032	0.61922	-0.00266	0.00164	0.49065	0.43443
	0.559	0.61562	0.61701	0.02692	0.00162	0.44799	0.43326
	0.56	0.61562	0.61481	0.09595	0.0016	0.41386	0.43209
	0.561	0.61093	0.61261	-0.01252	0.00158	0.47359	0.43093
	0.562	0.59683	0.61043	0.02692	0.00156	0.43092	0.42977
	0.563	0.62502	0.60825	0.01706	0.00154	0.44799	0.42862
	0.564	0.59918	0.60608	-0.02238	0.00152	0.47359	0.42747
	0.565	0.59683	0.60391	0.0565	0.0015	0.41386	0.42632
	0.566	0.59213	0.60176	-0.02238	0.00148	0.43946	0.42517
	0.567	0.58508	0.59961	0.01706	0.00146	0.42239	0.42403
	0.568	0.60388	0.59747	0.0072	0.00144	0.46505	0.4229
	0.569	0.60388	0.59534	0.0565	0.00142	0.41386	0.42176
	0.57	0.61093	0.59321	0.03678	0.00141	0.42239	0.42063
	0.571	0.57804	0.5911	0.03678	0.00139	0.44799	0.4195
	0.572	0.59448	0.58899	0.06636	0.00137	0.37973	0.41838
	0.573	0.59213	0.58689	-0.00266	0.00135	0.39679	0.41726
	0.574	0.60153	0.58479	0.03678	0.00133	0.40532	0.41614
	0.575	0.60858	0.58271	0.08609	0.00132	0.42239	0.41503
	0.576	0.55454	0.58063	-0.03225	0.0013	0.45652	0.41392
	0.577	0.57804	0.57855	0.03678	0.00128	0.41386	0.41281
	0.578	0.58274	0.57649	0.02692	0.00127	0.43092	0.41171
	0.579	0.57334	0.57443	-0.02238	0.00125	0.38826	0.41061
	0.58	0.56394	0.57238	0.04664	0.00123	0.39679	0.40951
	0.581	0.57334	0.57034	-0.03225	0.00122	0.40532	0.40842
	0.582	0.57334	0.5683	0.03678	0.0012	0.36266	0.40733
	0.583	0.55924	0.56628	-0.02238	0.00119	0.43092	0.40624
	0.584	0.56394	0.56426	0.01706	0.00117	0.39679	0.40516
	0.585	0.57334	0.56224	0.04664	0.00115	0.43092	0.40408
	0.586	0.55454	0.56024	-0.05197	0.00114	0.45652	0.40301
	0.587	0.55689	0.55824	0.0565	0.00112	0.33706	0.40193
	0.588	0.5428	0.55624	0.04664	0.00111	0.39679	0.40086
	0.589	0.53575	0.55426	0.0072	0.0011	0.39679	0.3998
	0.59	0.54045	0.55228	0.03678	0.00108	0.36266	0.39873
	0.591	0.54045	0.55031	-0.01252	0.00107	0.42239	0.39767
	0.592	0.5475	0.54835	0.02692	0.00105	0.44799	0.39662
	0.593	0.5287	0.54639	0.02692	0.00104	0.38826	0.39556
	0.594	0.53575	0.54444	-0.01252	0.00103	0.32853	0.39451
	0.595	0.56394	0.5425	-0.01252	0.00101	0.37973	0.39346
	0.596	0.56159	0.54056	-0.03225	0.000999546	0.40532	0.39242
	0.597	0.52635	0.53863	0.03678	0.000986535	0.33706	0.39138
	0.598	0.5381	0.53671	-0.00266	0.000973693	0.41386	0.39034
	0.599	0.52166	0.5348	0.07623	0.000961019	0.38826	0.38931
	0.6	0.5428	0.53289	0.0565	0.000948509	0.39679	0.38828
	0.601	0.53575	0.53099	-0.04211	0.000936162	0.38826	0.38725
	0.602	0.51931	0.52909	0.06636	0.000923976	0.36266	0.38622
	0.603	0.5287	0.5272	0.04664	0.000911949	0.37119	0.3852
	0.604	0.51461	0.52532	0.0072	0.000900078	0.39679	0.38418
	0.605	0.54985	0.52345	0.06636	0.000888362	0.40532	0.38317
	0.606	0.52635	0.52158	-0.04211	0.000876798	0.37973	0.38215
	0.607	0.5334	0.51972	0.02692	0.000865385	0.3456	0.38114
	0.608	0.52166	0.51786	0.03678	0.000854121	0.41386	0.38014
	0.609	0.51461	0.51601	0.04664	0.000843003	0.36266	0.37913
	0.61	0.53575	0.51417	0.0565	0.000832029	0.39679	0.37813
	0.611	0.524	0.51234	-0.01252	0.000821199	0.41386	0.37714
	0.612	0.50051	0.51051	0.03678	0.000810509	0.3456	0.37614
	0.613	0.50991	0.50869	-0.04211	0.000799959	0.43946	0.37515
	0.614	0.50051	0.50687	0.0072	0.000789546	0.30293	0.37416
	0.615	0.53575	0.50506	0.07623	0.000779268	0.35413	0.37318
	0.616	0.50286	0.50326	-0.03225	0.000769125	0.3456	0.3722
	0.617	0.50051	0.50147	0.03678	0.000759113	0.39679	0.37122
	0.618	0.48172	0.49968	0.0565	0.000749232	0.36266	0.37024
	0.619	0.49816	0.49789	0.02692	0.000739479	0.36266	0.36927
	0.62	0.49816	0.49612	0.04664	0.000729853	0.43092	0.3683
	0.621	0.51696	0.49435	0.02692	0.000720353	0.37973	0.36733
	0.622	0.52635	0.49258	0.03678	0.000710976	0.33706	0.36636
	0.623	0.50051	0.49082	-0.01252	0.000701721	0.39679	0.3654
	0.624	0.49112	0.48907	0.02692	0.000692587	0.37119	0.36444
	0.625	0.50286	0.48733	0.03678	0.000683572	0.33706	0.36349
	0.626	0.48172	0.48559	-0.00266	0.000674674	0.40532	0.36254
	0.627	0.47232	0.48386	0.04664	0.000665892	0.33706	0.36159
	0.628	0.47232	0.48213	-0.02238	0.000657224	0.36266	0.36064
	0.629	0.46997	0.48041	-0.03225	0.000648669	0.35413	0.3597
	0.63	0.47937	0.47869	0.0565	0.000640225	0.33706	0.35875
	0.631	0.49346	0.47699	-0.04211	0.000631891	0.36266	0.35782
	0.632	0.46527	0.47528	-0.00266	0.000623666	0.39679	0.35688
	0.633	0.48642	0.47359	-0.00266	0.000615548	0.33706	0.35595
	0.634	0.48877	0.4719	-0.00266	0.000607535	0.37119	0.35502
	0.635	0.47467	0.47021	0.01706	0.000599627	0.37973	0.35409
	0.636	0.45353	0.46854	-0.00266	0.000591822	0.36266	0.35317
	0.637	0.45118	0.46686	0.02692	0.000584118	0.35413	0.35224
	0.638	0.47232	0.4652	-0.00266	0.000576515	0.38826	0.35133
	0.639	0.43708	0.46354	-0.00266	0.00056901	0.33706	0.35041
	0.64	0.46058	0.46188	0.0565	0.000561604	0.3456	0.3495
	0.641	0.43708	0.46024	-0.04211	0.000554293	0.42239	0.34859
	0.642	0.45118	0.45859	0.04664	0.000547078	0.2688	0.34768
	0.643	0.48642	0.45696	-0.00266	0.000539957	0.3456	0.34677
	0.644	0.45353	0.45533	-0.00266	0.000532928	0.3456	0.34587
	0.645	0.45823	0.4537	0.0565	0.000525991	0.32853	0.34497
	0.646	0.43473	0.45208	-0.07169	0.000519144	0.3456	0.34408
	0.647	0.45118	0.45047	0.02692	0.000512387	0.3456	0.34318
	0.648	0.46058	0.44886	0.03678	0.000505717	0.39679	0.34229
	0.649	0.43943	0.44726	0.02692	0.000499134	0.32853	0.3414
	0.65	0.43708	0.44566	0.0072	0.000492637	0.35413	0.34052
	0.651	0.43238	0.44407	0.04664	0.000486224	0.3456	0.33963
	0.652	0.44413	0.44249	0.03678	0.000479895	0.28587	0.33875
	0.653	0.45353	0.44091	0.01706	0.000473648	0.3456	0.33788
	0.654	0.44178	0.43934	0.03678	0.000467483	0.33706	0.337
	0.655	0.46058	0.43777	0.08609	0.000461398	0.2944	0.33613
	0.656	0.44178	0.43621	-0.02238	0.000455392	0.3456	0.33526
	0.657	0.43238	0.43465	0.03678	0.000449464	0.33706	0.33439
	0.658	0.45118	0.4331	0.04664	0.000443613	0.32853	0.33353
	0.659	0.44883	0.43155	-0.04211	0.000437839	0.3456	0.33266
	0.66	0.46058	0.43001	0.01706	0.00043214	0.35413	0.3318
	0.661	0.42769	0.42848	0.03678	0.000426514	0.2944	0.33095
	0.662	0.43004	0.42695	0.01706	0.000420962	0.31147	0.33009
	0.663	0.44883	0.42543	-0.02238	0.000415483	0.37973	0.32924
	0.664	0.42064	0.42391	0.0072	0.000410075	0.30293	0.32839
	0.665	0.41594	0.42239	0.01706	0.000404737	0.31147	0.32755
	0.666	0.41124	0.42089	-0.03225	0.000399468	0.32	0.3267
	0.667	0.40654	0.41939	0.0565	0.000394268	0.30293	0.32586
	0.668	0.42769	0.41789	-0.00266	0.000389136	0.30293	0.32502
	0.669	0.3901	0.4164	-0.00266	0.000384071	0.3456	0.32419
	0.67	0.42534	0.41491	0.07623	0.000379071	0.31147	0.32335
	0.671	0.42769	0.41343	-0.02238	0.000374137	0.27733	0.32252
	0.672	0.41829	0.41196	0.03678	0.000369267	0.30293	0.32169
	0.673	0.40654	0.41049	0.0072	0.00036446	0.31147	0.32086
	0.674	0.41359	0.40902	-0.00266	0.000359716	0.32853	0.32004
	0.675	0.42064	0.40756	0.04664	0.000355034	0.2944	0.31922
	0.676	0.39245	0.40611	0.01706	0.000350412	0.33706	0.3184
	0.677	0.41124	0.40466	0.03678	0.000345851	0.28587	0.31758
	0.678	0.38775	0.40321	-0.02238	0.000341349	0.33706	0.31677
	0.679	0.39245	0.40177	0.0565	0.000336906	0.2944	0.31596
	0.68	0.41124	0.40034	0.07623	0.00033252	0.27733	0.31515
	0.681	0.3948	0.39891	-0.02238	0.000328192	0.32853	0.31434
	0.682	0.3995	0.39749	0.06636	0.00032392	0.26027	0.31354
	0.683	0.41359	0.39607	0.02692	0.000319703	0.2688	0.31274
	0.684	0.38305	0.39466	0.0072	0.000315542	0.31147	0.31194
	0.685	0.41359	0.39325	0.0565	0.000311434	0.28587	0.31114
	0.686	0.40184	0.39184	-0.03225	0.000307381	0.28587	0.31035
	0.687	0.3901	0.39045	0.02692	0.000303379	0.26027	0.30955
	0.688	0.3854	0.38905	0.01706	0.00029943	0.32853	0.30876
	0.689	0.3807	0.38766	0.02692	0.000295533	0.2432	0.30798
	0.69	0.40419	0.38628	-0.00266	0.000291686	0.30293	0.30719
	0.691	0.38305	0.3849	-0.01252	0.000287889	0.3456	0.30641
	0.692	0.41124	0.38353	0.0565	0.000284141	0.32	0.30563
	0.693	0.3807	0.38216	-0.01252	0.000280443	0.3456	0.30485
	0.694	0.376	0.3808	0.0072	0.000276792	0.2944	0.30407
	0.695	0.3854	0.37944	0.07623	0.000273189	0.27733	0.3033
	0.696	0.36426	0.37808	-0.01252	0.000269633	0.32853	0.30253
	0.697	0.36426	0.37674	-0.00266	0.000266123	0.28587	0.30176
	0.698	0.3807	0.37539	0.01706	0.000262659	0.37973	0.30099
	0.699	0.35251	0.37405	-0.03225	0.00025924	0.31147	0.30023
	0.7	0.36191	0.37272	0.03678	0.000255866	0.3456	0.29947
	0.701	0.3713	0.37139	-0.00266	0.000252535	0.32853	0.29871
	0.702	0.3854	0.37006	0.02692	0.000249248	0.27733	0.29795
	0.703	0.3807	0.36874	-0.04211	0.000246004	0.33706	0.2972
	0.704	0.35486	0.36742	0.02692	0.000242801	0.2944	0.29644
	0.705	0.39245	0.36611	0.02692	0.000239641	0.30293	0.29569
	0.706	0.35721	0.36481	-0.04211	0.000236521	0.32853	0.29494
	0.707	0.3713	0.3635	0.06636	0.000233443	0.25173	0.2942
	0.708	0.34546	0.36221	0.01706	0.000230404	0.30293	0.29345
	0.709	0.35486	0.36092	-0.02238	0.000227405	0.32853	0.29271
	0.71	0.37365	0.35963	0.06636	0.000224445	0.2688	0.29197
	0.711	0.36896	0.35834	-0.04211	0.000221523	0.2688	0.29123
	0.712	0.34311	0.35707	-0.04211	0.00021864	0.27733	0.2905
	0.713	0.32667	0.35579	0.02692	0.000215794	0.26027	0.28977
	0.714	0.34076	0.35452	0.0072	0.000212985	0.27733	0.28904
	0.715	0.34546	0.35326	0.01706	0.000210212	0.3456	0.28831
	0.716	0.33137	0.352	-0.01252	0.000207476	0.2688	0.28758
	0.717	0.35251	0.35074	0.01706	0.000204775	0.20907	0.28686
	0.718	0.35251	0.34949	0.0072	0.00020211	0.2688	0.28614
	0.719	0.34076	0.34824	0.0565	0.000199479	0.27733	0.28542
	0.72	0.38305	0.347	0.03678	0.000196882	0.30293	0.2847
	0.721	0.32902	0.34576	0.0072	0.000194319	0.33706	0.28398
	0.722	0.32432	0.34453	0.03678	0.00019179	0.26027	0.28327
	0.723	0.35486	0.3433	0.0072	0.000189293	0.30293	0.28256
	0.724	0.33372	0.34207	-0.03225	0.000186829	0.28587	0.28185
	0.725	0.33137	0.34085	0.0565	0.000184397	0.2432	0.28114
	0.726	0.32902	0.33963	-0.06183	0.000181997	0.28587	0.28044
	0.727	0.32432	0.33842	0.0565	0.000179628	0.27733	0.27973
	0.728	0.31962	0.33721	0.01706	0.00017729	0.28587	0.27903
	0.729	0.31492	0.33601	0.0072	0.000174982	0.22613	0.27833
	0.73	0.33372	0.33481	0.01706	0.000172704	0.27733	0.27764
	0.731	0.32902	0.33362	-0.01252	0.000170456	0.3456	0.27694
	0.732	0.33372	0.33243	0.10581	0.000168238	0.2688	0.27625
	0.733	0.33607	0.33124	0.02692	0.000166048	0.31147	0.27556
	0.734	0.31257	0.33006	0.03678	0.000163886	0.2176	0.27487
	0.735	0.35251	0.32888	0.0565	0.000161753	0.23467	0.27418
	0.736	0.31257	0.32771	-0.00266	0.000159647	0.2944	0.2735
	0.737	0.31962	0.32654	0.07623	0.000157569	0.26027	0.27282
	0.738	0.31962	0.32537	0.0565	0.000155518	0.2688	0.27214
	0.739	0.33137	0.32421	0.04664	0.000153494	0.23467	0.27146
	0.74	0.33372	0.32305	0.0072	0.000151496	0.2944	0.27078
	0.741	0.30788	0.3219	0.0072	0.000149524	0.2432	0.27011
	0.742	0.32197	0.32075	0.02692	0.000147577	0.23467	0.26944
	0.743	0.32432	0.31961	-0.01252	0.000145656	0.27733	0.26877
	0.744	0.30318	0.31847	0.03678	0.00014376	0.2432	0.2681
	0.745	0.32902	0.31733	0.04664	0.000141889	0.26027	0.26743
	0.746	0.32902	0.3162	-0.06183	0.000140042	0.30293	0.26677
	0.747	0.31492	0.31507	0.07623	0.000138219	0.2688	0.2661
	0.748	0.31962	0.31395	0.03678	0.00013642	0.2944	0.26544
	0.749	0.30318	0.31283	-0.02238	0.000134644	0.2688	0.26479
	0.75	0.31257	0.31171	0.07623	0.000132892	0.2432	0.26413
	0.751	0.31492	0.3106	-0.01252	0.000131162	0.25173	0.26347
	0.752	0.30318	0.30949	0.0565	0.000129454	0.22613	0.26282
	0.753	0.30788	0.30838	0.0565	0.000127769	0.2944	0.26217
	0.754	0.29143	0.30728	0.03678	0.000126106	0.26027	0.26152
	0.755	0.30788	0.30619	0.01706	0.000124465	0.26027	0.26088
	0.756	0.30083	0.30509	0.01706	0.000122845	0.27733	0.26023
	0.757	0.31022	0.30401	0.04664	0.000121246	0.192	0.25959
	0.758	0.30318	0.30292	-0.00266	0.000119667	0.28587	0.25895
	0.759	0.28908	0.30184	0.0072	0.00011811	0.27733	0.25831
	0.76	0.30083	0.30076	0.07623	0.000116572	0.23467	0.25767
	0.761	0.30788	0.29969	-0.03225	0.000115055	0.26027	0.25703
	0.762	0.30083	0.29862	0.04664	0.000113557	0.22613	0.2564
	0.763	0.31022	0.29755	0.01706	0.000112079	0.25173	0.25577
	0.764	0.29143	0.29649	0.02692	0.00011062	0.26027	0.25514
	0.765	0.29848	0.29543	0.03678	0.00010918	0.2688	0.25451
	0.766	0.29613	0.29438	-0.05197	0.000107759	0.2176	0.25389
	0.767	0.28438	0.29333	0.03678	0.000106356	0.2176	0.25326
	0.768	0.29143	0.29228	0.02692	0.000104972	0.27733	0.25264
	0.769	0.29848	0.29124	0.02692	0.000103605	0.2176	0.25202
	0.77	0.31022	0.2902	0.03678	0.000102257	0.26027	0.2514
	0.771	0.28203	0.28917	-0.01252	0.000100926	0.26027	0.25078
	0.772	0.29143	0.28813	0.09595	9.96119e-05	0.2176	0.25017
	0.773	0.29143	0.28711	-0.01252	9.83153e-05	0.26027	0.24955
	0.774	0.29378	0.28608	-0.00266	9.70355e-05	0.20053	0.24894
	0.775	0.28673	0.28506	0.07623	9.57724e-05	0.192	0.24833
	0.776	0.26559	0.28404	0.0072	9.45257e-05	0.23467	0.24772
	0.777	0.28908	0.28303	0.03678	9.32953e-05	0.25173	0.24712
	0.778	0.28908	0.28202	0.01706	9.20809e-05	0.2432	0.24651
	0.779	0.26559	0.28101	-0.03225	9.08823e-05	0.2688	0.24591
	0.78	0.26794	0.28001	0.02692	8.96993e-05	0.2432	0.24531
	0.781	0.27734	0.27901	0.01706	8.85317e-05	0.27733	0.24471
	0.782	0.28673	0.27801	0.03678	8.73793e-05	0.22613	0.24411
	0.783	0.29143	0.27702	-0.00266	8.62418e-05	0.30293	0.24352
	0.784	0.27499	0.27603	0.04664	8.51192e-05	0.20907	0.24292
	0.785	0.27264	0.27505	0.01706	8.40113e-05	0.25173	0.24233
	0.786	0.26324	0.27407	-0.02238	8.29177e-05	0.2944	0.24174
	0.787	0.27264	0.27309	0.0565	8.18384e-05	0.22613	0.24115
	0.788	0.27734	0.27211	0.02692	8.07731e-05	0.22613	0.24056
	0.789	0.25149	0.27114	-0.02238	7.97217e-05	0.22613	0.23998
	0.79	0.27499	0.27018	0.0565	7.86839e-05	0.2176	0.2394
	0.791	0.25619	0.26921	-0.01252	7.76597e-05	0.25173	0.23881
	0.792	0.27029	0.26825	0.0565	7.66488e-05	0.2176	0.23823
	0.793	0.27264	0.26729	0.0072	7.56511e-05	0.23467	0.23766
	0.794	0.27029	0.26634	0.03678	7.46663e-05	0.192	0.23708
	0.795	0.26794	0.26539	-0.00266	7.36944e-05	0.23467	0.2365
	0.796	0.2468	0.26444	-0.02238	7.27351e-05	0.20907	0.23593
	0.797	0.27264	0.2635	0.02692	7.17884e-05	0.18347	0.23536
	0.798	0.26324	0.26256	-0.03225	7.08539e-05	0.2688	0.23479
	0.799	0.2421	0.26162	0.02692	6.99316e-05	0.20053	0.23422
	0.8	0.26559	0.26069	0.06636	6.90213e-05	0.22613	0.23365
	0.801	0.27264	0.25976	-0.04211	6.81228e-05	0.25173	0.23309
	0.802	0.26324	0.25883	0.04664	6.72361e-05	0.20053	0.23253
	0.803	0.25854	0.25791	0.02692	6.63609e-05	0.22613	0.23196
	0.804	0.25384	0.25699	-0.02238	6.54971e-05	0.26027	0.2314
	0.805	0.2468	0.25607	0.0565	6.46445e-05	0.22613	0.23084
	0.806	0.24914	0.25516	-0.05197	6.3803e-05	0.2176	0.23029
	0.807	0.24914	0.25425	0.02692	6.29725e-05	0.23467	0.22973
	0.808	0.2468	0.25334	-0.02238	6.21528e-05	0.30293	0.22918
	0.809	0.24914	0.25243	-0.00266	6.13438e-05	0.26027	0.22863
	0.81	0.26559	0.25153	0.0072	6.05453e-05	0.2688	0.22808
	0.811	0.22565	0.25064	0.01706	5.97572e-05	0.26027	0.22753
	0.812	0.26089	0.24974	0.04664	5.89793e-05	0.2176	0.22698
	0.813	0.26559	0.24885	-0.03225	5.82116e-05	0.2432	0.22643
	0.814	0.2374	0.24796	0.01706	5.74538e-05	0.1664	0.22589
	0.815	0.25619	0.24708	0.03678	5.6706e-05	0.20053	0.22535
	0.816	0.23505	0.2462	-0.06183	5.59678e-05	0.22613	0.22481
	0.817	0.2374	0.24532	0.01706	5.52393e-05	0.23467	0.22427
	0.818	0.24914	0.24444	0.0072	5.45203e-05	0.23467	0.22373
	0.819	0.2374	0.24357	-0.01252	5.38106e-05	0.23467	0.22319
	0.82	0.25149	0.2427	0.06636	5.31101e-05	0.28587	0.22266
	0.821	0.2468	0.24183	-0.01252	5.24188e-05	0.2688	0.22213
	0.822	0.27264	0.24097	-0.00266	5.17365e-05	0.2176	0.22159
	0.823	0.23975	0.24011	-0.02238	5.1063e-05	0.25173	0.22106
	0.824	0.2374	0.23925	-0.00266	5.03983e-05	0.192	0.22054
	0.825	0.26559	0.2384	0.0072	4.97423e-05	0.20053	0.22001
	0.826	0.23975	0.23755	-0.02238	4.90948e-05	0.22613	0.21948
	0.827	0.228	0.2367	0.03678	4.84557e-05	0.192	0.21896
	0.828	0.22565	0.23586	-0.03225	4.7825e-05	0.2176	0.21844
	0.829	0.21626	0.23502	-0.00266	4.72025e-05	0.2432	0.21792
	0.83	0.22095	0.23418	0.03678	4.6588e-05	0.23467	0.2174
	0.831	0.24445	0.23334	-0.05197	4.59816e-05	0.20053	0.21688
	0.832	0.23505	0.23251	-0.00266	4.53831e-05	0.23467	0.21636
	0.833	0.22565	0.23168	0.0072	4.47923e-05	0.2432	0.21585
	0.834	0.2327	0.23085	-0.00266	4.42093e-05	0.15787	0.21533
	0.835	0.22565	0.23003	-0.01252	4.36338e-05	0.22613	0.21482
	0.836	0.20921	0.22921	0.01706	4.30658e-05	0.2176	0.21431
	0.837	0.23505	0.22839	-0.00266	4.25052e-05	0.1664	0.2138
	0.838	0.22565	0.22757	-0.03225	4.19519e-05	0.22613	0.2133
	0.839	0.2233	0.22676	0.0565	4.14059e-05	0.20907	0.21279
	0.84	0.2374	0.22595	0.03678	4.08669e-05	0.20907	0.21229
	0.841	0.21626	0.22515	-0.04211	4.03349e-05	0.22613	0.21178
	0.842	0.21156	0.22434	0.0565	3.98099e-05	0.15787	0.21128
	0.843	0.2327	0.22354	-0.00266	3.92917e-05	0.17493	0.21078
	0.844	0.21626	0.22275	-0.00266	3.87802e-05	0.22613	0.21028
	0.845	0.2233	0.22195	0.04664	3.82754e-05	0.22613	0.20978
	0.846	0.22095	0.22116	-0.06183	3.77772e-05	0.20907	0.20929
	0.847	0.22095	0.22037	-0.02238	3.72854e-05	0.20907	0.20879
	0.848	0.2233	0.21958	0.01706	3.68001e-05	0.2432	0.2083
	0.849	0.2186	0.2188	-0.01252	3.63211e-05	0.1664	0.20781
	0.85	0.2327	0.21802	0.0072	3.58483e-05	0.25173	0.20732
	0.851	0.20451	0.21724	0.0072	3.53817e-05	0.22613	0.20683
	0.852	0.2327	0.21647	0.06636	3.49211e-05	0.14933	0.20634
	0.853	0.21391	0.21569	-0.06183	3.44665e-05	0.23467	0.20586
	0.854	0.18806	0.21492	0.0072	3.40179e-05	0.15787	0.20537
	0.855	0.22565	0.21416	0.03678	3.35751e-05	0.1664	0.20489
	0.856	0.19981	0.21339	-0.04211	3.3138e-05	0.20053	0.20441
	0.857	0.21626	0.21263	0.0565	3.27067e-05	0.2176	0.20393
	0.858	0.2327	0.21187	0.01706	3.22809e-05	0.20907	0.20345
	0.859	0.21626	0.21112	0.02692	3.18607e-05	0.20053	0.20297
	0.86	0.19981	0.21036	0.01706	3.1446e-05	0.22613	0.20249
	0.861	0.19746	0.20961	-0.01252	3.10367e-05	0.2176	0.20202
	0.862	0.20216	0.20886	0.0072	3.06327e-05	0.20907	0.20155
	0.863	0.21156	0.20812	-0.09141	3.02339e-05	0.22613	0.20107
	0.864	0.19511	0.20738	0.0072	2.98404e-05	0.1664	0.2006
	0.865	0.21626	0.20664	-0.01252	2.9452e-05	0.25173	0.20013
	0.866	0.19041	0.2059	-0.04211	2.90686e-05	0.22613	0.19966
	0.867	0.21156	0.20516	0.07623	2.86902e-05	0.13227	0.1992
	0.868	0.2233	0.20443	-0.05197	2.83167e-05	0.15787	0.19873
	0.869	0.20451	0.2037	-0.04211	2.79481e-05	0.22613	0.19827
	0.87	0.19746	0.20297	-0.00266	2.75843e-05	0.192	0.1978
	0.871	0.18337	0.20225	-0.00266	2.72253e-05	0.17493	0.19734
	0.872	0.19041	0.20153	0.0072	2.68709e-05	0.14933	0.19688
	0.873	0.19041	0.20081	0.03678	2.65211e-05	0.20053	0.19642
	0.874	0.19041	0.20009	0.0072	2.61759e-05	0.1408	0.19597
	0.875	0.18806	0.19938	0.0072	2.58352e-05	0.20053	0.19551
	0.876	0.19041	0.19867	0.02692	2.54989e-05	0.2432	0.19506
	0.877	0.20686	0.19796	0.04664	2.5167e-05	0.12373	0.1946
	0.878	0.19746	0.19725	-0.00266	2.48394e-05	0.2432	0.19415
	0.879	0.18806	0.19655	0.02692	2.4516e-05	0.2176	0.1937
	0.88	0.19746	0.19585	-0.01252	2.41969e-05	0.192	0.19325
	0.881	0.18572	0.19515	-0.02238	2.38819e-05	0.2176	0.1928
	0.882	0.20451	0.19445	0.02692	2.35711e-05	0.20053	0.19235
	0.883	0.19041	0.19376	-0.05197	2.32642e-05	0.17493	0.19191
	0.884	0.18806	0.19307	-0.04211	2.29614e-05	0.18347	0.19146
	0.885	0.18572	0.19238	0.02692	2.26625e-05	0.2176	0.19102
	0.886	0.19041	0.19169	-0.04211	2.23675e-05	0.18347	0.19058
	0.887	0.20686	0.19101	0.03678	2.20764e-05	0.18347	0.19013
	0.888	0.18572	0.19032	-0.01252	2.1789e-05	0.26027	0.1897
	0.889	0.18337	0.18965	0.0072	2.15054e-05	0.13227	0.18926
	0.89	0.20686	0.18897	-0.00266	2.12254e-05	0.18347	0.18882
	0.891	0.18572	0.18829	-0.00266	2.09492e-05	0.2176	0.18838
	0.892	0.18337	0.18762	0.06636	2.06765e-05	0.1664	0.18795
	0.893	0.18806	0.18695	-0.01252	2.04073e-05	0.20907	0.18752
	0.894	0.17397	0.18629	0.0072	2.01417e-05	0.14933	0.18708
	0.895	0.18806	0.18562	0.0565	1.98795e-05	0.18347	0.18665
	0.896	0.17162	0.18496	-0.04211	1.96207e-05	0.20053	0.18622
	0.897	0.17867	0.1843	0.04664	1.93653e-05	0.22613	0.18579
	0.898	0.18806	0.18364	0.0565	1.91132e-05	0.20907	0.18537
	0.899	0.17867	0.18299	0.02692	1.88645e-05	0.192	0.18494
	0.9	0.18102	0.18233	0.02692	1.86189e-05	0.22613	0.18452
	0.901	0.17867	0.18168	-0.01252	1.83765e-05	0.15787	0.18409
	0.902	0.18102	0.18103	0.02692	1.81373e-05	0.1408	0.18367
	0.903	0.16457	0.18039	-0.00266	1.79012e-05	0.2432	0.18325
	0.904	0.17397	0.17974	0.04664	1.76682e-05	0.18347	0.18283
	0.905	0.19746	0.1791	0.01706	1.74382e-05	0.2176	0.18241
	0.906	0.16927	0.17846	-0.02238	1.72112e-05	0.23467	0.18199
	0.907	0.18806	0.17783	0.04664	1.69872e-05	0.14933	0.18157
	0.908	0.18572	0.17719	-0.03225	1.67661e-05	0.23467	0.18116
	0.909	0.16457	0.17656	-0.01252	1.65478e-05	0.20907	0.18074
	0.91	0.18102	0.17593	0.0565	1.63324e-05	0.18347	0.18033
	0.911	0.17867	0.1753	-0.02238	1.61198e-05	0.15787	0.17992
	0.912	0.17867	0.17468	0.02692	1.591e-05	0.20907	0.17951
	0.913	0.18102	0.17405	0.0072	1.57029e-05	0.2176	0.1791
	0.914	0.17162	0.17343	-0.03225	1.54985e-05	0.18347	0.17869
	0.915	0.16927	0.17281	-0.02238	1.52968e-05	0.17493	0.17828
	0.916	0.16222	0.1722	0.0072	1.50976e-05	0.1664	0.17788
	0.917	0.17632	0.17158	0.02692	1.49011e-05	0.12373	0.17747
	0.918	0.16927	0.17097	-0.04211	1.47072e-05	0.20053	0.17707
	0.919	0.15048	0.17036	-0.02238	1.45157e-05	0.17493	0.17666
	0.92	0.18806	0.16975	0.03678	1.43268e-05	0.18347	0.17626
	0.921	0.15283	0.16915	-0.00266	1.41403e-05	0.22613	0.17586
	0.922	0.17397	0.16854	0.06636	1.39562e-05	0.1408	0.17546
	0.923	0.17867	0.16794	0.0072	1.37745e-05	0.17493	0.17506
	0.924	0.15283	0.16734	0.0072	1.35952e-05	0.20907	0.17467
	0.925	0.16927	0.16674	0.0072	1.34183e-05	0.20907	0.17427
	0.926	0.15752	0.16615	-0.08155	1.32436e-05	0.13227	0.17388
	0.927	0.16457	0.16556	0.0072	1.30712e-05	0.15787	0.17348
	0.928	0.15752	0.16497	-0.00266	1.29011e-05	0.23467	0.17309
	0.929	0.15048	0.16438	-0.00266	1.27331e-05	0.1664	0.1727
	0.93	0.18337	0.16379	0.03678	1.25674e-05	0.17493	0.17231
	0.931	0.16222	0.16321	-0.04211	1.24038e-05	0.20053	0.17192
	0.932	0.16692	0.16262	0.09595	1.22423e-05	0.15787	0.17153
	0.933	0.16457	0.16204	0.0072	1.2083e-05	0.23467	0.17114
	0.934	0.15518	0.16146	0.02692	1.19257e-05	0.10667	0.17076
	0.935	0.17867	0.16089	0.06636	1.17705e-05	0.14933	0.17037
	0.936	0.15518	0.16031	-0.03225	1.16173e-05	0.20907	0.16999
	0.937	0.15518	0.15974	0.04664	1.1466e-05	0.1664	0.16961
	0.938	0.16692	0.15917	-0.00266	1.13168e-05	0.20907	0.16922
	0.939	0.17162	0.1586	0.03678	1.11695e-05	0.13227	0.16884
	0.94	0.15518	0.15804	0.0072	1.10241e-05	0.18347	0.16846
	0.941	0.13403	0.15747	-0.00266	1.08806e-05	0.1408	0.16808
	0.942	0.16927	0.15691	0.01706	1.07389e-05	0.15787	0.16771
	0.943	0.14813	0.15635	-0.01252	1.05992e-05	0.22613	0.16733
	0.944	0.14813	0.15579	0.02692	1.04612e-05	0.14933	0.16695
	0.945	0.15752	0.15524	-0.00266	1.0325e-05	0.20907	0.16658
	0.946	0.13168	0.15468	-0.05197	1.01906e-05	0.1408	0.16621
	0.947	0.15752	0.15413	0.04664	1.0058e-05	0.18347	0.16583
	0.948	0.14578	0.15358	-0.03225	9.92704e-06	0.192	0.16546
	0.949	0.14108	0.15303	-0.00266	9.79782e-06	0.1408	0.16509
	0.95	0.15283	0.15249	0.03678	9.67029e-06	0.15787	0.16472
	0.951	0.15518	0.15194	-0.02238	9.54441e-06	0.192	0.16435
	0.952	0.14343	0.1514	-0.03225	9.42017e-06	0.192	0.16399
	0.953	0.15048	0.15086	-0.00266	9.29755e-06	0.18347	0.16362
	0.954	0.16927	0.15032	-0.00266	9.17652e-06	0.12373	0.16326
	0.955	0.15283	0.14979	0.03678	9.05707e-06	0.20053	0.16289
	0.956	0.13638	0.14925	-0.00266	8.93918e-06	0.13227	0.16253
	0.957	0.16222	0.14872	0.03678	8.82282e-06	0.10667	0.16217
	0.958	0.14813	0.14819	-0.02238	8.70797e-06	0.1664	0.16181
	0.959	0.12464	0.14766	0.0565	8.59462e-06	0.1408	0.16145
	0.96	0.16457	0.14713	0.0565	8.48274e-06	0.13227	0.16109
	0.961	0.14108	0.14661	-0.03225	8.37233e-06	0.1664	0.16073
	0.962	0.14578	0.14608	0.04664	8.26334e-06	0.1664	0.16037
	0.963	0.16222	0.14556	-0.03225	8.15578e-06	0.1664	0.16001
	0.964	0.13638	0.14504	-0.00266	8.04962e-06	0.13227	0.15966
	0.965	0.14343	0.14453	-0.00266	7.94484e-06	0.192	0.15931
	0.966	0.13873	0.14401	-0.06183	7.84142e-06	0.1408	0.15895
	0.967	0.14813	0.1435	0.02692	7.73935e-06	0.15787	0.1586
	0.968	0.13168	0.14298	-0.01252	7.6386e-06	0.2176	0.15825
	0.969	0.13168	0.14247	-0.02238	7.53917e-06	0.12373	0.1579
	0.97	0.15987	0.14197	0.0072	7.44104e-06	0.192	0.15755
	0.971	0.13168	0.14146	-0.00266	7.34418e-06	0.14933	0.1572
	0.972	0.15283	0.14095	0.07623	7.24858e-06	0.14933	0.15685
	0.973	0.14108	0.14045	-0.00266	7.15422e-06	0.20907	0.15651
	0.974	0.13403	0.13995	-0.01252	7.0611e-06	0.1152	0.15616
	0.975	0.15518	0.13945	0.06636	6.96919e-06	0.14933	0.15582
	0.976	0.12698	0.13895	-0.00266	6.87847e-06	0.15787	0.15547
	0.977	0.14578	0.13846	0.03678	6.78893e-06	0.12373	0.15513
	0.978	0.15048	0.13796	0.01706	6.70056e-06	0.18347	0.15479
	0.979	0.13873	0.13747	0.0072	6.61334e-06	0.1408	0.15445
	0.98	0.13638	0.13698	0.02692	6.52725e-06	0.192	0.15411
	0.981	0.12229	0.13649	0.0072	6.44229e-06	0.15787	0.15377
	0.982	0.14343	0.136	0.0072	6.35843e-06	0.14933	0.15343
	0.983	0.13168	0.13552	-0.01252	6.27566e-06	0.1664	0.15309
	0.984	0.14108	0.13504	0.01706	6.19397e-06	0.12373	0.15276
	0.985	0.15283	0.13455	0.0072	6.11335e-06	0.1664	0.15242
	0.986	0.12933	0.13407	-0.05197	6.03377e-06	0.1664	0.15209
	0.987	0.14343	0.1336	0.02692	5.95523e-06	0.1408	0.15176
	0.988	0.14343	0.13312	0.0072	5.87771e-06	0.17493	0.15142
	0.989	0.12464	0.13264	0.01706	5.8012e-06	0.1408	0.15109
	0.99	0.13403	0.13217	0.01706	5.72569e-06	0.1408	0.15076
	0.991	0.12933	0.1317	-0.02238	5.65116e-06	0.14933	0.15043
	0.992	0.12464	0.13123	0.0072	5.5776e-06	0.15787	0.1501
	0.993	0.13403	0.13076	-0.03225	5.50499e-06	0.1664	0.14977
	0.994	0.14578	0.13029	0.01706	5.43333e-06	0.10667	0.14945
	0.995	0.12933	0.12983	-0.02238	5.36261e-06	0.15787	0.14912
	0.996	0.11289	0.12937	-0.00266	5.2928e-06	0.1408	0.1488
	0.997	0.11994	0.1289	0.01706	5.22391e-06	0.09813	0.14847
	0.998	0.11524	0.12844	-0.03225	5.15591e-06	0.17493	0.14815
	0.999	0.13403	0.12799	0.01706	5.0888e-06	0.13227	0.14783
	1	0.12698	0.12753	0.02692	5.02256e-06	0.1664	0.1475
	1.001	0.10584	0.12707	-0.00266	4.95718e-06	0.18347	0.14718
	1.002	0.13168	0.12662	0.02692	4.89265e-06	0.12373	0.14686
	1.003	0.12229	0.12617	-0.00266	4.82896e-06	0.12373	0.14654
	1.004	0.11759	0.12572	-0.00266	4.7661e-06	0.13227	0.14623
	1.005	0.12933	0.12527	0.0565	4.70406e-06	0.1664	0.14591
	1.006	0.12464	0.12482	-0.05197	4.64283e-06	0.0896	0.14559
	1.007	0.13638	0.12438	0.01706	4.5824e-06	0.15787	0.14528
	1.008	0.11524	0.12393	0.04664	4.52275e-06	0.17493	0.14496
	1.009	0.12229	0.12349	-0.00266	4.46388e-06	0.08107	0.14465
	1.01	0.13638	0.12305	-0.01252	4.40577e-06	0.1408	0.14434
	1.011	0.11759	0.12261	-0.01252	4.34842e-06	0.13227	0.14402
	1.012	0.12698	0.12217	0.04664	4.29182e-06	0.09813	0.14371
	1.013	0.12698	0.12174	-0.02238	4.23595e-06	0.1664	0.1434
	1.014	0.11759	0.1213	0.02692	4.18081e-06	0.12373	0.14309
	1.015	0.11759	0.12087	0.01706	4.12639e-06	0.1408	0.14278
	1.016	0.11524	0.12044	-0.01252	4.07268e-06	0.13227	0.14248
	1.017	0.12698	0.12001	0.04664	4.01966e-06	0.14933	0.14217
	1.018	0.12229	0.11958	-0.02238	3.96734e-06	0.14933	0.14186
	1.019	0.12698	0.11915	0.0072	3.9157e-06	0.1664	0.14156
	1.02	0.12698	0.11873	-0.02238	3.86473e-06	0.17493	0.14125
	1.021	0.11524	0.11831	0.01706	3.81442e-06	0.14933	0.14095
	1.022	0.12933	0.11788	0.03678	3.76477e-06	0.12373	0.14064
	1.023	0.11054	0.11746	-0.02238	3.71576e-06	0.13227	0.14034
	1.024	0.11994	0.11704	0.0565	3.6674e-06	0.10667	0.14004
	1.025	0.12933	0.11663	0.01706	3.61966e-06	0.15787	0.13974
	1.026	0.10819	0.11621	-0.02238	3.57254e-06	0.15787	0.13944
	1.027	0.11994	0.11579	0.04664	3.52604e-06	0.13227	0.13914
	1.028	0.12229	0.11538	-0.01252	3.48014e-06	0.15787	0.13884
	1.029	0.10819	0.11497	-0.00266	3.43484e-06	0.14933	0.13855
	1.03	0.10349	0.11456	0.01706	3.39013e-06	0.1408	0.13825
	1.031	0.11289	0.11415	-0.03225	3.346e-06	0.09813	0.13795
	1.032	0.11054	0.11374	-0.00266	3.30244e-06	0.1152	0.13766
	1.033	0.11524	0.11334	0.03678	3.25946e-06	0.1664	0.13737
	1.034	0.10349	0.11293	-0.00266	3.21703e-06	0.1408	0.13707
	1.035	0.11994	0.11253	-0.00266	3.17515e-06	0.1408	0.13678
	1.036	0.10819	0.11213	-0.00266	3.13382e-06	0.1152	0.13649
	1.037	0.11289	0.11173	0.02692	3.09303e-06	0.12373	0.1362
	1.038	0.09644	0.11133	-0.00266	3.05277e-06	0.192	0.13591
	1.039	0.0941	0.11093	0.01706	3.01303e-06	0.10667	0.13562
	1.04	0.11524	0.11054	0.0072	2.97381e-06	0.1664	0.13533
	1.041	0.10349	0.11014	-0.02238	2.9351e-06	0.12373	0.13504
	1.042	0.10819	0.10975	0.0565	2.89689e-06	0.10667	0.13475
	1.043	0.10584	0.10936	-0.01252	2.85918e-06	0.1152	0.13447
	1.044	0.0894	0.10897	-0.05197	2.82197e-06	0.1408	0.13418
	1.045	0.10584	0.10858	0.03678	2.78523e-06	0.1408	0.1339
	1.046	0.11759	0.10819	-0.04211	2.74898e-06	0.1152	0.13361
	1.047	0.12464	0.1078	0.01706	2.71319e-06	0.14933	0.13333
	1.048	0.10584	0.10742	-0.00266	2.67788e-06	0.1664	0.13305
	1.049	0.11524	0.10704	-0.00266	2.64302e-06	0.10667	0.13277
	1.05	0.10819	0.10665	0.0072	2.60862e-06	0.17493	0.13249
	1.051	0.10584	0.10627	-0.00266	2.57466e-06	0.14933	0.13221
	1.052	0.11524	0.10589	0.03678	2.54115e-06	0.08107	0.13193
	1.053	0.09644	0.10552	-0.04211	2.50807e-06	0.1408	0.13165
	1.054	0.10349	0.10514	0.03678	2.47542e-06	0.05547	0.13137
	1.055	0.12464	0.10477	0.0565	2.4432e-06	0.14933	0.13109
	1.056	0.10349	0.10439	-0.03225	2.4114e-06	0.1152	0.13082
	1.057	0.10349	0.10402	0.03678	2.38001e-06	0.10667	0.13054
	1.058	0.10349	0.10365	-0.01252	2.34903e-06	0.1664	0.13027
	1.059	0.10349	0.10328	-0.01252	2.31845e-06	0.12373	0.12999
	1.06	0.09879	0.10291	0.01706	2.28827e-06	0.1664	0.12972
	1.061	0.10114	0.10254	-0.00266	2.25848e-06	0.09813	0.12944
	1.062	0.12464	0.10218	-0.00266	2.22908e-06	0.12373	0.12917
	1.063	0.09175	0.10181	-0.03225	2.20007e-06	0.1152	0.1289
	1.064	0.0941	0.10145	0.03678	2.17143e-06	0.12373	0.12863
	1.065	0.11289	0.10109	-0.01252	2.14317e-06	0.14933	0.12836
	1.066	0.08705	0.10073	-0.02238	2.11527e-06	0.1408	0.12809
	1.067	0.10819	0.10037	0.01706	2.08773e-06	0.0896	0.12782
	1.068	0.11759	0.10001	-0.05197	2.06056e-06	0.15787	0.12756
	1.069	0.0941	0.09965	-0.00266	2.03374e-06	0.12373	0.12729
	1.07	0.09644	0.0993	0.04664	2.00726e-06	0.1152	0.12702
	1.071	0.0894	0.09894	-0.01252	1.98113e-06	0.09813	0.12676
	1.072	0.09879	0.09859	0.03678	1.95535e-06	0.09813	0.12649
	1.073	0.09175	0.09824	-0.02238	1.92989e-06	0.13227	0.12623
	1.074	0.10349	0.09789	0.0072	1.90477e-06	0.05547	0.12596
	1.075	0.08705	0.09754	-0.02238	1.87998e-06	0.14933	0.1257
	1.076	0.08235	0.09719	0.01706	1.85551e-06	0.12373	0.12544
	1.077	0.09644	0.09684	0.0072	1.83135e-06	0.12373	0.12518
	1.078	0.0894	0.0965	-0.06183	1.80752e-06	0.13227	0.12492
	1.079	0.0753	0.09615	0.03678	1.78399e-06	0.0896	0.12466
	1.08	0.09644	0.09581	0.0072	1.76076e-06	0.13227	0.1244
	1.081	0.0753	0.09547	-0.02238	1.73785e-06	0.13227	0.12414
	1.082	0.0847	0.09513	0.02692	1.71522e-06	0.10667	0.12388
	1.083	0.0941	0.09479	0.01706	1.6929e-06	0.13227	0.12362
	1.084	0.0894	0.09445	-0.01252	1.67086e-06	0.08107	0.12337
	1.085	0.08705	0.09411	-0.00266	1.64911e-06	0.15787	0.12311
	1.086	0.08705	0.09377	-0.03225	1.62764e-06	0.10667	0.12286
	1.087	0.0894	0.09344	-0.01252	1.60646e-06	0.09813	0.1226
	1.088	0.08705	0.09311	-0.01252	1.58555e-06	0.1664	0.12235
	1.089	0.09175	0.09277	0.03678	1.56491e-06	0.07253	0.12209
	1.09	0.10349	0.09244	-0.00266	1.54454e-06	0.13227	0.12184
	1.091	0.0753	0.09211	0.02692	1.52443e-06	0.1152	0.12159
	1.092	0.09175	0.09178	0.0565	1.50459e-06	0.13227	0.12134
	1.093	0.0847	0.09146	-0.05197	1.485e-06	0.14933	0.12109
	1.094	0.0847	0.09113	0.03678	1.46567e-06	0.05547	0.12084
	1.095	0.09175	0.09081	0.03678	1.4466e-06	0.10667	0.12059
	1.096	0.06825	0.09048	-0.01252	1.42776e-06	0.1408	0.12034
	1.097	0.0894	0.09016	0.0072	1.40918e-06	0.12373	0.12009
	1.098	0.0894	0.08984	-0.02238	1.39084e-06	0.09813	0.11984
	1.099	0.0894	0.08952	0.02692	1.37273e-06	0.09813	0.1196
	1.1	0.09175	0.0892	0.03678	1.35486e-06	0.1664	0.11935
	1.101	0.0894	0.08888	0.0072	1.33723e-06	0.0896	0.11911
	1.102	0.0941	0.08856	0.0072	1.31982e-06	0.12373	0.11886
	1.103	0.0753	0.08825	-0.04211	1.30264e-06	0.12373	0.11862
	1.104	0.10349	0.08793	0.01706	1.28568e-06	0.05547	0.11837
	1.105	0.09879	0.08762	-0.00266	1.26895e-06	0.1408	0.11813
	1.106	0.08235	0.0873	-0.04211	1.25243e-06	0.13227	0.11789
	1.107	0.09879	0.08699	0.03678	1.23613e-06	0.0896	0.11765
	1.108	0.09175	0.08668	-0.02238	1.22004e-06	0.13227	0.11741
	1.109	0.07765	0.08637	0.01706	1.20416e-06	0.08107	0.11717
	1.11	0.08	0.08606	0.03678	1.18848e-06	0.13227	0.11693
	1.111	0.08	0.08576	-0.01252	1.17301e-06	0.08107	0.11669
	1.112	0.08	0.08545	-0.01252	1.15774e-06	0.12373	0.11645
	1.113	0.08235	0.08515	-0.04211	1.14267e-06	0.09813	0.11621
	1.114	0.08705	0.08484	-0.02238	1.1278e-06	0.10667	0.11597
	1.115	0.0894	0.08454	-0.00266	1.11312e-06	0.1152	0.11574
	1.116	0.0659	0.08424	0.0072	1.09863e-06	0.10667	0.1155
	1.117	0.10114	0.08394	0.01706	1.08433e-06	0.1152	0.11527
	1.118	0.0753	0.08364	-0.04211	1.07021e-06	0.14933	0.11503
	1.119	0.0706	0.08334	0.0072	1.05628e-06	0.05547	0.1148
	1.12	0.09644	0.08304	0.0072	1.04253e-06	0.08107	0.11456
	1.121	0.0706	0.08275	-0.02238	1.02896e-06	0.13227	0.11433
	1.122	0.0894	0.08245	0.04664	1.01557e-06	0.10667	0.1141
	1.123	0.09175	0.08216	-0.03225	1.00235e-06	0.13227	0.11387
	1.124	0.0847	0.08186	0.04664	9.89301e-07	0.0896	0.11364
	1.125	0.08235	0.08157	0.03678	9.76423e-07	0.1152	0.11341
	1.126	0.07295	0.08128	-0.01252	9.63713e-07	0.0896	0.11318
	1.127	0.0894	0.08099	0.03678	9.51169e-07	0.10667	0.11295
	1.128	0.09175	0.0807	-0.03225	9.38788e-07	0.18347	0.11272
	1.129	0.07765	0.08041	-0.00266	9.26567e-07	0.064	0.11249
	1.13	0.0941	0.08013	-0.00266	9.14506e-07	0.14933	0.11226
	1.131	0.06825	0.07984	0.03678	9.02602e-07	0.14933	0.11204
	1.132	0.07765	0.07956	0.08609	8.90853e-07	0.0896	0.11181
	1.133	0.0753	0.07927	-0.00266	8.79257e-07	0.1408	0.11158
	1.134	0.07765	0.07899	-0.00266	8.67812e-07	0.064	0.11136
	1.135	0.0847	0.07871	-0.00266	8.56516e-07	0.1152	0.11113
	1.136	0.06355	0.07843	-0.00266	8.45366e-07	0.1408	0.11091
	1.137	0.0847	0.07815	0.0565	8.34362e-07	0.09813	0.11069
	1.138	0.0706	0.07787	0.0072	8.23502e-07	0.08107	0.11046
	1.139	0.0753	0.07759	0.03678	8.12782e-07	0.0896	0.11024
	1.14	0.07765	0.07731	0.01706	8.02202e-07	0.1152	0.11002
	1.141	0.08	0.07704	0.0072	7.9176e-07	0.09813	0.1098
	1.142	0.0894	0.07676	0.01706	7.81454e-07	0.09813	0.10958
	1.143	0.06355	0.07649	-0.03225	7.71282e-07	0.17493	0.10936
	1.144	0.0753	0.07621	0.0072	7.61242e-07	0.07253	0.10914
	1.145	0.0894	0.07594	0.01706	7.51333e-07	0.15787	0.10892
	1.146	0.0753	0.07567	-0.03225	7.41553e-07	0.12373	0.1087
	1.147	0.07765	0.0754	0.03678	7.319e-07	0.10667	0.10848
	1.148	0.08	0.07513	-0.06183	7.22373e-07	0.13227	0.10827
	1.149	0.0565	0.07486	-0.02238	7.1297e-07	0.064	0.10805
	1.15	0.0706	0.0746	0.04664	7.03689e-07	0.13227	0.10783
	1.151	0.0753	0.07433	-0.00266	6.94529e-07	0.0896	0.10762
	1.152	0.08235	0.07407	-0.01252	6.85489e-07	0.1152	0.1074
	1.153	0.0706	0.0738	-0.01252	6.76566e-07	0.14933	0.10719
	1.154	0.0753	0.07354	0.01706	6.67759e-07	0.07253	0.10698
	1.155	0.0706	0.07328	-0.01252	6.59067e-07	0.1408	0.10676
	1.156	0.0612	0.07301	0.03678	6.50488e-07	0.05547	0.10655
	1.157	0.08	0.07275	0.02692	6.4202e-07	0.064	0.10634
	1.158	0.0706	0.07249	-0.04211	6.33663e-07	0.15787	0.10613
	1.159	0.04711	0.07224	0.02692	6.25415e-07	0.08107	0.10591
	1.16	0.0847	0.07198	0.0072	6.17274e-07	0.0896	0.1057
	1.161	0.05415	0.07172	-0.01252	6.09239e-07	0.12373	0.10549
	1.162	0.07765	0.07146	0.07623	6.01309e-07	0.064	0.10528
	1.163	0.0659	0.07121	-0.00266	5.93481e-07	0.1152	0.10508
	1.164	0.06825	0.07096	0.0072	5.85756e-07	0.064	0.10487
	1.165	0.06825	0.0707	0.02692	5.78131e-07	0.13227	0.10466
	1.166	0.07295	0.07045	-0.00266	5.70606e-07	0.0896	0.10445
	1.167	0.0753	0.0702	-0.01252	5.63178e-07	0.064	0.10425
	1.168	0.0659	0.06995	-0.04211	5.55848e-07	0.14933	0.10404
	1.169	0.08	0.0697	-0.00266	5.48612e-07	0.0896	0.10383
	1.17	0.0894	0.06945	-0.02238	5.41471e-07	0.12373	0.10363
	1.171	0.05885	0.0692	0.0072	5.34423e-07	0.1152	0.10342
	1.172	0.07765	0.06896	0.10581	5.27466e-07	0.064	0.10322
	1.173	0.06355	0.06871	-0.02238	5.206e-07	0.13227	0.10302
	1.174	0.0565	0.06846	0.01706	5.13823e-07	0.02987	0.10281
	1.175	0.06825	0.06822	0.0072	5.07135e-07	0.10667	0.10261
	1.176	0.0565	0.06798	-0.02238	5.00534e-07	0.10667	0.10241
	1.177	0.06825	0.06773	0.0565	4.94018e-07	0.12373	0.10221
	1.178	0.0659	0.06749	0.0072	4.87588e-07	0.12373	0.102
	1.179	0.0612	0.06725	0.04664	4.81241e-07	0.1152	0.1018
	1.18	0.0659	0.06701	-0.00266	4.74977e-07	0.12373	0.1016
	1.181	0.0659	0.06677	-0.00266	4.68794e-07	0.13227	0.1014
	1.182	0.08	0.06653	0.03678	4.62692e-07	0.07253	0.1012
	1.183	0.0565	0.0663	-0.00266	4.56669e-07	0.1408	0.10101
	1.184	0.07765	0.06606	0.03678	4.50724e-07	0.05547	0.10081
	1.185	0.08	0.06582	-0.01252	4.44857e-07	0.10667	0.10061
	1.186	0.04711	0.06559	-0.03225	4.39067e-07	0.1408	0.10041
	1.187	0.0706	0.06535	0.04664	4.33351e-07	0.08107	0.10022
	1.188	0.0659	0.06512	-0.04211	4.2771e-07	0.0896	0.10002
	1.189	0.05415	0.06489	0.01706	4.22143e-07	0.10667	0.09983
	1.19	0.0659	0.06466	0.03678	4.16648e-07	0.13227	0.09963
	1.191	0.0706	0.06443	-0.00266	4.11224e-07	0.064	0.09944
	1.192	0.07295	0.0642	0.0072	4.05872e-07	0.12373	0.09924
	1.193	0.0706	0.06397	0.03678	4.00588e-07	0.10667	0.09905
	1.194	0.06355	0.06374	0.02692	3.95374e-07	0.05547	0.09885
	1.195	0.0659	0.06351	-0.03225	3.90227e-07	0.13227	0.09866
	1.196	0.03771	0.06329	-0.00266	3.85148e-07	0.12373	0.09847
	1.197	0.06825	0.06306	0.03678	3.80134e-07	0.08107	0.09828
	1.198	0.05181	0.06283	-0.08155	3.75186e-07	0.12373	0.09809
	1.199	0.04946	0.06261	0.04664	3.70302e-07	0.07253	0.0979
	1.2	0.06355	0.06239	0.0072	3.65482e-07	0.08107	0.09771
	1.201	0.0565	0.06216	-0.01252	3.60725e-07	0.1152	0.09752
	1.202	0.06355	0.06194	0.04664	3.56029e-07	0.08107	0.09733
	1.203	0.0753	0.06172	-0.01252	3.51395e-07	0.0896	0.09714
	1.204	0.06355	0.0615	-0.02238	3.46821e-07	0.05547	0.09695
	1.205	0.0565	0.06128	-0.00266	3.42306e-07	0.1152	0.09676
	1.206	0.0659	0.06106	0.0072	3.37851e-07	0.08107	0.09657
	1.207	0.0659	0.06085	0.0072	3.33453e-07	0.09813	0.09639
	1.208	0.05181	0.06063	-0.00266	3.29112e-07	0.1408	0.0962
	1.209	0.0706	0.06041	0.0072	3.24828e-07	0.08107	0.09601
	1.21	0.08235	0.0602	-0.02238	3.206e-07	0.12373	0.09583
	1.211	0.0565	0.05998	0.01706	3.16427e-07	0.0896	0.09564
	1.212	0.07765	0.05977	0.04664	3.12308e-07	0.09813	0.09546
	1.213	0.05415	0.05955	-0.04211	3.08242e-07	0.15787	0.09528
	1.214	0.05181	0.05934	-0.00266	3.0423e-07	0.04693	0.09509
	1.215	0.05885	0.05913	0.03678	3.0027e-07	0.09813	0.09491
	1.216	0.03771	0.05892	0.0072	2.96361e-07	0.09813	0.09473
	1.217	0.0706	0.05871	0.0565	2.92504e-07	0.07253	0.09454
	1.218	0.0565	0.0585	-0.00266	2.88696e-07	0.09813	0.09436
	1.219	0.06355	0.05829	0.02692	2.84938e-07	0.0896	0.09418
	1.22	0.05415	0.05808	-0.01252	2.81229e-07	0.1408	0.094
	1.221	0.0612	0.05787	0.0072	2.77568e-07	0.08107	0.09382
	1.222	0.06825	0.05767	0.03678	2.73955e-07	0.12373	0.09364
	1.223	0.05885	0.05746	-0.05197	2.70389e-07	0.14933	0.09346
	1.224	0.05885	0.05726	0.09595	2.6687e-07	0.07253	0.09328
	1.225	0.0706	0.05705	-0.03225	2.63396e-07	0.12373	0.0931
	1.226	0.04711	0.05685	0.0072	2.59967e-07	0.0896	0.09292
	1.227	0.0612	0.05665	0.0565	2.56583e-07	0.10667	0.09274
	1.228	0.06355	0.05644	-0.04211	2.53243e-07	0.12373	0.09257
	1.229	0.05415	0.05624	0.06636	2.49947e-07	0.0896	0.09239
	1.23	0.05181	0.05604	0.02692	2.46693e-07	0.08107	0.09221
	1.231	0.04476	0.05584	-0.04211	2.43482e-07	0.0896	0.09204
	1.232	0.05415	0.05564	0.0072	2.40313e-07	0.12373	0.09186
	1.233	0.04476	0.05544	0.03678	2.37185e-07	0.09813	0.09169
	1.234	0.05415	0.05525	0.02692	2.34097e-07	0.02133	0.09151
	1.235	0.04476	0.05505	-0.00266	2.3105e-07	0.07253	0.09134
	1.236	0.03301	0.05485	-0.00266	2.28043e-07	0.064	0.09116
	1.237	0.0659	0.05466	0.03678	2.25074e-07	0.064	0.09099
	1.238	0.04711	0.05446	-0.03225	2.22144e-07	0.15787	0.09082
	1.239	0.05181	0.05427	0.0565	2.19253e-07	0.09813	0.09064
	1.24	0.05181	0.05407	0.02692	2.16399e-07	0.05547	0.09047
	1.241	0.04006	0.05388	0.0072	2.13582e-07	0.08107	0.0903
	1.242	0.05885	0.05369	0.03678	2.10802e-07	0.07253	0.09013
	1.243	0.05415	0.0535	-0.00266	2.08058e-07	0.09813	0.08996
	1.244	0.0565	0.05331	-0.01252	2.05349e-07	0.05547	0.08979
	1.245	0.05415	0.05312	-0.01252	2.02676e-07	0.13227	0.08962
	1.246	0.05181	0.05293	-0.04211	2.00038e-07	0.04693	0.08945
	1.247	0.04711	0.05274	-0.01252	1.97434e-07	0.07253	0.08928
	1.248	0.03771	0.05255	-0.06183	1.94864e-07	0.12373	0.08911
	1.249	0.0612	0.05236	0.02692	1.92328e-07	0.0384	0.08894
	1.25	0.0659	0.05218	-0.01252	1.89824e-07	0.07253	0.08877
	1.251	0.03771	0.05199	0.04664	1.87353e-07	0.08107	0.0886
	1.252	0.0565	0.0518	0.06636	1.84915e-07	0.08107	0.08844
	1.253	0.04711	0.05162	-0.01252	1.82508e-07	0.13227	0.08827
	1.254	0.04946	0.05143	0.01706	1.80132e-07	0.0384	0.0881
	1.255	0.0565	0.05125	0.04664	1.77787e-07	0.0896	0.08794
	1.256	0.04006	0.05107	-0.05197	1.75473e-07	0.0896	0.08777
	1.257	0.04711	0.05089	0.0072	1.73189e-07	0.0896	0.08761
	1.258	0.04711	0.0507	-0.02238	1.70934e-07	0.1152	0.08744
	1.259	0.04476	0.05052	-0.00266	1.68709e-07	0.07253	0.08728
	1.26	0.04711	0.05034	0.02692	1.66513e-07	0.1152	0.08711
	1.261	0.03771	0.05016	0.03678	1.64346e-07	0.04693	0.08695
	1.262	0.0659	0.04998	-0.01252	1.62206e-07	0.08107	0.08679
	1.263	0.04006	0.04981	-0.05197	1.60095e-07	0.1408	0.08662
	1.264	0.04241	0.04963	0.01706	1.58011e-07	0.05547	0.08646
	1.265	0.05885	0.04945	-0.01252	1.55954e-07	0.1152	0.0863
	1.266	0.04241	0.04927	-0.01252	1.53924e-07	0.08107	0.08614
	1.267	0.0565	0.0491	0.0565	1.51921e-07	0.0896	0.08598
	1.268	0.04711	0.04892	-0.01252	1.49943e-07	0.0896	0.08582
	1.269	0.04946	0.04875	-0.03225	1.47991e-07	0.10667	0.08566
	1.27	0.04946	0.04858	-0.00266	1.46065e-07	0.08107	0.0855
	1.271	0.05181	0.0484	-0.00266	1.44164e-07	0.064	0.08534
	1.272	0.04946	0.04823	0.03678	1.42287e-07	0.0896	0.08518
	1.273	0.04241	0.04806	0.0072	1.40435e-07	0.0896	0.08502
	1.274	0.05415	0.04789	0.0072	1.38607e-07	0.02133	0.08486
	1.275	0.04006	0.04771	-0.02238	1.36803e-07	0.12373	0.0847
	1.276	0.03301	0.04754	0.0072	1.35022e-07	0.08107	0.08454
	1.277	0.06355	0.04737	-0.02238	1.33264e-07	0.05547	0.08439
	1.278	0.04946	0.04721	-0.07169	1.3153e-07	0.0896	0.08423
	1.279	0.05181	0.04704	0.06636	1.29817e-07	0.0384	0.08407
	1.28	0.0565	0.04687	-0.01252	1.28128e-07	0.08107	0.08392
	1.281	0.04241	0.0467	-0.02238	1.2646e-07	0.0896	0.08376
	1.282	0.04946	0.04654	0.04664	1.24814e-07	0.05547	0.0836
	1.283	0.04946	0.04637	-0.02238	1.23189e-07	0.0384	0.08345
	1.284	0.04241	0.0462	0.01706	1.21586e-07	0.0896	0.0833
	1.285	0.03536	0.04604	0.0072	1.20003e-07	0.0896	0.08314
	1.286	0.04241	0.04587	-0.04211	1.18441e-07	0.05547	0.08299
	1.287	0.05181	0.04571	-0.01252	1.16899e-07	0.08107	0.08283
	1.288	0.05415	0.04555	-0.03225	1.15377e-07	0.07253	0.08268
	1.289	0.04476	0.04539	0.03678	1.13876e-07	0.00427	0.08253
	1.29	0.04946	0.04522	-0.03225	1.12393e-07	0.0896	0.08237
	1.291	0.03301	0.04506	0.01706	1.1093e-07	0.07253	0.08222
	1.292	0.04711	0.0449	0.02692	1.09486e-07	0.09813	0.08207
	1.293	0.04476	0.04474	-0.03225	1.08061e-07	0.12373	0.08192
	1.294	0.04241	0.04458	0.04664	1.06654e-07	0.00427	0.08177
	1.295	0.05415	0.04442	-0.01252	1.05266e-07	0.0896	0.08162
	1.296	0.03301	0.04426	-0.02238	1.03896e-07	0.12373	0.08147
	1.297	0.05415	0.04411	0.06636	1.02543e-07	0.09813	0.08132
	1.298	0.04711	0.04395	-0.00266	1.01209e-07	0.1152	0.08117
	1.299	0.04946	0.04379	-0.00266	9.98912e-08	0.064	0.08102
	1.3	0.05181	0.04364	0.0072	9.8591e-08	0.1152	0.08087
	1.301	0.04241	0.04348	0.03678	9.73076e-08	0.08107	0.08072
	1.302	0.05415	0.04332	-0.00266	9.6041e-08	0.08107	0.08057
	1.303	0.04241	0.04317	-0.07169	9.47908e-08	0.10667	0.08042
	1.304	0.04946	0.04302	0.04664	9.35569e-08	0.0384	0.08028
	1.305	0.05181	0.04286	-0.00266	9.23391e-08	0.0896	0.08013
	1.306	0.03771	0.04271	-0.02238	9.11371e-08	0.0896	0.07998
	1.307	0.05415	0.04256	0.02692	8.99508e-08	0.0384	0.07984
	1.308	0.04476	0.0424	-0.02238	8.87799e-08	0.0896	0.07969
	1.309	0.04241	0.04225	0.0072	8.76243e-08	0.05547	0.07955
	1.31	0.04241	0.0421	-0.02238	8.64837e-08	0.0896	0.0794
	1.311	0.03771	0.04195	-0.01252	8.53579e-08	0.02987	0.07925
	1.312	0.04476	0.0418	0.02692	8.42468e-08	0.08107	0.07911
	1.313	0.03301	0.04165	0.0072	8.31502e-08	0.09813	0.07897
	1.314	0.05181	0.04151	-0.00266	8.20679e-08	0.0384	0.07882
	1.315	0.03536	0.04136	-0.00266	8.09996e-08	0.14933	0.07868
	1.316	0.03301	0.04121	0.03678	7.99452e-08	0.07253	0.07853
	1.317	0.04946	0.04106	0.04664	7.89046e-08	0.0384	0.07839
	1.318	0.02831	0.04092	-0.02238	7.78775e-08	0.0896	0.07825
	1.319	0.04006	0.04077	0.06636	7.68637e-08	0.05547	0.07811
	1.32	0.04711	0.04062	-0.01252	7.58632e-08	0.08107	0.07796
	1.321	0.03066	0.04048	0.01706	7.48757e-08	0.10667	0.07782
	1.322	0.04711	0.04033	0.04664	7.39011e-08	0.10667	0.07768
	1.323	0.04241	0.04019	0.0072	7.29391e-08	0.04693	0.07754
	1.324	0.03771	0.04005	-0.01252	7.19897e-08	0.05547	0.0774
	1.325	0.02831	0.0399	-0.00266	7.10526e-08	0.12373	0.07726
	1.326	0.04006	0.03976	-0.06183	7.01277e-08	0.07253	0.07712
	1.327	0.03771	0.03962	0.02692	6.92148e-08	0.10667	0.07698
	1.328	0.01656	0.03948	-0.01252	6.83139e-08	0.10667	0.07684
	1.329	0.03771	0.03934	0.0072	6.74246e-08	0.07253	0.0767
	1.33	0.04476	0.0392	-0.03225	6.6547e-08	0.1152	0.07656
	1.331	0.02831	0.03906	0.03678	6.56807e-08	0.05547	0.07642
	1.332	0.04711	0.03892	0.02692	6.48258e-08	0.05547	0.07629
	1.333	0.03771	0.03878	-0.01252	6.39819e-08	0.08107	0.07615
	1.334	0.03301	0.03864	0.03678	6.31491e-08	0.02133	0.07601
	1.335	0.04006	0.0385	-0.00266	6.23271e-08	0.10667	0.07587
	1.336	0.02126	0.03837	-0.03225	6.15158e-08	0.09813	0.07574
	1.337	0.04711	0.03823	-0.00266	6.0715e-08	0.0384	0.0756
	1.338	0.02831	0.03809	-0.01252	5.99247e-08	0.08107	0.07547
	1.339	0.03301	0.03796	0.03678	5.91447e-08	0.05547	0.07533
	1.34	0.03301	0.03782	-0.00266	5.83748e-08	0.0896	0.07519
	1.341	0.03771	0.03769	0.04664	5.76149e-08	0.05547	0.07506
	1.342	0.04946	0.03755	0.01706	5.6865e-08	0.064	0.07492
	1.343	0.02361	0.03742	-0.02238	5.61248e-08	0.09813	0.07479
	1.344	0.04006	0.03728	0.0565	5.53942e-08	0.02987	0.07466
	1.345	0.04711	0.03715	-0.06183	5.46731e-08	0.064	0.07452
	1.346	0.03301	0.03702	-0.03225	5.39615e-08	0.0896	0.07439
	1.347	0.03771	0.03689	-0.00266	5.3259e-08	0.0896	0.07425
	1.348	0.03771	0.03675	-0.03225	5.25658e-08	0.12373	0.07412
	1.349	0.03301	0.03662	0.03678	5.18815e-08	0.12373	0.07399
	1.35	0.03771	0.03649	0.02692	5.12062e-08	0.07253	0.07386
	1.351	0.03536	0.03636	-0.00266	5.05396e-08	0.064	0.07372
	1.352	0.04711	0.03623	-0.00266	4.98818e-08	0.0896	0.07359
	1.353	0.01891	0.0361	0.02692	4.92325e-08	0.08107	0.07346
	1.354	0.04476	0.03597	0.02692	4.85916e-08	0.00427	0.07333
	1.355	0.03771	0.03585	-0.02238	4.79591e-08	0.10667	0.0732
	1.356	0.03301	0.03572	0.02692	4.73348e-08	0.05547	0.07307
	1.357	0.04006	0.03559	0.0072	4.67187e-08	0.064	0.07294
	1.358	0.02831	0.03546	-0.03225	4.61105e-08	0.09813	0.07281
	1.359	0.03301	0.03534	0.03678	4.55103e-08	0.04693	0.07268
	1.36	0.04006	0.03521	-0.01252	4.49179e-08	0.09813	0.07255
	1.361	0.03301	0.03509	-0.03225	4.43332e-08	0.0896	0.07242
	1.362	0.04006	0.03496	0.03678	4.37561e-08	0.05547	0.07229
	1.363	0.03771	0.03484	-0.00266	4.31866e-08	0.0896	0.07216
	1.364	0.03536	0.03471	-0.01252	4.26244e-08	0.07253	0.07204
	1.365	0.02126	0.03459	-0.00266	4.20696e-08	0.12373	0.07191
	1.366	0.02596	0.03446	0.0072	4.1522e-08	0.07253	0.07178
	1.367	0.04476	0.03434	-0.00266	4.09815e-08	0.09813	0.07165
	1.368	0.01891	0.03422	-0.00266	4.0448e-08	0.0896	0.07153
	1.369	0.04006	0.0341	0.0072	3.99215e-08	0.02133	0.0714
	1.37	0.03536	0.03397	-0.01252	3.94019e-08	0.0896	0.07127
	1.371	0.02831	0.03385	0.0565	3.8889e-08	0.05547	0.07115
	1.372	0.03536	0.03373	0.07623	3.83828e-08	0.02133	0.07102
	1.373	0.02361	0.03361	0.0072	3.78831e-08	0.09813	0.0709
	1.374	0.03066	0.03349	0.02692	3.739e-08	0.00427	0.07077
	1.375	0.04006	0.03337	0.02692	3.69033e-08	0.064	0.07065
	1.376	0.02126	0.03325	-0.02238	3.64229e-08	0.05547	0.07052
	1.377	0.02831	0.03314	0.03678	3.59488e-08	0.064	0.0704
	1.378	0.03066	0.03302	0.0072	3.54809e-08	0.05547	0.07027
	1.379	0.03066	0.0329	0.0072	3.5019e-08	0.05547	0.07015
	1.38	0.03301	0.03278	-0.01252	3.45632e-08	0.09813	0.07003
	1.381	0.02831	0.03266	0.03678	3.41133e-08	0.05547	0.0699
	1.382	0.04241	0.03255	0.02692	3.36692e-08	0.07253	0.06978
	1.383	0.01656	0.03243	-0.00266	3.3231e-08	0.07253	0.06966
	1.384	0.03771	0.03232	0.03678	3.27984e-08	0.02987	0.06954
	1.385	0.03771	0.0322	-0.02238	3.23715e-08	0.09813	0.06941
	1.386	0.02831	0.03209	0.02692	3.19501e-08	0.064	0.06929
	1.387	0.03771	0.03197	0.04664	3.15342e-08	0.02987	0.06917
	1.388	0.04006	0.03186	0.01706	3.11237e-08	0.064	0.06905
	1.389	0.03066	0.03174	0.0072	3.07186e-08	0.05547	0.06893
	1.39	0.03536	0.03163	0.01706	3.03187e-08	0.08107	0.06881
	1.391	0.02126	0.03152	-0.02238	2.99241e-08	0.02987	0.06869
	1.392	0.02596	0.03141	-0.02238	2.95345e-08	0.12373	0.06857
	1.393	0.01656	0.03129	-0.00266	2.91501e-08	0.07253	0.06845
	1.394	0.03536	0.03118	-0.01252	2.87707e-08	0.064	0.06833
	1.395	0.03301	0.03107	-0.04211	2.83961e-08	0.12373	0.06821
	1.396	0.01891	0.03096	0.02692	2.80265e-08	0.05547	0.06809
	1.397	0.03771	0.03085	0.0072	2.76617e-08	0.0384	0.06797
	1.398	0.02831	0.03074	-0.01252	2.73016e-08	0.10667	0.06785
	1.399	0.02831	0.03063	0.03678	2.69462e-08	0.0384	0.06773
	1.4	0.02831	0.03052	-0.02238	2.65955e-08	0.07253	0.06762
	1.401	0.02361	0.03041	-0.03225	2.62493e-08	0.05547	0.0675
	1.402	0.02596	0.0303	0.02692	2.59076e-08	0.05547	0.06738
	1.403	0.02831	0.03019	0.02692	2.55704e-08	0.09813	0.06726
	1.404	0.03301	0.03009	0.03678	2.52375e-08	0.07253	0.06715
	1.405	0.03301	0.02998	0.0072	2.4909e-08	0.05547	0.06703
	1.406	0.03536	0.02987	-0.00266	2.45848e-08	0.05547	0.06691
	1.407	0.03301	0.02977	-0.00266	2.42647e-08	0.064	0.0668
	1.408	0.02126	0.02966	-0.01252	2.39489e-08	0.07253	0.06668
	1.409	0.04006	0.02955	0.02692	2.36372e-08	0.064	0.06657
	1.41	0.04006	0.02945	-0.03225	2.33295e-08	0.064	0.06645
	1.411	0.01891	0.02934	0.0565	2.30258e-08	0.02987	0.06634
	1.412	0.03771	0.02924	0.06636	2.27261e-08	0.064	0.06622
	1.413	0.03066	0.02913	-0.05197	2.24302e-08	0.05547	0.06611
	1.414	0.03301	0.02903	0.0565	2.21383e-08	0.05547	0.06599
	1.415	0.03066	0.02893	0.0072	2.18501e-08	0.0896	0.06588
	1.416	0.00952	0.02882	-0.01252	2.15657e-08	0.05547	0.06576
	1.417	0.03301	0.02872	0.03678	2.1285e-08	0.064	0.06565
	1.418	0.02361	0.02862	0.0072	2.10079e-08	0.0896	0.06554
	1.419	0.02361	0.02852	0.04664	2.07344e-08	0.02133	0.06542
	1.42	0.02831	0.02841	0.01706	2.04645e-08	0.10667	0.06531
	1.421	0.03301	0.02831	0.06636	2.01982e-08	0.07253	0.0652
	1.422	0.04476	0.02821	0.04664	1.99352e-08	0.07253	0.06509
	1.423	0.02361	0.02811	-0.04211	1.96757e-08	0.09813	0.06497
	1.424	0.02596	0.02801	0.08609	1.94196e-08	0.064	0.06486
	1.425	0.02831	0.02791	-0.04211	1.91668e-08	0.0896	0.06475
	1.426	0.02596	0.02781	0.0072	1.89174e-08	0.1152	0.06464
	1.427	0.03066	0.02771	0.0565	1.86711e-08	0.05547	0.06453
	1.428	0.02361	0.02761	-0.03225	1.84281e-08	0.05547	0.06442
	1.429	0.02831	0.02751	-0.00266	1.81882e-08	0.08107	0.06431
	1.43	0.02831	0.02742	-0.00266	1.79514e-08	0.0896	0.0642
	1.431	0.01891	0.02732	0.01706	1.77178e-08	0.02987	0.06409
	1.432	0.02831	0.02722	-0.02238	1.74871e-08	0.13227	0.06398
	1.433	0.01891	0.02712	-0.01252	1.72595e-08	0.04693	0.06387
	1.434	0.03301	0.02703	0.0072	1.70348e-08	0.00427	0.06376
	1.435	0.02831	0.02693	-0.05197	1.68131e-08	0.07253	0.06365
	1.436	0.01891	0.02683	0.03678	1.65942e-08	0.0384	0.06354
	1.437	0.03536	0.02674	0.0072	1.63782e-08	0.05547	0.06343
	1.438	0.01421	0.02664	-0.02238	1.6165e-08	0.0896	0.06332
	1.439	0.02126	0.02655	0.03678	1.59546e-08	0.02987	0.06322
	1.44	0.03771	0.02645	-0.00266	1.57469e-08	0.0384	0.06311
	1.441	0.02361	0.02636	0.0072	1.5542e-08	0.0384	0.063
	1.442	0.02596	0.02626	0.01706	1.53397e-08	0.05547	0.06289
	1.443	0.01656	0.02617	0.03678	1.514e-08	0.02987	0.06279
	1.444	0.02831	0.02608	0.0072	1.49429e-08	0.08107	0.06268
	1.445	0.02361	0.02598	-0.00266	1.47484e-08	0.064	0.06257
	1.446	0.01656	0.02589	-0.03225	1.45564e-08	0.0128	0.06247
	1.447	0.03536	0.0258	-0.01252	1.43669e-08	0.0896	0.06236
	1.448	0.00952	0.02571	0.03678	1.41799e-08	0.08107	0.06225
	1.449	0.02831	0.02562	-0.03225	1.39953e-08	0.02133	0.06215
	1.45	0.02126	0.02552	-0.01252	1.38132e-08	0.08107	0.06204
	1.451	0.01186	0.02543	0.04664	1.36334e-08	0.05547	0.06194
	1.452	0.03066	0.02534	0.06636	1.34559e-08	0.04693	0.06183
	1.453	0.02126	0.02525	-0.02238	1.32807e-08	0.0896	0.06173
	1.454	0.01891	0.02516	0.06636	1.31079e-08	0.00427	0.06162
	1.455	0.03301	0.02507	-0.00266	1.29372e-08	0.07253	0.06152
	1.456	0.01891	0.02498	0.0072	1.27688e-08	0.08107	0.06142
	1.457	0.02831	0.02489	0.02692	1.26026e-08	0.064	0.06131
	1.458	0.02596	0.0248	0.0072	1.24386e-08	0.04693	0.06121
	1.459	0.01891	0.02472	0.01706	1.22767e-08	0.07253	0.0611
	1.46	0.01891	0.02463	-0.01252	1.21169e-08	0.09813	0.061
	1.461	0.02596	0.02454	0.03678	1.19591e-08	-0.00427	0.0609
	1.462	0.04006	0.02445	0.0072	1.18035e-08	0.08107	0.0608
	1.463	0.01421	0.02437	-0.08155	1.16498e-08	0.08107	0.06069
	1.464	0.02596	0.02428	0.01706	1.14982e-08	0.0384	0.06059
	1.465	0.02831	0.02419	-0.01252	1.13485e-08	0.08107	0.06049
	1.466	0.02596	0.02411	-0.02238	1.12008e-08	0.07253	0.06039
	1.467	0.03536	0.02402	0.01706	1.1055e-08	0.02987	0.06029
	1.468	0.01891	0.02393	-0.05197	1.09111e-08	0.08107	0.06018
	1.469	0.02361	0.02385	0.03678	1.07691e-08	0.02987	0.06008
	1.47	0.02831	0.02376	0.03678	1.06289e-08	0.064	0.05998
	1.471	0.02596	0.02368	0.01706	1.04905e-08	0.0128	0.05988
	1.472	0.01656	0.02359	0.01706	1.0354e-08	0.08107	0.05978
	1.473	0.00952	0.02351	0.0072	1.02192e-08	0.05547	0.05968
	1.474	0.02831	0.02343	0.0072	1.00862e-08	0.0384	0.05958
	1.475	0.01891	0.02334	-0.04211	9.95488e-09	0.08107	0.05948
	1.476	0.01656	0.02326	-0.00266	9.8253e-09	0.0384	0.05938
	1.477	0.02831	0.02318	0.0072	9.6974e-09	0.02987	0.05928
	1.478	0.01186	0.02309	-0.04211	9.57118e-09	0.0896	0.05918
	1.479	0.01186	0.02301	0.03678	9.44658e-09	0.02133	0.05908
	1.48	0.03536	0.02293	-0.05197	9.32362e-09	0.07253	0.05898
	1.481	0.00952	0.02285	-0.03225	9.20225e-09	0.05547	0.05889
	1.482	0.02126	0.02277	0.02692	9.08247e-09	0.064	0.05879
	1.483	0.01421	0.02268	-0.00266	8.96424e-09	0.07253	0.05869
	1.484	0.02361	0.0226	0.02692	8.84756e-09	0.02133	0.05859
	1.485	0.02126	0.02252	-0.02238	8.73239e-09	0.09813	0.05849
	1.486	0.01421	0.02244	-0.01252	8.61873e-09	0.02133	0.0584
	1.487	0.02126	0.02236	0.01706	8.50653e-09	0.0896	0.0583
	1.488	0.02126	0.02228	0.03678	8.39581e-09	0.064	0.0582
	1.489	0.03536	0.0222	0.0072	8.28651e-09	0.0384	0.05811
	1.49	0.01656	0.02212	-0.00266	8.17865e-09	0.09813	0.05801
	1.491	0.01186	0.02204	0.0072	8.07219e-09	0.07253	0.05791
	1.492	0.03066	0.02197	0.0565	7.96712e-09	0.04693	0.05782
	1.493	0.01421	0.02189	0.0072	7.8634e-09	0.09813	0.05772
	1.494	0.02126	0.02181	0.02692	7.76105e-09	0.0384	0.05762
	1.495	0.02596	0.02173	-0.00266	7.66002e-09	0.05547	0.05753
	1.496	0.00717	0.02165	-0.01252	7.56032e-09	0.10667	0.05743
	1.497	0.02596	0.02158	0.01706	7.4619e-09	0.064	0.05734
	1.498	0.00247	0.0215	-0.00266	7.36478e-09	0.05547	0.05724
	1.499	0.02831	0.02142	0.0072	7.2689e-09	0.04693	0.05715
	1.5	0.02831	0.02135	-0.02238	7.17429e-09	0.12373	0.05705
	1.501	0.02361	0.02127	0.03678	7.0809e-09	0.02133	0.05696
	1.502	0.03771	0.02119	-0.00266	6.98873e-09	0.09813	0.05686
	1.503	0.01656	0.02112	-0.01252	6.89775e-09	0.0896	0.05677
	1.504	0.03066	0.02104	0.07623	6.80797e-09	0.02133	0.05668
	1.505	0.03536	0.02097	-0.02238	6.71935e-09	0.0896	0.05658
	1.506	0.01891	0.02089	0.0072	6.63189e-09	0.05547	0.05649
	1.507	0.02361	0.02082	0.02692	6.54555e-09	0.04693	0.0564
	1.508	0.01891	0.02074	-0.03225	6.46036e-09	0.05547	0.0563
	1.509	0.03066	0.02067	0.0072	6.37626e-09	0.0384	0.05621
	1.51	0.02596	0.0206	-0.03225	6.29327e-09	0.07253	0.05612
	1.511	0.02831	0.02052	-0.00266	6.21134e-09	0.02133	0.05603
	1.512	0.02596	0.02045	-0.01252	6.13049e-09	0.07253	0.05593
	1.513	0.01656	0.02038	0.0072	6.05069e-09	0.07253	0.05584
	1.514	0.03301	0.0203	-0.00266	5.97193e-09	0.02133	0.05575
	1.515	0.01421	0.02023	-0.00266	5.89419e-09	0.10667	0.05566
	1.516	0.00717	0.02016	0.0565	5.81747e-09	0.0128	0.05557
	1.517	0.01891	0.02009	-0.02238	5.74174e-09	0.00427	0.05548
	1.518	0.01421	0.02002	-0.00266	5.66701e-09	0.05547	0.05538
	1.519	0.01186	0.01994	0.04664	5.59323e-09	0.02133	0.05529
	1.52	0.02831	0.01987	-0.01252	5.52043e-09	0.05547	0.0552
	1.521	0.01656	0.0198	0.03678	5.44857e-09	0.05547	0.05511
	1.522	0.01891	0.01973	0.01706	5.37765e-09	0.05547	0.05502
	1.523	0.01186	0.01966	-0.02238	5.30764e-09	0.02133	0.05493
	1.524	0.02361	0.01959	-0.00266	5.23856e-09	0.08107	0.05484
	1.525	0.01656	0.01952	-0.02238	5.17036e-09	0.0896	0.05475
	1.526	0.02361	0.01945	-0.06183	5.10307e-09	0.02133	0.05466
	1.527	0.02126	0.01938	-0.00266	5.03664e-09	0.0896	0.05457
	1.528	-0.00693	0.01931	-0.02238	4.97108e-09	0.05547	0.05449
	1.529	0.02596	0.01924	0.0072	4.90637e-09	0.0384	0.0544
	1.53	0.01186	0.01918	-0.03225	4.84251e-09	0.08107	0.05431
	1.531	0.00247	0.01911	-0.00266	4.77947e-09	0.08107	0.05422
	1.532	0.03066	0.01904	0.06636	4.71726e-09	0.0896	0.05413
	1.533	0.02126	0.01897	-0.03225	4.65585e-09	0.05547	0.05404
	1.534	0.02126	0.0189	0.02692	4.59525e-09	0.0128	0.05395
	1.535	0.02126	0.01884	-0.00266	4.53543e-09	0.0896	0.05387
	1.536	0.00952	0.01877	0.03678	4.4764e-09	0.05547	0.05378
	1.537	0.02126	0.0187	0.03678	4.41812e-09	0.07253	0.05369
	1.538	0.01186	0.01863	0.02692	4.36062e-09	0.0384	0.0536
	1.539	0.02126	0.01857	0.03678	4.30385e-09	0.04693	0.05352
	1.54	0.01186	0.0185	-0.03225	4.24783e-09	0.07253	0.05343
	1.541	0.01421	0.01844	0.01706	4.19253e-09	-0.00427	0.05334
	1.542	0.03536	0.01837	0.0072	4.13797e-09	0.08107	0.05326
	1.543	0.00952	0.0183	-0.01252	4.08409e-09	0.064	0.05317
	1.544	0.02831	0.01824	0.03678	4.03094e-09	0.0128	0.05308
	1.545	0.01891	0.01817	-0.04211	3.97846e-09	0.064	0.053
	1.546	0.01421	0.01811	-0.02238	3.92668e-09	0.0384	0.05291
	1.547	0.02831	0.01804	0.02692	3.87556e-09	0.08107	0.05283
	1.548	0.01656	0.01798	0.0072	3.82512e-09	0.04693	0.05274
	1.549	0.01891	0.01792	0.03678	3.77532e-09	0.0384	0.05266
	1.55	0.02361	0.01785	0.0565	3.72619e-09	0.07253	0.05257
	1.551	0.02126	0.01779	-0.00266	3.67768e-09	0.0128	0.05249
	1.552	0.02126	0.01773	-0.01252	3.62981e-09	0.064	0.0524
	1.553	0.00482	0.01766	0.02692	3.58255e-09	0.02133	0.05232
	1.554	0.03301	0.0176	0.01706	3.53593e-09	-0.0128	0.05223
	1.555	0.01421	0.01754	-0.05197	3.48989e-09	0.10667	0.05215
	1.556	0.01421	0.01747	0.07623	3.44447e-09	0.0128	0.05206
	1.557	0.02361	0.01741	-0.03225	3.39963e-09	-0.00427	0.05198
	1.558	0.00952	0.01735	-0.01252	3.35538e-09	0.07253	0.0519
	1.559	0.01656	0.01729	0.03678	3.3117e-09	0.02133	0.05181
	1.56	0.02596	0.01723	-0.01252	3.2686e-09	0.08107	0.05173
	1.561	0.01891	0.01716	-0.01252	3.22604e-09	0.0128	0.05165
	1.562	0.01891	0.0171	0.03678	3.18406e-09	0.0384	0.05156
	1.563	0.02596	0.01704	0.02692	3.1426e-09	0.07253	0.05148
	1.564	0.01891	0.01698	0.01706	3.10171e-09	0.04693	0.0514
	1.565	0.00952	0.01692	-0.02238	3.06132e-09	0.0896	0.05132
	1.566	0.02126	0.01686	-0.05197	3.02148e-09	0.02133	0.05123
	1.567	0.01891	0.0168	-0.01252	2.98214e-09	0.05547	0.05115
	1.568	0.00482	0.01674	-0.00266	2.94333e-09	0.07253	0.05107
	1.569	0.01891	0.01668	-0.00266	2.90501e-09	0.02133	0.05099
	1.57	0.01891	0.01662	-0.02238	2.86721e-09	0.09813	0.05091
	1.571	0.01421	0.01656	0.03678	2.82988e-09	0.00427	0.05082
	1.572	0.02361	0.0165	0.10581	2.79305e-09	0.0384	0.05074
	1.573	0.01421	0.01644	-0.03225	2.75668e-09	0.0384	0.05066
	1.574	0.02361	0.01638	0.04664	2.72081e-09	0.0128	0.05058
	1.575	0.01891	0.01633	0.0072	2.68538e-09	0.0384	0.0505
	1.576	0.01421	0.01627	0.01706	2.65044e-09	0.05547	0.05042
	1.577	0.01656	0.01621	-0.00266	2.61593e-09	0.064	0.05034
	1.578	0.00952	0.01615	0.02692	2.58188e-09	0.02987	0.05026
	1.579	0.01891	0.01609	0.03678	2.54827e-09	0.05547	0.05018
	1.58	0.01421	0.01604	-0.01252	2.5151e-09	0.0896	0.0501
	1.581	0.01891	0.01598	0.03678	2.48236e-09	0.0128	0.05002
	1.582	0.02361	0.01592	-0.01252	2.45005e-09	0.0896	0.04994
	1.583	0.01656	0.01587	-0.02238	2.41815e-09	0.09813	0.04986
	1.584	0.02596	0.01581	0.03678	2.38668e-09	0.04693	0.04978
	1.585	0.02596	0.01575	0.0072	2.35561e-09	0.08107	0.0497
	1.586	0.01421	0.0157	-0.02238	2.32495e-09	0.07253	0.04962
	1.587	0.02126	0.01564	0.02692	2.29468e-09	0.07253	0.04954
	1.588	0.00952	0.01558	-0.02238	2.26482e-09	0.07253	0.04947
	1.589	0.01656	0.01553	0.01706	2.23533e-09	0.0384	0.04939
	1.59	0.02361	0.01547	-0.02238	2.20624e-09	0.04693	0.04931
	1.591	0.02126	0.01542	0.02692	2.17752e-09	0.02133	0.04923
	1.592	0.01186	0.01536	-0.02238	2.14918e-09	0.09813	0.04915
	1.593	0.000117474	0.01531	0.02692	2.1212e-09	0.0384	0.04907
	1.594	0.02126	0.01525	0.01706	2.09359e-09	0.02133	0.049
	1.595	0.01656	0.0152	-0.06183	2.06633e-09	0.0896	0.04892
	1.596	0.00717	0.01515	0.0072	2.03944e-09	0.02987	0.04884
	1.597	0.01891	0.01509	-0.00266	2.01289e-09	0.05547	0.04876
	1.598	0.00482	0.01504	-0.01252	1.98669e-09	0.05547	0.04869
	1.599	0.01656	0.01498	0.0565	1.96083e-09	0.05547	0.04861
	1.6	0.02361	0.01493	-0.03225	1.93531e-09	0.04693	0.04853
	1.601	0.01421	0.01488	-0.02238	1.91011e-09	0.02133	0.04846
	1.602	0.01421	0.01482	-0.00266	1.88525e-09	0.02133	0.04838
	1.603	0.01186	0.01477	0.0072	1.86071e-09	0.04693	0.0483
	1.604	0.01186	0.01472	-0.00266	1.83649e-09	0.064	0.04823
	1.605	0.01421	0.01467	-0.00266	1.81258e-09	0.08107	0.04815
	1.606	0.01656	0.01461	0.0072	1.78899e-09	0.02133	0.04808
	1.607	0.02126	0.01456	-0.02238	1.7657e-09	0.064	0.048
	1.608	0.00952	0.01451	-0.00266	1.74272e-09	0.05547	0.04792
	1.609	0.01891	0.01446	-0.00266	1.72003e-09	0.02987	0.04785
	1.61	0.01891	0.01441	-0.00266	1.69765e-09	0.10667	0.04777
	1.611	0.00952	0.01435	0.01706	1.67554e-09	0.02987	0.0477
	1.612	0.01891	0.0143	0.01706	1.65374e-09	0.00427	0.04762
	1.613	0.00717	0.01425	-0.07169	1.6322e-09	0.08107	0.04755
	1.614	0.01421	0.0142	0.01706	1.61097e-09	-0.0128	0.04747
	1.615	0.01421	0.01415	0.02692	1.58999e-09	0.04693	0.0474
	1.616	0.00717	0.0141	0.0072	1.5693e-09	0.0384	0.04733
	1.617	0.01421	0.01405	-0.00266	1.54886e-09	0.04693	0.04725
	1.618	0.00247	0.014	0.06636	1.52871e-09	0.05547	0.04718
	1.619	0.01656	0.01395	0.01706	1.5088e-09	0.0384	0.0471
	1.62	0.01186	0.0139	-0.02238	1.48917e-09	0.0896	0.04703
	1.621	0.00482	0.01385	0.03678	1.46978e-09	0.02987	0.04696
	1.622	0.02126	0.0138	0.0072	1.45066e-09	0.04693	0.04688
	1.623	0.00247	0.01375	-0.00266	1.43176e-09	0.064	0.04681
	1.624	0.02596	0.0137	0.07623	1.41314e-09	0.00427	0.04674
	1.625	0.02361	0.01365	-0.06183	1.39473e-09	0.07253	0.04666
	1.626	0.01421	0.01361	0.02692	1.37659e-09	0.04693	0.04659
	1.627	0.02831	0.01356	0.04664	1.35866e-09	0.05547	0.04652
	1.628	0.00482	0.01351	-0.03225	1.34098e-09	0.05547	0.04645
	1.629	0.01186	0.01346	-0.00266	1.32352e-09	0.04693	0.04637
	1.63	0.01186	0.01341	-0.00266	1.3063e-09	0.02133	0.0463
	1.631	0.01421	0.01336	-0.01252	1.28929e-09	0.04693	0.04623
	1.632	0.01186	0.01332	-0.03225	1.27251e-09	0.08107	0.04616
	1.633	-0.00223	0.01327	0.02692	1.25594e-09	0.02133	0.04608
	1.634	0.02126	0.01322	0.0072	1.2396e-09	0.02987	0.04601
	1.635	0.01421	0.01317	-0.00266	1.22345e-09	0.08107	0.04594
	1.636	0.00952	0.01313	0.03678	1.20754e-09	0.00427	0.04587
	1.637	0.01656	0.01308	-0.00266	1.19181e-09	0.0384	0.0458
	1.638	0.00247	0.01303	-0.03225	1.1763e-09	0.02133	0.04573
	1.639	0.00952	0.01299	0.03678	1.16099e-09	0.05547	0.04566
	1.64	0.01186	0.01294	-0.04211	1.14588e-09	0.064	0.04559
	1.641	0.01421	0.01289	-0.00266	1.13096e-09	0.04693	0.04552
	1.642	0.00717	0.01285	0.0565	1.11624e-09	0.04693	0.04544
	1.643	0.01891	0.0128	0.04664	1.10171e-09	0.0384	0.04537
	1.644	0.00952	0.01276	0.01706	1.08737e-09	0.05547	0.0453
	1.645	0.00717	0.01271	-0.01252	1.07321e-09	0.0384	0.04523
	1.646	0.01186	0.01267	0.0072	1.05925e-09	0.02987	0.04516
	1.647	0.01421	0.01262	-0.02238	1.04545e-09	0.07253	0.04509
	1.648	0.00482	0.01258	0.03678	1.03185e-09	0.064	0.04502
	1.649	0.01186	0.01253	-0.00266	1.01841e-09	0.064	0.04495
	1.65	0.000117474	0.01249	-0.04211	1.00516e-09	0.08107	0.04489
	1.651	0.00952	0.01244	0.0565	9.92071e-10	-0.0128	0.04482
	1.652	0.01656	0.0124	0.04664	9.79165e-10	0.05547	0.04475
	1.653	0.01656	0.01235	0.01706	9.66412e-10	0.07253	0.04468
	1.654	0.00952	0.01231	0.0565	9.5384e-10	0.00427	0.04461
	1.655	0.01656	0.01227	0.01706	9.41416e-10	0.05547	0.04454
	1.656	0.00717	0.01222	0.02692	9.2917e-10	0.0128	0.04447
	1.657	0.01656	0.01218	0.01706	9.17067e-10	0.0384	0.0444
	1.658	0.00482	0.01213	0.01706	9.05137e-10	0.02987	0.04433
	1.659	0.01186	0.01209	0.0072	8.93348e-10	0.0896	0.04427
	1.66	0.00717	0.01205	-0.00266	8.81727e-10	0.08107	0.0442
	1.661	0.01656	0.012	0.04664	8.70241e-10	0.0384	0.04413
	1.662	0.01656	0.01196	-0.00266	8.58921e-10	0.1152	0.04406
	1.663	0.000117474	0.01192	-0.03225	8.47733e-10	0.04693	0.04399
	1.664	0.01656	0.01188	0.0565	8.36706e-10	0.0128	0.04393
	1.665	0.02126	0.01183	-0.06183	8.25807e-10	0.08107	0.04386
	1.666	0.00717	0.01179	0.0072	8.15065e-10	0.0384	0.04379
	1.667	0.01891	0.01175	0.03678	8.04448e-10	0.09813	0.04372
	1.668	0.00717	0.01171	-0.02238	7.93984e-10	0.07253	0.04366
	1.669	0.00717	0.01167	-0.01252	7.83641e-10	0.05547	0.04359
	1.67	0.00247	0.01162	0.02692	7.73448e-10	0.07253	0.04352
	1.671	0.01656	0.01158	0.01706	7.63373e-10	-0.02987	0.04346
	1.672	0.01186	0.01154	-0.02238	7.53444e-10	0.10667	0.04339
	1.673	-0.00458	0.0115	0.0072	7.43628e-10	0.02133	0.04332
	1.674	0.02596	0.01146	-0.00266	7.33956e-10	-0.02987	0.04326
	1.675	0.01186	0.01142	-0.01252	7.24395e-10	0.0896	0.04319
	1.676	0.00482	0.01138	0.01706	7.14973e-10	0.00427	0.04313
	1.677	0.02361	0.01134	-0.01252	7.05659e-10	0.02133	0.04306
	1.678	0.00247	0.0113	-0.02238	6.96481e-10	0.064	0.04299
	1.679	0.00952	0.01126	0.04664	6.87407e-10	0.02133	0.04293
	1.68	0.00952	0.01122	-0.06183	6.78467e-10	0.05547	0.04286
	1.681	0.000117474	0.01118	-0.00266	6.69628e-10	0.0128	0.0428
	1.682	0.00717	0.01114	-0.00266	6.60919e-10	0.07253	0.04273
	1.683	0.000117474	0.0111	0.03678	6.52308e-10	0.0384	0.04267
	1.684	0.02596	0.01106	0.0072	6.43825e-10	0.02987	0.0426
	1.685	0.00247	0.01102	-0.01252	6.35436e-10	0.064	0.04254
	1.686	0.00952	0.01098	0.02692	6.27173e-10	0.04693	0.04247
	1.687	0.01421	0.01094	-0.01252	6.19001e-10	0.07253	0.04241
	1.688	0.000117474	0.0109	-0.01252	6.10951e-10	0.0128	0.04234
	1.689	0.02361	0.01086	0.01706	6.02991e-10	0.02133	0.04228
	1.69	0.00247	0.01082	-0.04211	5.95149e-10	0.05547	0.04222
	1.691	0.00482	0.01078	-0.01252	5.87395e-10	0.02133	0.04215
	1.692	0.01421	0.01075	0.03678	5.79756e-10	0.05547	0.04209
	1.693	0.00717	0.01071	-0.04211	5.72202e-10	0.04693	0.04202
	1.694	0.01421	0.01067	0.04664	5.64761e-10	0.0128	0.04196
	1.695	0.00952	0.01063	-0.02238	5.57402e-10	0.05547	0.0419
	1.696	-0.00223	0.01059	0.02692	5.50154e-10	0.0128	0.04183
	1.697	0.00952	0.01056	0.01706	5.42985e-10	0.0896	0.04177
	1.698	0.000117474	0.01052	0.03678	5.35925e-10	0.02133	0.04171
	1.699	0.01186	0.01048	0.02692	5.28941e-10	0.04693	0.04164
	1.7	0.000117474	0.01044	-0.04211	5.22064e-10	0.07253	0.04158
	1.701	0.01421	0.01041	0.0072	5.15261e-10	0.0128	0.04152
	1.702	0.00952	0.01037	-0.00266	5.08561e-10	0.07253	0.04145
	1.703	-0.00223	0.01033	-0.02238	5.01934e-10	0.05547	0.04139
	1.704	0.02126	0.01029	0.0565	4.95407e-10	0.02133	0.04133
	1.705	0.01656	0.01026	-0.00266	4.88951e-10	0.04693	0.04127
	1.706	0.00717	0.01022	-0.00266	4.82594e-10	0.0128	0.0412
	1.707	0.01186	0.01018	0.02692	4.76305e-10	0.0384	0.04114
	1.708	0.00482	0.01015	-0.01252	4.70112e-10	0.05547	0.04108
	1.709	0.01421	0.01011	0.0072	4.63985e-10	0.04693	0.04102
	1.71	0.00717	0.01008	0.01706	4.57953e-10	0.0384	0.04096
	1.711	0.01186	0.01004	0.03678	4.51984e-10	-0.02987	0.04089
	1.712	0.00717	0.01	-0.01252	4.46108e-10	0.10667	0.04083
	1.713	0.00247	0.00997	0.02692	4.40294e-10	0.04693	0.04077
	1.714	0.01891	0.00993	0.0072	4.3457e-10	0.04693	0.04071
	1.715	0.00482	0.0099	-0.07169	4.28906e-10	0.07253	0.04065
	1.716	0.00952	0.00986	0.0565	4.2333e-10	0.00427	0.04059
	1.717	0.02361	0.00983	-0.02238	4.17813e-10	0.02133	0.04053
	1.718	0.000117474	0.00979	-0.00266	4.12381e-10	0.02987	0.04047
	1.719	0.00717	0.00976	0.04664	4.07006e-10	0.04693	0.0404
	1.72	0.00482	0.00972	-0.01252	4.01715e-10	0.07253	0.04034
	1.721	0.01421	0.00969	-0.00266	3.96479e-10	0.02987	0.04028
	1.722	0.01656	0.00965	-0.01252	3.91325e-10	0.07253	0.04022
	1.723	0.00482	0.00962	0.03678	3.86224e-10	0.0128	0.04016
	1.724	0.01186	0.00958	0.01706	3.81204e-10	0.04693	0.0401
	1.725	-0.00223	0.00955	-0.02238	3.76235e-10	0.07253	0.04004
	1.726	0.00247	0.00952	0.01706	3.71345e-10	0.0384	0.03998
	1.727	0.00952	0.00948	0.0072	3.66503e-10	0.07253	0.03992
	1.728	0.000117474	0.00945	0.03678	3.6174e-10	0.05547	0.03986
	1.729	0.02126	0.00941	-0.01252	3.57024e-10	0.0384	0.0398
	1.73	0.01186	0.00938	-0.03225	3.52384e-10	0.0384	0.03974
	1.731	0.00717	0.00935	0.01706	3.4779e-10	0.07253	0.03968
	1.732	0.01421	0.00931	0.04664	3.4327e-10	0.05547	0.03962
	1.733	0.00952	0.00928	-0.01252	3.38794e-10	0.0384	0.03957
	1.734	0.00952	0.00925	0.0565	3.34391e-10	0.00427	0.03951
	1.735	0.01891	0.00921	0.0072	3.30031e-10	0.08107	0.03945
	1.736	0.00952	0.00918	-0.00266	3.25743e-10	0.0128	0.03939
	1.737	0.00952	0.00915	0.0072	3.21495e-10	0.04693	0.03933
	1.738	0.00482	0.00912	0.03678	3.17318e-10	0.02133	0.03927
	1.739	0.01421	0.00908	0.0072	3.1318e-10	0.02133	0.03921
	1.74	0.000117474	0.00905	-0.02238	3.09111e-10	0.0896	0.03915
	1.741	0.00482	0.00902	0.03678	3.0508e-10	0.00427	0.0391
	1.742	0.02126	0.00899	-0.02238	3.01116e-10	0.05547	0.03904
	1.743	-0.00928	0.00895	-0.02238	2.97189e-10	0.1152	0.03898
	1.744	0.02361	0.00892	0.0072	2.93328e-10	0.04693	0.03892
	1.745	0.01421	0.00889	-0.02238	2.89502e-10	0.064	0.03886
	1.746	0.000117474	0.00886	0.03678	2.85741e-10	0.02987	0.03881
	1.747	0.02361	0.00883	-0.01252	2.82014e-10	0.0384	0.03875
	1.748	-0.00223	0.0088	-0.00266	2.7835e-10	0.05547	0.03869
	1.749	0.00247	0.00876	0.01706	2.7472e-10	0.064	0.03863
	1.75	0.000117474	0.00873	-0.00266	2.71151e-10	0.04693	0.03858
	1.751	0.00952	0.0087	0.0072	2.67614e-10	-0.0128	0.03852
	1.752	-0.00928	0.00867	-0.01252	2.64138e-10	0.064	0.03846
	1.753	0.000117474	0.00864	0.01706	2.60693e-10	0.02133	0.0384
	1.754	0.01891	0.00861	-0.02238	2.57306e-10	0.0128	0.03835
	1.755	-0.00223	0.00858	-0.05197	2.5395e-10	0.07253	0.03829
	1.756	0.00247	0.00855	0.0565	2.50651e-10	-0.0128	0.03823
	1.757	0.00952	0.00852	-0.04211	2.47382e-10	0.02133	0.03818
	1.758	-0.00693	0.00849	-0.02238	2.44169e-10	0.05547	0.03812
	1.759	0.01186	0.00846	0.03678	2.40983e-10	0.04693	0.03806
	1.76	0.00952	0.00843	-0.03225	2.37853e-10	0.02987	0.03801
	1.761	0.00952	0.0084	0.02692	2.3475e-10	0.02987	0.03795
	1.762	-0.00223	0.00837	0.0072	2.31702e-10	0.05547	0.0379
	1.763	0.00482	0.00834	0.0072	2.28678e-10	0.00427	0.03784
	1.764	0.00717	0.00831	0.0072	2.25709e-10	0.05547	0.03778
	1.765	-0.00458	0.00828	-0.01252	2.22764e-10	0.02133	0.03773
	1.766	0.00717	0.00825	0.01706	2.19871e-10	0.0128	0.03767
	1.767	0.00952	0.00822	-0.01252	2.17002e-10	0.07253	0.03762
	1.768	0.000117474	0.00819	-0.01252	2.14184e-10	0.04693	0.03756
	1.769	0.00482	0.00816	-0.01252	2.11389e-10	0.02987	0.03751
	1.77	0.000117474	0.00813	0.0072	2.08645e-10	0.064	0.03745
	1.771	0.00482	0.0081	0.03678	2.05922e-10	0.0384	0.0374
	1.772	0.01656	0.00807	0.0072	2.03248e-10	0.064	0.03734
	1.773	0.00717	0.00804	-0.00266	2.00595e-10	0.064	0.03729
	1.774	0.00717	0.00802	-0.00266	1.97992e-10	0.02133	0.03723
	1.775	0.00952	0.00799	0.03678	1.95407e-10	0.0384	0.03718
	1.776	0.000117474	0.00796	0.04664	1.92871e-10	0.04693	0.03712
	1.777	0.00482	0.00793	-0.01252	1.90353e-10	0.05547	0.03707
	1.778	0.00717	0.0079	0.03678	1.87882e-10	0.00427	0.03701
	1.779	0.00247	0.00787	0.03678	1.8543e-10	0.0384	0.03696
	1.78	-0.00458	0.00785	-0.03225	1.83023e-10	0.08107	0.0369
	1.781	0.00717	0.00782	0.06636	1.80633e-10	0.00427	0.03685
	1.782	0.02361	0.00779	0.03678	1.78289e-10	0.02133	0.0368
	1.783	-0.01163	0.00776	-0.00266	1.75961e-10	0.02987	0.03674
	1.784	0.01186	0.00773	0.02692	1.73678e-10	-0.00427	0.03669
	1.785	0.00482	0.00771	-0.04211	1.7141e-10	0.064	0.03663
	1.786	0.000117474	0.00768	-0.01252	1.69186e-10	0.02987	0.03658
	1.787	0.00952	0.00765	0.0072	1.66977e-10	0.064	0.03653
	1.788	0.00952	0.00762	0.0072	1.6481e-10	0.02987	0.03647
	1.789	0.01891	0.0076	0.0072	1.62658e-10	0.0128	0.03642
	1.79	0.00482	0.00757	0.02692	1.60548e-10	0.05547	0.03637
	1.791	0.00952	0.00754	0.01706	1.58451e-10	-0.00427	0.03631
	1.792	0.00482	0.00752	-0.02238	1.56395e-10	0.05547	0.03626
	1.793	-0.00223	0.00749	0.04664	1.54352e-10	0.02133	0.03621
	1.794	0.02126	0.00746	-0.01252	1.5235e-10	0.02133	0.03615
	1.795	-0.00223	0.00744	-0.04211	1.5036e-10	0.05547	0.0361
	1.796	-0.00223	0.00741	0.02692	1.4841e-10	0.02987	0.03605
	1.797	0.01891	0.00738	-0.02238	1.46471e-10	0.02133	0.036
	1.798	0.000117474	0.00736	-0.00266	1.44571e-10	0.04693	0.03594
	1.799	0.01186	0.00733	0.01706	1.42682e-10	0.064	0.03589
	1.8	0.00247	0.0073	-0.02238	1.40832e-10	0.04693	0.03584
	1.801	0.000117474	0.00728	0.0072	1.38992e-10	0.05547	0.03579
	1.802	0.00247	0.00725	-0.00266	1.3719e-10	0.0896	0.03573
	1.803	0.01421	0.00723	0.03678	1.35397e-10	0.00427	0.03568
	1.804	0.01656	0.0072	0.03678	1.33642e-10	0.02987	0.03563
	1.805	-0.00223	0.00717	0.0072	1.31895e-10	0.05547	0.03558
	1.806	0.02361	0.00715	0.01706	1.30185e-10	0.0128	0.03553
	1.807	0.01186	0.00712	-0.03225	1.28483e-10	0.04693	0.03548
	1.808	-0.00223	0.0071	-0.01252	1.26818e-10	0.02133	0.03542
	1.809	0.02831	0.00707	-0.02238	1.2516e-10	0.02987	0.03537
	1.81	-0.00223	0.00705	-0.03225	1.23538e-10	0.07253	0.03532
	1.811	0.00952	0.00702	0.06636	1.21923e-10	0.02133	0.03527
	1.812	0.01656	0.007	-0.00266	1.20343e-10	0.02133	0.03522
	1.813	0.00717	0.00697	-0.02238	1.18769e-10	0.02133	0.03517
	1.814	0.00482	0.00695	-0.00266	1.1723e-10	0.02133	0.03512
	1.815	0.00952	0.00692	0.0072	1.15697e-10	0.02987	0.03507
	1.816	0.000117474	0.0069	0.02692	1.14198e-10	0.02987	0.03501
	1.817	0.00952	0.00687	-0.00266	1.12705e-10	0.02987	0.03496
	1.818	0.00952	0.00685	0.02692	1.11245e-10	-0.00427	0.03491
	1.819	0.00717	0.00682	-0.01252	1.0979e-10	0.05547	0.03486
	1.82	-0.00458	0.0068	-0.02238	1.08368e-10	0.09813	0.03481
	1.821	0.00952	0.00678	0.08609	1.0695e-10	0.05547	0.03476
	1.822	0.01186	0.00675	-0.03225	1.05565e-10	0.05547	0.03471
	1.823	-0.00223	0.00673	-0.03225	1.04184e-10	0.07253	0.03466
	1.824	0.01891	0.0067	0.03678	1.02835e-10	0.02133	0.03461
	1.825	0.000117474	0.00668	-0.02238	1.01489e-10	0.02133	0.03456
	1.826	0.000117474	0.00666	0.03678	1.00175e-10	0.04693	0.03451
	1.827	0.00952	0.00663	0.0072	9.8864e-11	0.064	0.03446
	1.828	0.01421	0.00661	-0.03225	9.75839e-11	0.02987	0.03441
	1.829	0.01656	0.00658	-0.02238	9.63068e-11	0.02987	0.03436
	1.83	0.00482	0.00656	-0.02238	9.50601e-11	0.04693	0.03431
	1.831	0.01656	0.00654	0.04664	9.38158e-11	-0.02133	0.03426
	1.832	0.000117474	0.00651	-0.07169	9.26015e-11	0.1152	0.03421
	1.833	-0.00928	0.00649	0.04664	9.13892e-11	0.02987	0.03416
	1.834	0.01891	0.00647	-0.00266	9.02065e-11	0.0128	0.03412
	1.835	0.00247	0.00644	-0.04211	8.90254e-11	0.064	0.03407
	1.836	-0.00928	0.00642	0.03678	8.78735e-11	0.00427	0.03402
	1.837	0.01421	0.0064	-0.01252	8.67227e-11	0.02987	0.03397
	1.838	0.00717	0.00638	0.01706	8.56008e-11	0.04693	0.03392
	1.839	0.00717	0.00635	-0.00266	8.44796e-11	0.00427	0.03387
	1.84	0.01186	0.00633	-0.03225	8.33869e-11	0.05547	0.03382
	1.841	0.00247	0.00631	0.04664	8.22945e-11	0.0128	0.03377
	1.842	-0.00693	0.00629	-0.00266	8.12302e-11	0.04693	0.03372
	1.843	0.00952	0.00626	0.02692	8.01659e-11	0.0128	0.03368
	1.844	0.00247	0.00624	-0.00266	7.91293e-11	0.04693	0.03363
	1.845	0.000117474	0.00622	0.0072	7.80924e-11	0.05547	0.03358
	1.846	0.00952	0.0062	0.03678	7.70828e-11	0.00427	0.03353
	1.847	0.00247	0.00617	-0.03225	7.60725e-11	0.02133	0.03348
	1.848	-0.00928	0.00615	0.02692	7.50892e-11	0.04693	0.03344
	1.849	0.01186	0.00613	-0.02238	7.41048e-11	0.0128	0.03339
	1.85	0.000117474	0.00611	-0.04211	7.31471e-11	0.0384	0.03334
	1.851	0.00247	0.00609	0.06636	7.21881e-11	0.05547	0.03329
	1.852	0.00717	0.00606	0.01706	7.12553e-11	0.04693	0.03324
	1.853	0.00247	0.00604	-0.01252	7.03209e-11	0.02987	0.0332
	1.854	0.00952	0.00602	0.03678	6.94124e-11	-0.00427	0.03315
	1.855	0.00247	0.006	-0.01252	6.8502e-11	0.02987	0.0331
	1.856	0.00247	0.00598	0.01706	6.76171e-11	0.02133	0.03305
	1.857	0.01186	0.00596	0.0072	6.67302e-11	0.064	0.03301
	1.858	0.00247	0.00594	0.02692	6.58683e-11	0.02133	0.03296
	1.859	0.00482	0.00591	0.03678	6.50041e-11	0.05547	0.03291
	1.86	-0.00928	0.00589	-0.02238	6.41648e-11	0.064	0.03287
	1.861	0.00952	0.00587	0.02692	6.33228e-11	0.0384	0.03282
	1.862	0.00952	0.00585	-0.00266	6.25053e-11	0.05547	0.03277
	1.863	-0.00223	0.00583	-0.05197	6.16849e-11	0.02133	0.03273
	1.864	0.00952	0.00581	0.04664	6.08887e-11	0.05547	0.03268
	1.865	0.000117474	0.00579	-0.01252	6.00893e-11	0.09813	0.03263
	1.866	0.00247	0.00577	-0.00266	5.9314e-11	0.02133	0.03259
	1.867	0.00952	0.00575	0.03678	5.85351e-11	0.05547	0.03254
	1.868	0.01421	0.00573	0.0072	5.77799e-11	0.02133	0.03249
	1.869	0.01186	0.00571	-0.00266	5.7021e-11	0.04693	0.03245
	1.87	-0.00458	0.00569	0.04664	5.62856e-11	0.0384	0.0324
	1.871	0.01186	0.00567	-0.00266	5.55461e-11	-0.0128	0.03235
	1.872	0.000117474	0.00565	-0.01252	5.48298e-11	0.08107	0.03231
	1.873	-0.01163	0.00563	0.02692	5.41094e-11	-0.02133	0.03226
	1.874	0.02126	0.00561	-0.00266	5.34118e-11	-0.0384	0.03222
	1.875	-0.00223	0.00559	-0.02238	5.27097e-11	0.08107	0.03217
	1.876	-0.00223	0.00557	0.06636	5.20304e-11	0.02987	0.03213
	1.877	0.01421	0.00555	-0.02238	5.13464e-11	0.02987	0.03208
	1.878	-0.00458	0.00553	-0.01252	5.06848e-11	0.04693	0.03203
	1.879	0.00952	0.00551	0.04664	5.00183e-11	0.04693	0.03199
	1.88	0.00717	0.00549	-0.03225	4.9374e-11	0.02987	0.03194
	1.881	0.01186	0.00547	0.02692	4.87245e-11	0.02133	0.0319
	1.882	0.00247	0.00545	-0.00266	4.8097e-11	0.0384	0.03185
	1.883	0.00717	0.00543	-0.00266	4.74642e-11	-0.00427	0.03181
	1.884	0.00482	0.00541	-0.00266	4.68531e-11	0.0384	0.03176
	1.885	-0.01398	0.00539	0.01706	4.62365e-11	0.05547	0.03172
	1.886	0.01421	0.00537	0.0072	4.56413e-11	0.00427	0.03167
	1.887	0.00482	0.00535	-0.03225	4.50405e-11	0.07253	0.03163
	1.888	-0.00928	0.00533	0.01706	4.44609e-11	0.0128	0.03158
	1.889	0.02126	0.00531	-0.02238	4.38755e-11	-0.00427	0.03154
	1.89	-0.00223	0.00529	-0.03225	4.33111e-11	0.0384	0.03149
	1.891	0.000117474	0.00528	0.04664	4.27406e-11	0.02987	0.03145
	1.892	0.000117474	0.00526	0.01706	4.2191e-11	0.0384	0.0314
	1.893	0.000117474	0.00524	-0.00266	4.1635e-11	0.02987	0.03136
	1.894	0.00482	0.00522	0.02692	4.10998e-11	0.00427	0.03132
	1.895	0.00482	0.0052	0.03678	4.05581e-11	0.04693	0.03127
	1.896	0.00952	0.00518	0.01706	4.00368e-11	0.0128	0.03123
	1.897	0.00717	0.00516	-0.01252	3.9509e-11	0.02987	0.03118
	1.898	0.000117474	0.00515	0.04664	3.90014e-11	-0.0128	0.03114
	1.899	-0.00223	0.00513	-0.01252	3.8487e-11	0.04693	0.0311
	1.9	0.00247	0.00511	-0.00266	3.79927e-11	0.04693	0.03105
	1.901	0.000117474	0.00509	0.0565	3.74915e-11	-0.0128	0.03101
	1.902	0.00952	0.00507	-0.01252	3.70101e-11	0.05547	0.03096
	1.903	-0.00928	0.00505	0.0072	3.65217e-11	0.00427	0.03092
	1.904	0.01186	0.00504	0.03678	3.6053e-11	0.00427	0.03088
	1.905	0.00247	0.00502	-0.02238	3.5577e-11	0.0384	0.03083
	1.906	0.00482	0.005	-0.01252	3.51206e-11	0.02987	0.03079
	1.907	0.00717	0.00498	-0.02238	3.46568e-11	0.0384	0.03075
	1.908	0.00247	0.00496	0.0072	3.42122e-11	0.02133	0.0307
	1.909	0.00247	0.00495	-0.01252	3.37603e-11	0.064	0.03066
	1.91	-0.00223	0.00493	-0.02238	3.33275e-11	0.02133	0.03062
	1.911	0.00952	0.00491	-0.01252	3.2887e-11	-0.04693	0.03057
	1.912	0.000117474	0.00489	-0.01252	3.24656e-11	0.064	0.03053
	1.913	-0.00223	0.00488	0.01706	3.20363e-11	-0.02987	0.03049
	1.914	0.01421	0.00486	-0.01252	3.1626e-11	0.00427	0.03045
	1.915	-0.00223	0.00484	-0.00266	3.12077e-11	0.064	0.0304
	1.916	0.00247	0.00482	0.06636	3.08081e-11	0.0128	0.03036
	1.917	0.00952	0.00481	-0.01252	3.04004e-11	0.02987	0.03032
	1.918	-0.00693	0.00479	-0.00266	3.00113e-11	0.04693	0.03028
	1.919	0.000117474	0.00477	0.04664	2.9614e-11	0.00427	0.03023
	1.92	-0.00223	0.00476	-0.02238	2.92352e-11	-0.0128	0.03019
	1.921	0.00952	0.00474	0.03678	2.8848e-11	0.0128	0.03015
	1.922	-0.00458	0.00472	0.03678	2.84791e-11	0.04693	0.03011
	1.923	0.000117474	0.00471	0.0565	2.81018e-11	0.00427	0.03006
	1.924	0.00952	0.00469	-0.03225	2.77426e-11	0.04693	0.03002
	1.925	-0.00458	0.00467	0.02692	2.73749e-11	0.0384	0.02998
	1.926	0.00952	0.00466	0.02692	2.70251e-11	-0.00427	0.02994
	1.927	0.00247	0.00464	-0.03225	2.66667e-11	0.064	0.0299
	1.928	-0.00458	0.00462	0.01706	2.63262e-11	0.02133	0.02985
	1.929	0.01891	0.00461	-0.01252	2.59769e-11	0.0384	0.02981
	1.93	-0.00223	0.00459	-0.04211	2.56454e-11	0.02987	0.02977
	1.931	0.00952	0.00457	0.03678	2.5305e-11	0.0128	0.02973
	1.932	0.00952	0.00456	0.03678	2.49822e-11	0.05547	0.02969
	1.933	0.01186	0.00454	-0.04211	2.46504e-11	0.00427	0.02965
	1.934	0.00482	0.00452	0.03678	2.43361e-11	0.02133	0.0296
	1.935	-0.00223	0.00451	0.0072	2.40128e-11	0.02133	0.02956
	1.936	0.000117474	0.00449	0.01706	2.37067e-11	0.00427	0.02952
	1.937	0.00247	0.00448	-0.00266	2.33916e-11	0.04693	0.02948
	1.938	0.00247	0.00446	0.0565	2.30937e-11	0.00427	0.02944
	1.939	0.00717	0.00444	0.02692	2.27865e-11	0.064	0.0294
	1.94	-0.00458	0.00443	-0.03225	2.24964e-11	0.07253	0.02936
	1.941	0.00952	0.00441	0.06636	2.21971e-11	0.02133	0.02932
	1.942	0.01421	0.0044	-0.00266	2.19147e-11	0.07253	0.02928
	1.943	-0.00223	0.00438	-0.03225	2.16229e-11	0.02987	0.02924
	1.944	0.01186	0.00436	0.0565	2.13479e-11	0.02133	0.02919
	1.945	0.000117474	0.00435	-0.03225	2.10635e-11	0.02987	0.02915
	1.946	0.000117474	0.00433	-0.01252	2.07959e-11	0.0384	0.02911
	1.947	0.00482	0.00432	0.01706	2.05186e-11	0.05547	0.02907
	1.948	0.00717	0.0043	-0.02238	2.02581e-11	0.04693	0.02903
	1.949	0.00952	0.00429	-0.00266	1.99879e-11	0.05547	0.02899
	1.95	0.00952	0.00427	0.01706	1.97342e-11	0.02987	0.02895
	1.951	0.01186	0.00426	0.0072	1.94709e-11	0.00427	0.02891
	1.952	0.000117474	0.00424	-0.00266	1.92239e-11	0.064	0.02887
	1.953	-0.00928	0.00423	0.03678	1.89672e-11	0.0128	0.02883
	1.954	0.01891	0.00421	0.01706	1.87267e-11	0.02133	0.02879
	1.955	-0.00458	0.0042	-0.01252	1.84765e-11	0.05547	0.02875
	1.956	-0.00693	0.00418	-0.00266	1.82425e-11	-0.00427	0.02871
	1.957	0.00952	0.00417	-0.02238	1.79985e-11	0.02987	0.02867
	1.958	0.000117474	0.00415	-0.00266	1.77707e-11	0.05547	0.02863
	1.959	0.00482	0.00414	0.03678	1.75329e-11	0.02987	0.02859
	1.96	0.00952	0.00412	-0.01252	1.73112e-11	0.00427	0.02855
	1.961	0.00717	0.00411	0.0072	1.70794e-11	0.04693	0.02851
	1.962	0.00717	0.00409	0.0072	1.68635e-11	0.04693	0.02847
	1.963	0.000117474	0.00408	0.02692	1.66375e-11	0.00427	0.02843
	1.964	0.00952	0.00406	-0.01252	1.64274e-11	0.05547	0.0284
	1.965	-0.01398	0.00405	0.01706	1.62071e-11	0.0384	0.02836
	1.966	0.00482	0.00403	-0.00266	1.60026e-11	0.00427	0.02832
	1.967	0.00482	0.00402	-0.00266	1.57879e-11	0.08107	0.02828
	1.968	0.000117474	0.00401	0.03678	1.55888e-11	0.02133	0.02824
	1.969	0.01421	0.00399	-0.05197	1.53794e-11	0.02987	0.0282
	1.97	-0.00458	0.00398	-0.01252	1.51857e-11	0.0896	0.02816
	1.971	0.00717	0.00396	0.06636	1.49816e-11	0.05547	0.02812
	1.972	0.00952	0.00395	0.0072	1.4793e-11	0.02133	0.02808
	1.973	0.00717	0.00394	0.01706	1.4594e-11	0.04693	0.02804
	1.974	0.00247	0.00392	0.01706	1.44104e-11	0.0128	0.02801
	1.975	-0.00458	0.00391	-0.01252	1.42165e-11	0.02987	0.02797
	1.976	-0.00223	0.00389	0.03678	1.40378e-11	0.00427	0.02793
	1.977	0.000117474	0.00388	-0.00266	1.38487e-11	0.0128	0.02789
	1.978	0.00247	0.00387	0.0072	1.36748e-11	-0.02133	0.02785
	1.979	-0.00458	0.00385	-0.01252	1.34904e-11	0.04693	0.02781
	1.98	-0.01398	0.00384	-0.00266	1.33212e-11	0.05547	0.02777
	1.981	0.00482	0.00382	0.0565	1.31414e-11	-0.00427	0.02774
	1.982	0.00717	0.00381	-0.03225	1.29767e-11	0.05547	0.0277
	1.983	0.000117474	0.0038	0.03678	1.28014e-11	0.0128	0.02766
	1.984	0.00717	0.00378	0.0072	1.26412e-11	0.0384	0.02762
	1.985	-0.00223	0.00377	-0.00266	1.24702e-11	0.02987	0.02758
	1.986	0.00247	0.00376	0.01706	1.23143e-11	0.0384	0.02755
	1.987	-0.00223	0.00374	-0.01252	1.21476e-11	0.05547	0.02751
	1.988	0.01186	0.00373	0.01706	1.19959e-11	0.0128	0.02747
	1.989	0.00717	0.00372	0.02692	1.18333e-11	0.05547	0.02743
	1.99	0.00717	0.0037	0.0072	1.16857e-11	0.0384	0.02739
	1.991	0.00717	0.00369	-0.00266	1.15272e-11	-0.02987	0.02736
	1.992	-0.00458	0.00368	-0.02238	1.13835e-11	0.08107	0.02732
	1.993	-0.00458	0.00366	0.06636	1.1229e-11	0.00427	0.02728
	1.994	0.01186	0.00365	0.0072	1.10892e-11	-0.02987	0.02724
	1.995	-0.00223	0.00364	-0.04211	1.09385e-11	0.0384	0.02721
	1.996	-0.00458	0.00362	0.0565	1.08024e-11	0.00427	0.02717
	1.997	0.00952	0.00361	-0.02238	1.06555e-11	0.00427	0.02713
[truncated: 2,003 more rows]

## Sheet: Figure 4c
		Normalised Exit Flux
	Pulse Set Number	O2	Model Fit	CO2	Model Fit
	1	0.10907	0.10604	1.57881	1.56433
	2	0.08194	0.08469	1.7118	1.70324
	3	0.04351	0.06088	1.83391	1.83152
	4	0.03097	0.04322	1.74696	1.74022
	5	0.02893	0.02864	1.64543	1.63947
	6	0.01359	0.02056	1.37058	1.36583
	7	0.03296	0.01677	1.28668	1.28312
	8	0.03058	0.01414	1.08366	1.08001
	9	0.00229	0.01251	1.07187	1.06841
	10	0.00639	0.01441	0.95559	0.9522
	11	0.01323	0.01521	0.99531	0.99058
	12	0.01752	0.01751	0.90779	0.90449
	13	0.02639	0.01886	0.95484	0.95232
	14	0.01135	0.02064	0.86473	0.86406
	15	0.02009	0.02182	0.912	0.90728
	16	0.02309	0.02414	0.82835	0.82873
	17	0.01289	0.02595	0.87018	0.86908
	18	0.02078	0.02835	0.82305	0.82075
	19	0.02812	0.03002	0.82996	0.82957
	20	0.03332	0.03277	0.78875	0.78794
	21	0.04483	0.03543	0.8297	0.82822
	22	0.04573	0.03889	0.76314	0.76254
	23	0.04168	0.03958	0.78657	0.78692
	24	0.05824	0.04291	0.7317	0.73076
	25	0.04823	0.04405	0.74928	0.75209
	26	0.04553	0.04741	0.71569	0.71447
	27	0.06497	0.05064	0.74713	0.7468
	28	0.04287	0.05317	0.70545	0.70538
	29	0.04838	0.05549	0.72254	0.72348
	30	0.0507	0.0579	0.68763	0.68707
	31	0.05164	0.06005	0.70467	0.70527
	32	0.06171	0.06554	0.66124	0.66266
	33	0.06834	0.06748	0.69564	0.69546
	34	0.0642	0.07125	0.64901	0.64996
	35	0.05244	0.07394	0.68102	0.68125
	36	0.06562	0.07733	0.64862	0.64948
	37	0.07325	0.08004	0.67885	0.68056
	38	0.09024	0.08546	0.63817	0.63937
	39	0.09182	0.0874	0.65808	0.65833
	40	0.1251	0.09744	0.62388	0.62585
	41	0.0762	0.09205	0.64088	0.64274
	42	0.08357	0.09929	0.6073	0.60906
	43	0.12837	0.10334	0.65161	0.65328
	44	0.11575	0.10811	0.5882	0.59085
	45	0.11279	0.10831	0.62996	0.63086
	46	0.11988	0.11686	0.57945	0.58371
	47	0.12987	0.12043	0.60917	0.61182
	48	0.12449	0.12581	0.58441	0.58686
	49	0.12875	0.126	0.61349	0.61495
	50	0.1413	0.13683	0.56663	0.56743
	51	0.13446	0.1338	0.57085	0.57462
	52	0.15426	0.1435	0.56095	0.56289
	53	0.15582	0.14531	0.58325	0.58441
	54	0.1374	0.15133	0.55716	0.55885
	55	0.16974	0.15501	0.57358	0.57471
	56	0.16143	0.16055	0.55963	0.5624
	57	0.16847	0.16331	0.56766	0.57012
	58	0.17045	0.17123	0.52737	0.5286
	59	0.17978	0.17315	0.53938	0.54159
	60	0.20437	0.18309	0.52054	0.52172
	61	0.19643	0.18274	0.54438	0.54609
	62	0.18362	0.18951	0.51434	0.51638
	63	0.18801	0.18252	0.54902	0.5499
	64	0.20069	0.19719	0.47399	0.47716
	65	0.20621	0.20062	0.53163	0.53373
	66	0.21134	0.21338	0.49274	0.49506
	67	0.2164	0.21313	0.5168	0.51855
	68	0.22041	0.22504	0.48834	0.49094
	69	0.21115	0.22052	0.50337	0.50635
	70	0.2397	0.23397	0.47415	0.4766
	71	0.24067	0.23386	0.49138	0.49296
	72	0.23664	0.24554	0.46417	0.46624
	73	0.25944	0.24737	0.48168	0.48454
	74	0.2623	0.25689	0.45413	0.45704
	75	0.26663	0.25666	0.48013	0.48223
	76	0.26144	0.26904	0.44006	0.44275
	77	0.2649	0.26795	0.46659	0.46756
	78	0.28992	0.2821	0.43898	0.44129
	79	0.28823	0.28149	0.45219	0.45323
	80	0.29185	0.29174	0.42892	0.4313
	81	0.30319	0.29137	0.45205	0.45397
	82	0.29802	0.30222	0.4234	0.42598
	83	0.30267	0.30214	0.42278	0.4281
	84	0.32505	0.31973	0.41377	0.41752
	85	0.33202	0.31599	0.42488	0.42559
	86	0.30248	0.3247	0.39308	0.39494
	87	0.3402	0.3322	0.4235	0.42628
	88	0.33896	0.34161	0.38736	0.38908
	89	0.34112	0.34022	0.39679	0.39981
	90	0.35205	0.35303	0.37285	0.37538
	91	0.36176	0.35146	0.39665	0.39839
	92	0.35443	0.36059	0.36619	0.36819
	93	0.35684	0.36254	0.4072	0.40906
	94	0.37721	0.37864	0.36954	0.37218
	95	0.37176	0.3761	0.38625	0.38786
	96	0.40587	0.39418	0.35618	0.35733
	97	0.36968	0.38058	0.36912	0.37141
	98	0.39655	0.39931	0.33697	0.33966
	99	0.40377	0.40142	0.36007	0.36169
	100	0.42193	0.41494	0.34394	0.34549
	101	0.41666	0.40588	0.35028	0.35207
	102	0.43716	0.42578	0.33375	0.33507
	103	0.42579	0.41793	0.33981	0.34185
	104	0.42618	0.43668	0.31982	0.3218
	105	0.43279	0.43329	0.3407	0.34312
	106	0.45096	0.45343	0.30819	0.31079
	107	0.44874	0.44942	0.32334	0.32517
	108	0.46835	0.46032	0.29064	0.29323
	109	0.45131	0.45495	0.31973	0.32137
	110	0.46667	0.47334	0.2895	0.29124
	111	0.47102	0.46897	0.30469	0.30676
	112	0.48425	0.48807	0.28932	0.29176
	113	0.46546	0.47352	0.31036	0.31194
	114	0.49638	0.49184	0.28416	0.28538
	115	0.48729	0.49063	0.33768	0.34289
	116	0.50388	0.51015	0.24935	0.25546
	117	0.49997	0.50349	0.28541	0.28731
	118	0.5249	0.52521	0.25889	0.25996
	119	0.52004	0.51725	0.28334	0.28552
	120	0.55006	0.54231	0.2553	0.25665
	121	0.53345	0.52489	0.26347	0.26597
	122	0.53821	0.5432	0.23907	0.24119
	123	0.55292	0.53689	0.26283	0.26418
	124	0.56086	0.5576	0.22804	0.23071
	125	0.54976	0.54383	0.24648	0.24806
	126	0.59088	0.57325	0.23155	0.23344
	127	0.57593	0.56571	0.22841	0.23211
	128	0.57058	0.58416	0.22823	0.23146
	129	0.5614	0.57552	0.24521	0.24775
	130	0.59597	0.59488	0.21547	0.21716
	131	0.56569	0.57682	0.22664	0.2281
	132	0.60087	0.60223	0.2149	0.21637
	133	0.59348	0.5872	0.22015	0.22125
	134	0.61829	0.61612	0.2064	0.20766
	135	0.62374	0.6087	0.2061	0.20764
	136	0.62206	0.62333	0.21516	0.21771
	137	0.62125	0.62086	0.1957	0.1982
	138	0.63544	0.63194	0.17884	0.18153
	139	0.63797	0.62496	0.18939	0.19169
	140	0.65663	0.65606	0.18147	0.18378
	141	0.64142	0.63867	0.20089	0.20293
	142	0.6487	0.65391	0.18069	0.18255
	143	0.65435	0.64326	0.20048	0.20339
	144	0.67223	0.66522	0.17703	0.17918
	145	0.66135	0.6499	0.17541	0.17671
	146	0.67629	0.67577	0.16232	0.16418
	147	0.67019	0.66211	0.1771	0.17894
	148	0.66607	0.67243	0.18234	0.18362
	149	0.68344	0.67763	0.17281	0.17447
	150	0.72542	0.71006	0.15136	0.15354
	151	0.68714	0.68591	0.15486	0.15705
	152	0.7194	0.71788	0.15991	0.15988
	153	0.68334	0.69086	0.14431	0.14698
	154	0.70882	0.71349	0.13599	0.13807
	155	0.71279	0.70319	0.14432	0.14633
	156	0.72157	0.7274	0.13263	0.13397
	157	0.72277	0.71436	0.14812	0.1497
	158	0.73521	0.73432	0.12408	0.12721
	159	0.71804	0.71837	0.14537	0.14641
	160	0.73669	0.74361	0.13132	0.13244
	161	0.71063	0.71794	0.13573	0.13615
	162	0.75604	0.75369	0.09867	0.10527
	163	0.73392	0.73037	0.13015	0.13109
	164	0.7469	0.75253	0.11143	0.11283
	165	0.74462	0.74739	0.11045	0.11294
	166	0.77317	0.77629	0.11862	0.11948
	167	0.7645	0.75968	0.10626	0.10938
	168	0.77147	0.77897	0.10287	0.10468
	169	0.76541	0.76531	0.10997	0.11088
	170	0.79656	0.78899	0.10751	0.10856
	171	0.76456	0.76452	0.10394	0.10494
	172	0.79041	0.79549	0.09544	0.09677
	173	0.80747	0.79768	0.10837	0.10929
	174	0.7976	0.80166	0.10209	0.10462
	175	0.78858	0.78244	0.10604	0.10766
	176	0.81998	0.81341	0.09644	0.09715
	177	0.771	0.78977	0.09978	0.10099
	178	0.80375	0.81721	0.09791	0.09913
	179	0.82276	0.80539	0.10565	0.10882
	180	0.83422	0.83163	0.08809	0.08886
	181	0.7975	0.80625	0.08395	0.08486
	182	0.82996	0.82552	0.08626	0.08743
	183	0.81761	0.80638	0.08498	0.08627
	184	0.82734	0.83729	0.08322	0.08329
	185	0.80874	0.81266	0.07885	0.07931
	186	0.83914	0.84771	0.07837	0.07946
	187	0.82098	0.82767	0.07506	0.07558
	188	0.8632	0.85457	0.07505	0.07659
	189	0.84649	0.84118	0.06193	0.0644
	190	0.85669	0.85559	0.06672	0.06698
	191	0.83305	0.83678	0.06429	0.06557
	192	0.85766	0.86549	0.0655	0.06657
	193	0.84102	0.83551	0.06232	0.06247
	194	0.88293	0.88274	0.06578	0.06641
	195	0.84555	0.84074	0.06847	0.06925
	196	0.86402	0.87748	0.07201	0.07461
	197	0.87196	0.86147	0.05646	0.05714
	198	0.87585	0.88414	0.05805	0.05856
	199	0.86157	0.8585	0.07005	0.07206
	200	0.8675	0.87543	0.06457	0.06857
	201	0.85508	0.85981	0.06095	0.06223
	202	0.91772	0.90208	0.04832	0.04922
	203	0.85285	0.85039	0.04498	0.04574
	204	0.83915	0.8783	0.04729	0.04783
	205	0.87621	0.87112	0.03948	0.04124
	206	0.90058	0.90421	0.04791	0.04847
	207	0.89111	0.88006	0.04432	0.04505
	208	0.91932	0.91554	0.04431	0.04533
	209	0.8787	0.87883	0.03219	0.03472
	210	0.90883	0.91157	0.03469	0.03521
	211	0.91711	0.89167	0.03399	0.03488
	212	0.91615	0.92399	0.03212	0.03372
	213	0.89071	0.89267	0.03988	0.04011
	214	0.90509	0.91272	0.03958	0.04062
	215	0.9025	0.90054	0.02746	0.02996
	216	0.93557	0.92952	0.04243	0.04671
	217	0.89982	0.90177	0.02933	0.03008
	218	0.93627	0.93399	0.03097	0.03096
	219	0.88617	0.89731	0.03638	0.03819
	220	0.93433	0.92728	0.02697	0.0276
	221	0.90815	0.91007	0.01578	0.02106
	222	0.93549	0.93473	0.02692	0.0272
	223	0.9076	0.91062	0.03786	0.03919
	224	0.93324	0.9343	0.02413	0.0241
	225	0.92902	0.92223	0.01117	0.01792
	226	0.97012	0.96001	0.01423	0.01843
	227	0.9337	0.93016	0.00452	0.01351
	228	0.95751	0.95319	0.03602	0.03843
	229	0.92506	0.91788	0.02662	0.02783
	230	0.93081	0.94094	0.01579	0.01675
	231	0.9149	0.92084	0.01665	0.01885
	232	0.94046	0.94627	0.02211	0.02259
	233	0.92803	0.92306	0.02888	0.02911
	234	0.96122	0.95691	0.03471	0.04025
	235	0.93676	0.93084	0.01255	0.01474
	236	0.96215	0.95868	0.01669	0.01712
	237	0.9503	0.93945	0.0272	0.02821
	238	0.94483	0.96119	0.01162	0.0143
	239	0.93808	0.93587	0.01639	0.01613
	240	0.97735	0.97352	0.0171	0.02195
	241	0.92496	0.93503	0.02083	0.02109
	242	0.96403	0.97089	0.02339	0.02393
	243	0.94541	0.94011	0.01698	0.01727
	244	0.95802	0.96828	0.01507	0.01429
	245	0.9335	0.92833	0.04397	0.04827
	246	0.96187	0.96523	0.00358	0.00837
	247	0.94707	0.9443	0.00378	0.00922
	248	0.973	0.97046	0.01072	0.01078
	249	0.94184	0.94005	0.00937	0.00962
	250	0.94746	0.94976	0.00408	0.00727
	251	0.94018	0.94012	0.0181	0.01888
	252	0.9491	0.9599	0.01364	0.0153
	253	0.96588	0.95788	0.01218	0.01261
	254	0.96578	0.97297	0.0036	0.00727
	255	0.97381	0.95587	0.00918	0.01025
	256	0.97298	0.97747	0.00886	0.01194
	257	0.96645	0.95258	0.01628	0.01688
	258	0.97614	0.98715	0.01117	0.0127
	259	0.94635	0.95068	0.00168	0.00456
	260	0.97215	0.98193	0.00247	0.00487
	261	0.94771	0.94865	0.03064	0.03524
	262	0.98114	0.98334	0.0062	0.00649
	263	0.9507	0.94952	0.01981	0.02616
	264	0.98153	0.97918	0.00608	0.00649
	265	0.95772	0.95866	0.00727	0.0075
	266	0.98677	0.98554	0.01004	0.01232
	267	0.96231	0.96057	0.01256	0.01398
	268	0.98895	0.98749	0.00463	0.00472
	269	0.9725	0.95777	0.00294	0.00558
	270	0.95432	0.97458	0.00292	0.00446
	271	0.96455	0.95928	0.0095	0.00943
	272	0.97577	0.98088	-0.0014	0.00276
	273	0.97963	0.96394	0.00408	0.00489
	274	0.9793	0.98787	0.00121	0.0037
	275	0.96618	0.96832	0.01594	0.01792
	276	0.98018	0.99632	0.00791	0.00707
	277	0.97426	0.96783	0.01386	0.01838
	278	0.99512	0.99518	-0.00815	0.000166119
	279	0.97928	0.96911	0.01621	0.02242
	280	0.98893	0.99264	0.01029	0.01165
	281	0.96476	0.96565	0.000851052	0.00269
	282	0.99114	0.99446	0.00715	0.00616
	283	0.95687	0.96402	-0.00217	0.00206
	284	0.99115	0.99326	0.00585	0.0037
	285	0.96377	0.96289	0.00876	0.01218
	286	0.99533	0.99953	-0.000356099	0.001
	287	0.9494	0.95973	-0.01962	5.04922e-07
	288	0.98311	0.99213	0.01227	0.0132
	289	0.96421	0.96325	0.00838	0.00978
	290	0.9865	0.993	6.22516e-05	0.00183
	291	0.97062	0.97224	0.01559	0.01758
	292	0.99572	0.99453	-0.02121	1.25985e-07
	293	0.99386	0.98137	-0.0026	0.00132
	294	1.00278	0.99971	0.00861	0.000670471
	295	0.96752	0.97264	0.00171	0.00424
	296	1.01287	1.00004	0.0035	9.16951e-08
	297	0.95496	0.96581	0.00554	0.00706
	298	1.00059	0.99824	0.00544	0.00352
	299	0.97563	0.97091	0.01972	0.02359
	300	0.99371	0.99642	0.0124	0.00717
	301	0.96445	0.96575	0.02916	0.03116
	302	0.98355	0.98613	-0.00774	2.68797e-06
	303	0.95989	0.96632	0.00184	0.002
	304	0.99609	0.99792	0.00759	0.00399
	305	0.97655	0.97751	-0.01267	1.37152e-09
	306	0.99239	1.00004	0.000403374	1.51985e-14
	307	0.97105	0.97062	-0.00692	3.83955e-15
	308	0.99822	1.00004	0.02054	5.88909e-19
	309	0.97699	0.97331	-0.00533	2.06036e-06
	310	1.03512	1.00004	-0.000278328	1.37995e-21

## Sheet: Figure 4d
		Adsorption/Reaction rate constant
	Pulse Set Number	ka1	95% Conf.	kr1	95% Conf	ka2	95% Conf	kr2	95% Conf	ka3	95% Conf
	1	6.03964	0.38013	2.4028	0.25041	58.9198	1.01366	210.584	17.5615	9.28656	0.440099
	2	8.06131	0.49333	2.37779	0.22874	80.5814	1.66474	232.779	19.0122	6.6308	0.48959
	3	13.4017	0.80274	2.43411	0.19817	119.086	3.39543	233.103	18.0039	3.38177	0.60724
	4	20.4327	1.24159	1.87446	0.13586	156.715	6.04226	256.484	21.6094	17.6215	1.30299
	5	31.6683	2.42848	1.94082	0.13866	222.163	13.0002	202.301	14.2975	46.9226	3.55867
	6	37.3049	3.60763	1.62566	0.13446	255.188	20.3564	167.737	11.2104	126.848	11.1483
	7	46.5294	5.29111	1.63761	0.13535	291.564	28.8708	140.209	8.53902	179.864	19.0571
	8	48.5713	6.28808	1.77809	0.16165	288.822	33.1073	122.136	7.5088	278.427	33.3487
	9	55.0695	7.9921	1.58909	0.14694	320.23	42.0965	121.106	7.56241	318.116	43.4419
	10	46.2792	5.88765	1.60537	0.15155	245.641	27.65	111.404	7.11766	312.092	36.5271
	11	47.7167	5.88147	1.40185	0.12755	240.532	26.3164	103.642	6.15512	284.262	32.4507
	12	38.558	4.20449	1.41226	0.13389	189.325	17.6176	103.719	6.57702	266.657	25.9598
	13	40.0531	4.06158	1.26041	0.10948	182.903	15.8548	104.619	6.42026	235.556	21.4992
	14	29.9565	2.91064	1.50128	0.1507	154.405	12.0064	103.778	6.7468	233.252	19.0922
	15	33.1453	3.03568	1.39933	0.12382	150.476	11.2949	112.391	7.71318	211.844	16.8393
	16	25.9191	2.30367	1.54548	0.15566	125.625	8.532	101.249	6.90283	205.113	14.7571
	17	26.2041	2.19226	1.40102	0.1324	121.607	7.74733	101.97	6.74406	183.131	12.452
	18	24.2002	1.92008	1.31129	0.12439	103.955	6.06736	93.447	6.08534	174.76	10.9069
	19	21.6058	1.70224	1.45009	0.14421	100.694	5.60904	96.8318	6.46527	163.42	9.77867
	20	19.0573	1.43421	1.33953	0.13556	87.1318	4.34389	100.391	7.04034	154.132	8.28453
	21	19.5252	1.39442	1.27969	0.12154	83.9366	3.98596	97.1346	6.55496	137.066	7.09137
	22	16.1447	1.14623	1.29641	0.13278	70.4474	3.02593	96.0689	6.85678	131.299	6.14591
	23	16.8042	1.15974	1.30186	0.12777	71.0419	3.0383	88.7489	5.88299	126.198	5.90123
	24	14.2518	1.00589	1.28757	0.13748	61.0498	2.42543	89.2307	6.35129	121.577	5.28034
	25	14.042	0.95892	1.32599	0.13728	61.2109	2.34823	92.6418	6.58038	115.74	4.88087
	26	13.7614	0.91357	1.19658	0.12119	53.0565	1.91346	86.9018	6.23691	110.853	4.40054
	27	13.4567	0.87015	1.17994	0.11674	51.903	1.79001	89.0506	6.38445	100.319	3.85882
	28	12.3966	0.8051	1.16113	0.11807	46.3586	1.52304	86.9745	6.44905	98.4605	3.59607
	29	11.0708	0.71841	1.34741	0.14217	46.446	1.47004	87.0089	6.30658	92.4259	3.26498
	30	10.8387	0.7085	1.22764	0.13063	41.6311	1.28616	82.7356	6.14997	91.0558	3.13092
	31	10.794	0.67536	1.32565	0.13611	41.2341	1.24311	78.1093	5.51032	86.4016	2.90815
	32	9.29189	0.58625	1.24526	0.13233	35.3748	0.96088	79.6953	5.86672	81.004	2.45621
	33	9.80456	0.60435	1.18736	0.12138	35.7687	0.9729	76.5129	5.40462	76.2664	2.34787
	34	8.2749	0.53878	1.2778	0.14358	32.0158	0.83768	76.2811	5.72118	74.6094	2.18027
	35	8.60056	0.54496	1.18852	0.12805	32.2365	0.82302	73.8552	5.2281	69.855	2.02839
	36	7.73335	0.50474	1.17534	0.13239	29.4443	0.71706	74.1911	5.42395	68.1264	1.87581
	37	8.2235	0.51358	1.10291	0.11655	29.4394	0.70249	74.3164	5.32652	63.7328	1.75486
	38	7.09271	0.44573	1.18758	0.13021	26.0297	0.58322	77.1746	5.95718	61.3419	1.56088
	39	7.10611	0.43491	1.24962	0.13453	26.2731	0.58556	73.097	5.36386	58.9364	1.4981
	40	6.09924	0.39355	1.19338	0.13682	22.3861	0.46928	75.3111	6.04172	53.4276	1.27623
	41	6.46148	0.43561	1.13584	0.13471	24.4597	0.54136	67.281	4.84111	56.1248	1.42436
	42	5.94899	0.38267	1.18459	0.13614	21.1905	0.44098	67.6808	5.15258	52.8762	1.23557
	43	6.679	0.40357	1.08788	0.11405	21.3844	0.44171	69.733	5.36432	48.5988	1.17333
	44	5.146	0.34488	1.18578	0.14363	19.014	0.37436	70.4173	5.68454	48.5541	1.0702
	45	5.57693	0.35549	1.17847	0.13486	20.2042	0.39875	66.8281	4.97911	46.8657	1.06227
	46	4.52042	0.30469	1.35022	0.16937	17.5702	0.33645	70.1175	5.83507	44.6434	0.937131
	47	4.81464	0.30521	1.25066	0.14542	17.6644	0.32683	67.2545	5.2234	41.994	0.879327
	48	4.95372	0.3155	1.06036	0.11997	15.7532	0.28746	66.1771	5.37374	40.6497	0.841912
	49	5.06349	0.31192	1.12444	0.12458	16.5372	0.30427	63.0031	4.82427	39.5389	0.835043
	50	4.2132	0.27836	1.11873	0.13441	14.1635	0.25072	64.2551	5.30351	37.2952	0.731741
	51	3.83415	0.26641	1.42529	0.18827	15.1981	0.28195	59.6912	4.65969	38.2752	0.755116
	52	3.84787	0.26238	1.14254	0.14307	13.5251	0.23536	63.8304	5.30822	35.2977	0.677789
	53	3.89362	0.26018	1.18442	0.14644	13.9031	0.24235	61.4044	4.89374	34.0906	0.664638
	54	3.77129	0.25759	1.09111	0.13592	12.6047	0.21784	61.3373	5.11777	33.1271	0.633062
	55	3.62293	0.24023	1.2317	0.1529	12.7638	0.22077	59.9841	4.89449	31.6669	0.599016
	56	3.8576	0.25987	0.97057	0.11588	11.7012	0.19553	59.8623	4.95587	30.5274	0.582867
	57	3.45677	0.23216	1.15906	0.14467	12.0027	0.20151	58.7107	4.74131	29.7523	0.552436
	58	3.07696	0.22025	1.1725	0.15725	10.5671	0.18392	58.7395	5.22382	28.9909	0.52493
	59	2.89804	0.20988	1.32882	0.1847	10.9136	0.19165	54.448	4.50322	28.2821	0.506212
	60	2.8817	0.2057	1.16944	0.15713	9.75192	0.16785	55.3677	4.82094	26.7891	0.471471
	61	3.0069	0.20596	1.19639	0.15452	10.2084	0.17301	56.2891	4.80834	26.2113	0.468693
	62	2.88407	0.20429	1.08353	0.14217	9.18604	0.15543	56.4057	5.06073	25.6273	0.449493
	63	3.37816	0.22301	1.03409	0.1246	9.97468	0.16854	53.0621	4.37966	26.0946	0.481495
	64	2.25426	0.1755	1.42458	0.21651	8.4368	0.15543	52.8443	4.89621	25.2351	0.408191
	65	2.76911	0.18661	1.16518	0.14833	9.02513	0.14972	52.6969	4.42023	23.4028	0.401518
	66	2.33528	0.1718	1.17597	0.16471	7.91967	0.13489	53.2869	4.85472	22.2197	0.366654
	67	2.49801	0.17697	1.16293	0.15653	8.29068	0.1399	50.2685	4.27032	21.8312	0.370893
	68	2.25978	0.16879	1.09296	0.15353	7.39355	0.12455	52.3693	4.8115	20.6754	0.343797
	69	2.30044	0.17248	1.10783	0.1571	7.8641	0.1315	48.0765	4.00029	20.9913	0.353002
	70	2.11458	0.15748	1.20347	0.17233	6.9104	0.12317	50.424	4.79114	19.8907	0.323173
	71	2.11987	0.16057	1.19084	0.17324	7.22341	0.12622	49.218	4.45609	19.6021	0.326011
	72	1.92547	0.15135	1.14605	0.17206	6.49046	0.11348	51.6586	5.05087	18.7136	0.301849
	73	1.93876	0.1529	1.15954	0.1756	6.73046	0.11763	47.7279	4.33382	18.1635	0.301064
	74	1.82355	0.14167	1.22299	0.18386	6.04811	0.11017	51.8351	5.35524	17.6474	0.280455
	75	1.92114	0.15276	1.10203	0.16699	6.38864	0.11295	46.6201	4.30119	17.1889	0.292125
	76	1.57262	0.13835	1.18441	0.20251	5.70327	0.10709	44.5635	4.26871	16.6693	0.266757
	77	1.77999	0.13862	1.22963	0.18662	5.92866	0.11028	44.8151	4.22028	16.3576	0.265426
	78	1.61447	0.13225	1.16977	0.18627	5.3215	0.10135	42.5938	4.06037	15.5471	0.247764
	79	1.63042	0.13196	1.2939	0.20566	5.48114	0.10771	45.0536	4.54449	15.3827	0.248809
	80	1.56505	0.12929	1.14957	0.18433	4.98087	0.09748	42.7508	4.27637	14.8642	0.238818
	81	1.70569	0.13415	1.09067	0.16444	5.19887	0.09722	43.8414	4.2972	14.5382	0.243325
	82	1.52754	0.12879	1.06923	0.17263	4.72408	0.09137	43.5347	4.48024	14.1148	0.231692
	83	1.42132	0.12209	1.40499	0.23901	4.84121	0.10478	42.1125	4.43703	14.122	0.222472
	84	1.46955	0.11823	1.17404	0.18459	4.31756	0.09028	42.1017	4.55996	12.9945	0.210401
	85	1.40517	0.12026	1.30075	0.22	4.56268	0.09881	41.4046	4.44124	13.1692	0.214942
	86	1.2441	0.11437	1.26345	0.22992	4.13865	0.09276	39.425	4.28014	12.9755	0.204019
	87	1.40667	0.1211	1.03497	0.17087	4.28383	0.08491	39.776	4.01846	12.0241	0.207166
	88	1.18137	0.10735	1.26747	0.22823	3.8579	0.08713	40.1462	4.51939	11.969	0.187387
	89	1.17157	0.11146	1.31354	0.24816	4.03307	0.09286	39.4564	4.4018	11.9351	0.193398
	90	1.04838	0.10718	1.22654	0.24834	3.65107	0.08547	39.7866	4.68933	11.4514	0.185353
	91	1.19139	0.10737	1.27345	0.22765	3.81805	0.08791	39.3479	4.46129	11.2563	0.183693
	92	1.03221	0.10404	1.23683	0.24738	3.4883	0.0837	38.7205	4.58531	11.1337	0.178204
	93	1.34446	0.10939	1.09433	0.17337	3.6535	0.08037	39.4678	4.47793	10.4901	0.182923
	94	1.08856	0.10545	1.06581	0.20185	3.27051	0.07724	35.5288	4.03298	10.1104	0.174627
	95	1.13276	0.10499	1.11061	0.20266	3.42824	0.07987	35.0604	3.83675	10.0386	0.173746
	96	0.99545	0.09794	1.13761	0.22107	3.02192	0.0752	37.0063	4.56568	9.54237	0.161319
	97	1.09246	0.10548	1.11364	0.21219	3.23449	0.08069	33.9025	3.87327	10.0326	0.174384
	98	0.92207	0.09456	1.26412	0.25855	2.84549	0.07804	37.1575	4.95399	9.51943	0.155253
	99	0.93904	0.09677	1.33506	0.27456	3.0452	0.08333	35.6044	4.48646	9.17431	0.155115
	100	0.95575	0.0974	1.08743	0.21843	2.74141	0.07311	35.0314	4.52319	8.75322	0.157018
	101	0.93447	0.09616	1.195	0.24513	2.91128	0.07789	33.7373	4.10659	9.08581	0.155466
	102	0.87036	0.09139	1.20462	0.25225	2.62107	0.07399	35.6388	4.84557	8.43124	0.146111
	103	0.90739	0.0943	1.2814	0.26632	2.71463	0.08047	32.7829	4.25881	8.67751	0.149147
	104	0.82618	0.08892	1.18634	0.25572	2.43164	0.07336	30.8913	4.01415	8.10222	0.139771
	105	0.91063	0.09227	1.15636	0.23414	2.59411	0.07473	30.9037	3.85116	8.01972	0.144793
	106	0.7698	0.08592	1.27315	0.28483	2.26346	0.07426	31.183	4.38034	7.60387	0.131742
	107	0.8162	0.08902	1.17918	0.25779	2.38733	0.07363	30.2717	3.97793	7.60019	0.137866
	108	0.66983	0.08487	1.31027	0.33252	2.15617	0.075	30.287	4.36476	7.55098	0.128636
	109	0.79671	0.0879	1.13458	0.24987	2.3368	0.06991	32.3611	4.42588	7.44421	0.136979
	110	0.66824	0.08278	1.24016	0.30834	2.06663	0.07031	31.976	4.83607	7.12447	0.126488
	111	0.67632	0.08509	1.23456	0.3118	2.21821	0.07248	31.2916	4.46186	7.09544	0.129673
	112	0.67749	0.08287	1.07293	0.26159	1.97616	0.06404	31.3964	4.67264	6.60273	0.127061
	113	0.74879	0.08782	1.07683	0.25289	2.17554	0.06955	27.6834	3.61907	6.8882	0.134079
	114	0.66254	0.08088	1.1653	0.28626	1.90561	0.06772	28.8185	4.2799	6.53725	0.121899
	115	1.08959	0.09555	0.87762	0.14598	2.04325	0.06035	32.2672	4.6826	6.02493	0.141591
	116	0.47207	0.0855	1.61281	0.55459	1.73961	0.08501	26.9455	4.60784	6.26376	0.109488
	117	0.69281	0.083	1.18984	0.28716	1.83727	0.07162	26.7727	4.0807	6.17646	0.122095
	118	0.53164	0.07744	1.27621	0.37274	1.65565	0.07042	26.1876	4.20875	5.77927	0.109966
	119	0.69658	0.08275	0.99035	0.23377	1.76083	0.06167	27.7412	4.14341	5.77811	0.123842
	120	0.53237	0.0749	1.15741	0.32901	1.5634	0.06421	26.757	4.39686	5.34524	0.108735
	121	0.58724	0.07902	1.27931	0.34525	1.65891	0.07128	27.3083	4.5913	5.75417	0.112712
	122	0.45331	0.07433	1.31865	0.43204	1.51131	0.06848	27.3135	4.8236	5.4594	0.10398
	123	0.58561	0.07827	1.0897	0.29337	1.59633	0.06361	27.8926	4.6841	5.42183	0.115654
	124	0.41818	0.07642	1.45699	0.51942	1.40988	0.07408	26.62	5.14496	5.17249	0.0999836
	125	0.51385	0.07806	1.29565	0.39326	1.50266	0.07232	25.2102	4.43606	5.37889	0.108002
	126	0.43759	0.07344	1.11857	0.38078	1.36706	0.06317	24.5433	4.2974	4.76041	0.104904
	127	0.42208	0.0813	1.56153	0.56738	1.38924	0.0817	24.4186	4.74244	4.95997	0.0980027
	128	0.48547	0.07075	1.33238	0.38656	1.26622	0.0662	27.0455	5.51678	4.52505	0.0951942
	129	0.5548	0.07619	1.00864	0.27997	1.36778	0.06077	23.7699	4.00822	4.60845	0.110101
	130	0.39306	0.07093	1.10294	0.40423	1.22578	0.06075	24.5438	4.66125	4.38906	0.100763
	131	0.46732	0.07359	1.25848	0.39774	1.28638	0.06757	25.2358	4.95037	4.73112	0.101086
	132	0.43474	0.07019	1.05777	0.34611	1.16102	0.05776	25.761	5.19875	4.23056	0.100726
	133	0.43743	0.0731	1.14	0.38646	1.23436	0.06457	23.3137	4.41042	4.53531	0.10245
	134	0.39661	0.06792	1.1866	0.41091	1.10119	0.06135	24.2942	5.04629	4.01572	0.0929463
	135	0.38184	0.07268	1.33431	0.50057	1.12546	0.0703	22.9969	4.87623	4.15927	0.0930288
	136	0.49979	0.07805	0.84424	0.25874	1.07006	0.05297	23.2149	4.53563	3.77011	0.111429
	137	0.35615	0.07604	1.50585	0.60519	1.05322	0.07697	22.5774	5.2354	3.97529	0.0880446
	138	0.3018	0.07233	1.49587	0.68027	0.96843	0.07278	23.5517	5.87156	3.87358	0.0851443
	139	0.32678	0.07089	1.21191	0.52701	1.0301	0.06755	20.1831	4.17093	3.93321	0.092327
	140	0.31371	0.06891	1.37759	0.58642	0.92539	0.06847	22.0218	5.30802	3.38871	0.0827672
	141	0.41507	0.06886	1.07593	0.36438	0.99568	0.06027	21.7472	4.63533	3.57732	0.0949052
	142	0.3485	0.06696	1.14801	0.44696	0.89003	0.06255	19.9024	4.47371	3.43258	0.0880911
	143	0.47265	0.07161	0.92592	0.28316	0.93957	0.05469	22.5763	4.99368	3.47449	0.101837
	144	0.33766	0.06693	0.98244	0.39944	0.86226	0.05603	20.1515	4.46645	3.24181	0.0931876
	145	0.33591	0.07053	1.34202	0.54944	0.86798	0.06974	21.2615	5.44333	3.55336	0.0859961
	146	0.28564	0.06489	1.26265	0.57027	0.78917	0.06276	21.6742	5.77064	3.15573	0.081662
	147	0.35517	0.07018	0.94031	0.37991	0.85073	0.05652	20.0193	4.5647	3.2965	0.0986596
	148	0.43017	0.06351	1.096	0.32996	0.78435	0.05596	23.1745	6.17325	3.08373	0.0865169
	149	0.2998	0.06567	1.01567	0.45535	0.8441	0.05546	22.0473	5.3083	3.04997	0.0911085
	150	0.25008	0.06267	1.2661	0.62859	0.70586	0.06126	21.3261	6.15081	2.64214	0.0768611
	151	0.26325	0.07006	1.40459	0.70778	0.74841	0.07139	19.9425	5.64967	3.02652	0.0788384
	152	0.28874	0.06148	1.07617	0.4695	0.70095	0.05622	19.6891	5.19685	2.47799	0.0809517
	153	0.23466	0.07767	1.61754	0.94255	0.70447	0.08139	20.1177	6.48296	3.00763	0.0764314
	154	0.22962	0.07322	1.53035	0.8694	0.62656	0.07676	18.632	6.12566	2.69212	0.0724014
	155	0.24574	0.06724	1.33548	0.70792	0.67589	0.06743	20.3447	6.30279	2.80698	0.0787504
	156	0.20799	0.06478	1.26025	0.76632	0.60754	0.06524	18.0907	5.58896	2.4922	0.0754213
	157	0.27801	0.06393	1.04933	0.49603	0.65408	0.05782	19.1674	5.4883	2.59622	0.0851176
	158	0.20979	0.06388	0.90666	0.57085	0.56262	0.05251	17.8893	5.35301	2.4154	0.0882339
	159	0.31532	0.06816	1.42606	0.57873	0.58534	0.06985	20.2376	7.27078	2.55502	0.0744371
	160	0.23537	0.06183	1.05015	0.56743	0.55638	0.05824	16.8792	5.15015	2.24904	0.07958
	161	0.25693	0.06695	1.3058	0.65908	0.583	0.06752	19.0449	6.53494	2.62808	0.0774768
	162	0.16554	0.13667	2.79942	2.6963	0.45075	0.14427	20.9832	13.5087	2.2679	0.0618106
	163	0.22975	0.06147	1.06846	0.5865	0.56713	0.05702	18.4847	5.81831	2.4573	0.0803417
	164	0.17064	0.0679	1.41612	1.02856	0.49084	0.07111	17.401	6.66225	2.23428	0.0688355
	165	0.17312	0.09043	1.85428	1.47513	0.49248	0.09669	17.5712	7.8559	2.31077	0.0664914
	166	0.20933	0.05623	1.09475	0.60117	0.47358	0.05309	19.0853	6.90059	1.85592	0.071598
	167	0.16356	0.0782	1.61617	1.28429	0.47245	0.08339	16.8993	7.13432	2.15588	0.0666253
	168	0.16669	0.0635	1.35046	0.96806	0.42678	0.06572	18.0764	7.84001	1.90585	0.0676299
	169	0.18933	0.06242	1.21056	0.78695	0.4542	0.06275	17.3909	6.83337	2.06801	0.0728774
	170	0.19322	0.05907	0.91894	0.58676	0.42261	0.05108	16.581	6.0599	1.74618	0.0795706
	171	0.15297	0.0695	1.40449	1.16133	0.45275	0.073	16.9098	7.05868	2.10733	0.0696394
	172	0.16571	0.06319	1.35748	0.97159	0.37433	0.06548	18.1498	8.96853	1.73569	0.0666005
	173	0.20304	0.06303	1.30421	0.77383	0.40424	0.06479	18.0263	8.27245	1.6324	0.0684664
	174	0.20069	0.06853	0.74584	0.50343	0.39154	0.04513	17.9659	7.08637	1.59482	0.094341
	175	0.19806	0.0631	0.83705	0.54717	0.41677	0.04836	17.9516	6.92399	1.82496	0.0873884
	176	0.17399	0.05718	0.95765	0.65744	0.35956	0.05148	16.6775	7.20152	1.49094	0.0754221
	177	0.19078	0.061	1.17299	0.74422	0.37592	0.06149	16.595	7.54041	1.77833	0.0711142
	178	0.19778	0.05945	0.87487	0.54906	0.34502	0.04943	16.7059	7.44297	1.42265	0.0808103
	179	0.23787	0.07563	0.69783	0.42463	0.37922	0.04481	18.368	7.68213	1.51293	0.102967
	180	0.14245	0.0579	1.05305	0.87737	0.333	0.05711	15.2353	7.06289	1.31162	0.0704852
	181	0.14643	0.06547	1.4208	1.15558	0.31941	0.06875	17.7501	10.3626	1.65603	0.0648574
	182	0.16271	0.0577	0.8912	0.6625	0.31237	0.04938	16.1658	7.68545	1.39055	0.0777673
	183	0.16597	0.06075	1.15076	0.84028	0.30934	0.06116	16.2731	8.87249	1.64354	0.0711448
	184	0.15552	0.05501	1.10451	0.7941	0.28605	0.05391	17.4657	9.89483	1.26963	0.0668903
	185	0.14473	0.06473	1.37687	1.12876	0.28614	0.06803	16.9943	10.7094	1.59846	0.0647038
	186	0.15757	0.05464	1.01032	0.72749	0.26075	0.0518	16.3962	9.57135	1.16604	0.0692568
	187	0.13407	0.06563	1.33535	1.19799	0.27066	0.06936	15.664	10.0237	1.43445	0.0647141
	188	0.15185	0.05834	0.81512	0.64641	0.25368	0.04488	16.9588	9.67957	1.09925	0.0799213
	189	0.09576	0.10643	2.09755	3.03608	0.24196	0.11356	16.113	14.6542	1.32803	0.0565607
	190	0.10924	0.05607	1.16071	1.17997	0.23798	0.05722	16.0893	10.6147	1.14097	0.0636116
	191	0.10623	0.07177	1.58095	1.77672	0.2396	0.07676	16.7692	13.0919	1.37363	0.0596896
	192	0.11932	0.05374	0.96395	0.9087	0.22422	0.04931	16.6443	11.1081	1.02682	0.0698392
	193	0.11536	0.08237	1.64829	1.82212	0.21518	0.08866	14.9284	13.0292	1.40806	0.0598455
	194	0.09289	0.05005	0.99696	1.11264	0.24328	0.04402	21.9743	15.2755	0.84017	0.0660746
	195	0.14909	0.05636	0.92684	0.732	0.22066	0.04897	17.5515	12.4708	1.30206	0.0754932
	196	0.18997	0.06309	0.75034	0.49576	0.19974	0.04234	18.8781	14.4915	0.84238	0.0863288
	197	0.07423	0.05919	1.01257	1.66496	0.2209	0.05977	13.2009	8.66587	1.12467	0.0709151
	198	0.11496	0.05161	1.09957	1.00837	0.18024	0.04986	19.1973	17.5377	0.86216	0.0634231
	199	0.18293	0.06712	0.7172	0.51442	0.20274	0.04233	18.2515	13.4912	1.06745	0.091657
	200	0.18136	0.09518	0.54741	0.48392	0.19178	0.03778	17.4253	12.2868	0.88213	0.121098
	201	0.14177	0.05773	0.84054	0.71429	0.18544	0.04671	16.3966	12.8675	1.11094	0.0786998
	202	0.08368	0.05493	1.13547	1.4823	0.1578	0.05643	15.5953	15.142	0.71241	0.0617316
	203	0.06469	0.0803	1.60547	3.14932	0.17315	0.08645	14.9903	16.2176	1.31642	0.060398
	204	0.07629	0.05739	0.94537	1.50003	0.16632	0.0561	13.0827	10.9357	0.9767	0.0720255
	205	0.06135	0.11805	2.11562	4.99347	0.14772	0.12568	14.6649	21.8438	1.09772	0.0554206
	206	0.08587	0.0545	0.87707	1.18176	0.15493	0.04843	14.6962	12.9644	0.69412	0.0721924
	207	0.08601	0.05712	1.1341	1.49775	0.14165	0.05856	15.3353	16.8793	0.97512	0.0646423
	208	0.09098	0.05305	0.86862	1.07034	0.13218	0.04578	15.7405	16.4032	0.59097	0.0708648
	209	0.05771	0.23936	3.0823	10.7113	0.11673	0.24755	14.2754	36.9251	1.04366	0.0516385
	210	0.0522	0.08137	1.71676	3.91929	0.11801	0.08767	14.6399	22.2543	0.68432	0.0521012
	211	0.0625	0.22864	2.82312	8.87515	0.11058	0.23711	13.0492	33.5084	0.90234	0.0518493
	212	0.04385	0.07433	1.47411	3.97797	0.11739	0.08071	13.1343	18.2947	0.5645	0.0546423
	213	0.07156	0.05851	0.8323	1.46765	0.13084	0.05294	12.1405	11.9193	0.85872	0.0777954
	214	0.08081	0.06296	0.72788	1.20637	0.12254	0.04936	11.6396	11.4443	0.64169	0.0862386
	215	0.07098	0.14815	3.10966	6.75929	0.07565	0.15507	21.2943	83.1331	0.82731	0.0501187
	216	0.12439	0.13084	0.44896	0.74105	0.12368	0.03941	12.0234	10.5952	0.42017	0.158898
	217	0.06202	0.11658	2.10532	4.80575	0.08513	0.12408	14.4273	36.4712	0.81384	0.0530658
	218	0.06198	0.05424	1.15203	1.98181	0.08563	0.05641	15.191	26.4593	0.47662	0.058963
	219	0.0841	0.08036	0.60489	1.09897	0.11385	0.04397	12.6066	13.2377	0.80988	0.107498
	220	0.03691	0.07659	1.28209	4.30439	0.09459	0.08475	10.1424	15.5332	0.5591	0.0565988
	221	6.20698e-05	12044.3	11.7357	44558500	0.10205	12044.3	12.209	28799	0.77028	0.0454887
	222	0.05149	0.0567	1.36009	2.7453	0.07727	0.05994	17.4834	37.8752	0.48687	0.0547677
	223	0.10665	0.06388	0.70288	0.77469	0.09289	0.03477	32.477	71.4676	0.66668	0.0860103
	224	0.02693	0.07327	1.11128	5.24912	0.08744	0.08287	8.60029	12.8735	0.50623	0.0595873
	225	0.00628	1738.58	8.72705	97068.3	0.07932	1738.57	8.06245	6913.09	0.65765	0.0460538
	226	0.08452	2809.39	9.97485	11195.5	2.64532e-05	2809.4	10.6812	39362200	0.28275	0.0436142
	227	0.05372	2821.38	9.51882	17319.8	0.01048	2821.39	10.2107	97773.9	0.60004	0.0456272
	228	0.11073	0.09073	0.54804	0.75788	0.08444	0.03628	18.4543	30.1671	0.23916	0.115265
	229	0.06151	0.05631	0.8444	1.64385	0.07567	0.0487	14.4136	26.0925	0.65211	0.0754987
	230	0.0019	951.531	8.56529	207830	0.07642	951.524	7.78691	4552.83	0.47447	0.0439609
	231	0.06695	0.3028	11.0297	49.1671	0.02346	0.29403	2.81785	26.6819	0.66915	0.049809
	232	0.03732	0.10024	4389.14	3.56525e+06	0.06785	0.0958	5.17312	9.13687	0.39548	0.0438231
	233	0.06518	0.03104	14619.1	16490100	0.08023	0.05949	0.74847	0.98861	0.59023	0.0806154
	234	0.06798	0.02864	79.8803	476.104	0.15824	0.15919	0.39606	0.52484	0.17116	0.180601
	235	0.06988	0.02166	8.00681	9.17107	1.75197e-09	1700.55	1.60777e-05	10257900	0.58615	1700.55
	236	0.01876	0.05248	1.06966	6.04092	0.06071	0.05428	14.0279	31.9044	0.30194	0.0592218
	237	0.07668	0.0756	0.617	1.11754	0.06526	0.03872	16.9691	35.0114	0.42761	0.100009
	238	0.04313	0.06662	3.54437	8.12946	0.02244	0.07061	604.496	102898	0.29059	0.0447035
	239	0.04306	0.0607	2.7272	6.18562	0.03312	0.06429	106.208	2265.65	0.52974	0.0484533
	240	0.19645	2.27557	0.10725	1.29597	0.04378	0.03279	12.7538	30.3715	5.26445e-07	2.30099
	241	0.05124	0.0492	0.89986	1.74308	0.05053	0.03691	34.5224	150.503	0.51045	0.067718
	242	0.06983	0.04713	0.87755	1.14385	0.0424	0.03123	152.435	2764.43	0.15239	0.0652087
	243	0.02788	0.05427	0.99312	4.00597	0.05424	0.05558	12.7152	31.1577	0.48101	0.0639821
	244	0.02488	0.04993	1.8481	6.64325	0.04032	0.052	44.1987	331.857	0.22439	0.0477232
	245	0.19125	0.08263	0.58654	0.39936	0.06359	0.02967	20514.2	32591300	0.42555	0.10421
	246	9.91495e-06	448455	9.9476e-10	2229.09	0.03824	0.0207	7.82159	15.6893	0.27995	448455
	247	0.09419	278429	4.68207e-14	0.24596	0.043	0.0218	7.47503	13.628	0.38261	278429
	248	0.00534	5.40814	0.07447	78.7357	0.04797	0.04588	5.16328	8.51488	0.21552	5.4467
	249	0.00486	180939	0.00019659	7313.72	0.04516	0.02282	8.12516	14.7163	0.51315	180939
	250	0.00406	393688	3.08247e-08	6.17238	0.03371	0.02008	9.89897	24.9827	0.42846	393688
	251	0.05319	0.05466	0.77659	1.45895	0.03923	0.03059	241.057	7345.78	0.47005	0.0746833
	252	0.05112	0.1801	0.37442	1.81252	0.03323	0.03427	15.3128	54.1512	0.28388	0.205582
	253	0.0274	0.04771	0.92169	3.25055	0.03187	0.03658	36.5719	263.485	0.32907	0.065396
	254	0.03305	42.8408	5.03233	371.894	9.03613e-09	42.8551	4.75351	69337000	0.21329	0.0435693
	255	0.02347	0.09336	2.58224	13.3349	0.02386	0.0991	25.7666	292.508	0.36054	0.0480936
	256	0.0693	0.50811	0.2249	1.94049	0.01686	0.03653	9.45967	50.982	0.11772	0.536604
	257	0.04135	0.08149	0.58015	2.08654	0.04244	0.03992	14.0093	39.6977	0.35532	0.106995
	258	0.07713	3.08705	0.09365	3.91941	0.03781	0.03692	7.95526	17.8369	7.31366e-05	3.11671
	259	6.81725e-06	335651	1.18071e-09	3230.88	0.02117	0.0195	18.1621	105.538	0.43714	335651
	260	0.00501	509007	4.12596e-14	4.45342	0.02185	0.02103	7.49394	26.2307	0.13579	509007
	261	0.15284	0.15058	0.41396	0.54021	0.04795	0.02867	5130.25	2.67511e+06	0.27665	0.172138
	262	0.00938	0.04757	2.37912	21.464	0.01969	0.04957	1530.15	680964	0.12054	0.0457671
	263	0.1555	0.39692	0.25033	0.72066	0.03185	0.02814	214.45	7046.14	0.28112	0.418045
	264	0.00658	0.53946	0.21535	20.2582	0.02579	0.03349	11.8096	45.0211	0.15546	0.565362
	265	1.94189e-05	68095.6	0.000623173	2.18564e+06	0.03456	0.03721	6.82763	15.7829	0.34679	68095.6
	266	0.02365	0.03925	8.49742	32.0937	0.05297	0.37333	0.26323	2.31762	0.05299	0.403884
	267	0.0267	0.03124	30.3246	208.975	0.04739	0.12289	0.45604	1.7183	0.28787	0.145764
	268	0.02006	0.02687	10260.3	24495600	0.00162	0.30438	0.27909	60.7603	0.09037	0.324644
	269	6.66885e-08	129.416	8.33378	129922000	0.02565	129.403	8.67844	1659.34	0.36311	0.0437803
	270	5.15107e-08	119.82	8.33378	136527000	0.02021	119.805	8.68001	2028.82	0.21055	0.0443362
	271	0.02954	0.04406	0.99731	2.93601	0.01474	0.03216	5124.52	9.00293e+06	0.32977	0.0616196
	272	0.01172	7990.46	13.002	231964	0.000689071	7990.46	13.7091	4.26243e+06	0.16009	0.0405982
	273	0.01357	85595.6	4.41413	265578	0.00878	85595.7	4.49926	419593	0.30788	0.0464111
	274	0.00703	0.18047	2.83261	66.0482	0.00945	0.18763	14.606	398.266	0.09204	0.0442815
	275	0.07115	0.12107	0.45769	1.08267	0.02532	0.02807	10243.7	19803400	0.19235	0.142068
	276	0.01679	0.06361	0.67549	4.77389	0.01616	0.03519	24.7585	256.732	3.54853e-14	0.0850979
	277	0.11274	0.55882	0.20982	1.13244	0.02631	0.02776	1537.87	432515	0.15462	0.579626
	278	0.00157	0.74669	0.17749	89.8899	3.24921e-05	0.02666	1687.87	408908000	0.04151	0.766671
	279	0.1575	0.58289	0.20675	0.83854	0.02262	0.02878	53.431	679.671	0.10135	0.60448
	280	0.04205	0.11809	0.46124	1.81095	0.01845	0.02796	10283.4	27442700	0.00527	0.138907
	281	0.01208	159.547	11.417	14391.6	0.000180794	159.541	9.50541	743966	0.30144	0.0423917
	282	0.02105	0.17045	8.42734	68.0998	0.00625	0.17441	5119.46	34397800	0.02216	0.0404498
	283	1.02469e-05	0.17235	8.42749	142265	0.0094	0.17644	5119.46	23080600	0.32021	0.0424426
	284	0.00997	0.22895	10.5886	222.794	0.0065	0.23258	7751.79	83544500	0.0439	0.0401929
	285	0.09035	0.82955	0.17898	1.83028	0.01497	0.03593	10.1686	64.696	0.23516	0.857615
	286	2.23475e-05	36.0611	0.02545	41119.3	0.00442	0.0264	2560.16	6.8881e+06	0.000112015	36.0807
	287	0.09809	--	1.3755e-05	--	1.91445e-09	--	1079.98	--	0.27293	198609
	288	0.05167	0.13071	0.43656	1.50328	0.01868	0.02786	10238.4	26833400	4.58268e-06	0.151525
	289	0.04758	0.37919	0.2533	2.27733	0.01714	0.02744	10238.4	29023600	0.27169	0.399845
	290	1.27708e-06	0.48824	0.21762	91164.9	0.00813	0.02621	10238.4	58961200	0.05441	0.507936
	291	0.07536	0.15393	0.40825	1.09871	0.02333	0.02862	10238.4	21960900	0.15449	0.175421
	292	4.5425e-06	--	0.0513	--	1.01696e-09	--	4090.2	--	0.04881	8.3212
	293	9.85677e-08	35.512	0.02361	8.51936e+06	0.00594	0.02472	4300.2	14698000	0.16173	35.5288
	294	2.69171e-14	0.83819	0.02362	53360400	0.00296	0.01747	4300.2	28705500	4.06544e-14	0.838577
	295	0.11134	48.6188	0.02225	9.72787	0.01447	0.02711	4450.2	6.47867e+06	0.12237	48.6389
	296	2.53515e-14	--	1.24286	--	4.04843e-07	--	3600.84	--	1.29425e-07	0.0569478
	297	0.03805	0.59553	0.20469	3.50555	0.01314	0.02882	53.0286	1154.83	0.26102	0.61718
	298	0.000186979	2066.21	3.61459	1.27763e+06	0.01536	2066.22	3.85388	16672.3	0.000389616	0.0454004
	299	0.11424	0.15454	0.40382	0.71677	0.02161	0.0282	10602.7	25109500	0.12863	0.175719
	300	0.02541	0.03928	1.29777	4.06205	0.00673	0.03449	11642.4	103549000	5.33698e-10	0.0520971
	301	0.12084	0.0646	0.6906	0.63671	0.03306	0.0305	11642.4	20672800	0.15931	0.0854477
	302	6.46749e-05	--	0.0729	--	2.22048e-14	--	8507.89	--	0.12452	4.4736
	303	0.06736	27.4647	0.02977	12.1582	0.00505	0.02737	5299.62	26549700	0.23514	27.485
	304	0.00984	0.0664	0.64166	7.23034	0.00883	0.02838	5299.62	15184800	2.22962e-14	0.0862247
	305	7.22905e-09	0.09515	0.57355	8.44773e+06	4.22957e-14	0.02521	5309.62	147473	0.20379	0.124243
	306	2.85942e-14	--	0.57355	--	4.24018e-14	--	5309.62	--	2.00963e-08	0.0790109
	307	2.14485e-09	20441300	4.73582e-07	15937700	1.94136e-10	205968	4.69338e-05	30129300	0.26704	2.02353e+07
	308	2.30095e-14	--	1.9513e-05	--	2.22794e-14	--	4.77649e-05	--	9.65621e-08	1.02087e+07
	309	0.08095	16569000	1.94766e-05	4615.08	0.08095	16568900	4.76757e-05	4549.47	0.08095	369908

[truncated: 35 more sheets: Figure 5a, Figure 5c, Figure 5d, Figure 5e, Figure 5f, Figure 5g, Figure 6, Figure 7a, Figure 7b, FIgure 7c, FIgure 7d, Figure S1b, Figure S2, Figure S3, Figure S4 e,i,m, Figure S4 f,j,n, Figure S4 g,k,o, Figure S4 h,i,p, Figure S5, Figure S6 …]
